# Supplementary material for: Synthesis and crystal structures of two new tin bis­(carboranylamidinate) complexes
Source: Acta Crystallogr E Crystallogr Commun. 2017 Sep 12;73(Pt 10):1443–8. doi: 10.1107/S2056989017012671 (PMC5730292; doi:10.1107/S2056989017012671)
Supplement: Supplementary file 1 [file e-73-01443-sup1.cif]

##############################################################################
#                                                                            #
# This CIF contains the data in a paper accepted for publication in          #
# Acta Crystallographica Section E. It conforms to the requirements of       #
# Notes for Authors for Acta Crystallographica Section E, and has been       #
# peer reviewed under the auspices of the IUCr Commission on Journals.       #
#                                                                            #
# Full details of the Crystallographic Information File format               #
# are given in the paper "The Crystallographic Information File (CIF):       #
# a New Standard Archive File for Crystallography" by S. R. Hall, F. H.      #
# Allen and I. D. Brown [Acta Cryst. (1991), A47, 655-685].                  #
#                                                                            #
# The current version of the core CIF dictionary is obtainable from          #
# ftp://ftp.iucr.org/pub/cif_core.dic.                                       #
#                                                                            #
# Software is freely available for graphical display of the structure(s)     #
# in this CIF. For information consult the CIF software page                 #
# http://www.iucr.org/resources/cif/software.                                #
#                                                                            #
# This file may be used for bona fide research purposes within the           #
# scientific community so long as proper attribution is given to the journal # 
# article from which it was obtained.                                        #
#                                                                            #
##############################################################################
data_compound_1
_audit_creation_method     'SHELXL-2016/4'
_journal_date_recd_electronic     2017-09-02
_journal_date_accepted     2017-09-04
_journal_name_full     'Acta Crystallographica, Section E'
_journal_year     2017
_journal_volume     73
_journal_issue     10
_journal_page_first     1443
_journal_page_last     1448
_journal_paper_category     GM
_journal_paper_doi     10.1107/S2056989017012671
_journal_coeditor_code     ZL2714
_publ_contact_author_name     'Frank T. Edelmann'
_publ_contact_author_address
;
Chemisches Institut der Otto-von-Guericke-Universit\"at Magdeburg,
 Universitaetsplatz 2, 39106 Magdeburg, Germany
;
_publ_contact_author_email     'frank.edelmann@ovgu.de'
_publ_contact_author_fax     '+49-391-6712933'
_publ_contact_author_phone     '+49-391-6758327'
_publ_section_title
;
Synthesis and crystal structures of two new tin bis(carboranylamidinate)
complexes
;
_publ_section_title_footnote     .
loop_
    _publ_author_name
    _publ_author_footnote
    _publ_author_address
    'Harmgarth, Nicole' .
;
Chemisches Institut der Otto-von-Guericke-Universit\"at Magdeburg,
Universit\"atsplatz 2, 39106 Magdeburg, Germany
;
    'Liebing, Phil' .
;
ETH Zurich, Laboratory for Inorganic Chemistry, Vladimir-Prelog-Weg 1-5/10, 8093
Zurich, Switzerland
;
    'Hillebrand, Philipp' .
;
Chemisches Institut der Otto-von-Guericke-Universit\"at Magdeburg,
Universit\"atsplatz 2, 39106 Magdeburg, Germany
;
    'Busse, Sabine' .
;
Chemisches Institut der Otto-von-Guericke-Universit\"at Magdeburg,
Universit\"atsplatz 2, 39106 Magdeburg, Germany
;
    'Edelmann, Frank T.' .
;
Chemisches Institut der Otto-von-Guericke-Universit\"at Magdeburg,
Universit\"atsplatz 2, 39106 Magdeburg, Germany
;
_publ_section_synopsis
;
Tin forms mononuclear chelate complexes with <i>\kC</i>,<i>\kN</i>-coordinated
carboranylamidinate ligands, in which the Sn atom exhibits a
trigonal--bipyramidal (Sn^IV^) or pseudo-trigonal--bipyramidal (Sn^II^)
coordination.
;
_chemical_name_systematic
;
Bis(<i>N</i>,<i>N</i>'-dicyclohexylamidinatocarboranate)tin(II)
;
_chemical_name_common     ?
_chemical_formula_moiety     'C30 H66 B20 N4 Sn'
_chemical_formula_sum     'C30 H66 B20 N4 Sn'
_chemical_formula_iupac     '[Sn (C15 H33 B10 N2)2]'
_chemical_formula_weight     817.75
_chemical_melting_point     ?
_shelx_space_group_comment
;
The symmetry employed for this shelxl refinement is uniquely defined
by the following loop, which should always be used as a source of
symmetry information in preference to the above space-group names.
They are only intended as comments.
;
_space_group_crystal_system     triclinic
_space_group_name_H-M_alt     'P -1'
_space_group_name_Hall     '-P 1'
loop_
    _space_group_symop_operation_xyz
    'x, y, z'
    '-x, -y, -z'
_cell_length_a     10.9097(3)
_cell_length_b     12.9481(3)
_cell_length_c     15.4066(4)
_cell_angle_alpha     97.780(2)
_cell_angle_beta     99.924(2)
_cell_angle_gamma     99.003(2)
_cell_volume     2087.67(9)
_cell_formula_units_Z     2
_cell_measurement_reflns_used     28532
_cell_measurement_theta_min     1.928
_cell_measurement_theta_max     29.175
_cell_measurement_temperature     133(2)
_exptl_crystal_description     block
_exptl_crystal_colour     colorless
_exptl_crystal_size_max     0.290
_exptl_crystal_size_mid     0.270
_exptl_crystal_size_min     0.260
_exptl_crystal_density_diffrn     1.301
_exptl_crystal_density_meas     ?
_exptl_crystal_density_method     ?
_exptl_crystal_F_000     848
_exptl_absorpt_coefficient_mu     0.643
_exptl_absorpt_correction_type     none
_exptl_absorpt_process_details     ?
_shelx_estimated_absorpt_T_min     0.836
_shelx_estimated_absorpt_T_max     0.851
_exptl_absorpt_correction_T_min     ?
_exptl_absorpt_correction_T_max     ?
_diffrn_ambient_temperature     133(2)
_diffrn_radiation_type     MoK\a
_diffrn_radiation_wavelength     0.71073
_diffrn_measurement_device_type     'Stoe IPDS 2T'
_diffrn_measurement_method     'area detector'
_diffrn_detector_area_resol_mean     6.67
_diffrn_reflns_number     23428
_diffrn_reflns_av_R_equivalents     0.0311
_diffrn_reflns_theta_min     2.129
_diffrn_reflns_theta_max     26.999
_diffrn_reflns_theta_full     25.242
_diffrn_measured_fraction_theta_max     0.998
_diffrn_measured_fraction_theta_full     0.998
_diffrn_reflns_limit_h_min     -13
_diffrn_reflns_limit_h_max     13
_diffrn_reflns_limit_k_min     -16
_diffrn_reflns_limit_k_max     16
_diffrn_reflns_limit_l_min     -16
_diffrn_reflns_limit_l_max     19
_refine_special_details     ?
_reflns_number_total     9102
_reflns_number_gt     8436
_reflns_threshold_expression     'I > 2\s(I)'
_refine_ls_structure_factor_coef     Fsqd
_refine_ls_matrix_type     full
_refine_ls_R_factor_all     0.0256
_refine_ls_R_factor_gt     0.0220
_refine_ls_wR_factor_gt     0.0565
_refine_ls_wR_factor_ref     0.0577
_refine_ls_goodness_of_fit_ref     1.049
_refine_ls_restrained_S_all     1.052
_refine_ls_number_reflns     9102
_refine_ls_number_parameters     562
_refine_ls_number_restraints     21
_refine_ls_hydrogen_treatment     mixed
_refine_ls_weighting_scheme     calc
_refine_ls_weighting_details
              'w=1/[\s^2^(Fo^2^)+(0.0298P)^2^+0.9924P] where P=(Fo^2^+2Fc^2^)/3'
_atom_sites_solution_hydrogens     mixed
_atom_sites_solution_primary     heavy
_atom_sites_solution_secondary     difmap
_refine_ls_shift/su_max     0.002
_refine_ls_shift/su_mean     0.000
_refine_diff_density_max     0.475
_refine_diff_density_min     -0.623
_refine_ls_extinction_method     none
_refine_ls_extinction_coef     .
loop_
    _atom_type_symbol
    _atom_type_description
    _atom_type_scat_dispersion_real
    _atom_type_scat_dispersion_imag
    _atom_type_scat_source
    'C' 'C' 0.0033 0.0016
                         'International Tables Vol C Tables 4.2.6.8 and 6.1.1.4'
    'H' 'H' 0.0000 0.0000
                         'International Tables Vol C Tables 4.2.6.8 and 6.1.1.4'
    'B' 'B' 0.0013 0.0007
                         'International Tables Vol C Tables 4.2.6.8 and 6.1.1.4'
    'N' 'N' 0.0061 0.0033
                         'International Tables Vol C Tables 4.2.6.8 and 6.1.1.4'
    'Sn' 'Sn' -0.6537 1.4246
                         'International Tables Vol C Tables 4.2.6.8 and 6.1.1.4'
_computing_data_collection
;
X-Area (Stoe & Cie, 2002)
;
_computing_cell_refinement
;
X-Area (Stoe & Cie, 2002)
;
_computing_data_reduction
;
X-Area and X-Red (Stoe & Cie, 2002)
;
_computing_structure_solution
;
SIR-97 (Altomare <i>et al.</i>,  1999)
;
_computing_structure_refinement
;
<i>SHELXL2016/4</i> (Sheldrick, 2015)
;
_computing_molecular_graphics
;
DIAMOND (Brandenburg, 1999)
;
_computing_publication_material
;
publCIF (Westrip, 2010)
;
loop_
    _atom_site_type_symbol
    _atom_site_label
    _atom_site_fract_x
    _atom_site_fract_y
    _atom_site_fract_z
    _atom_site_U_iso_or_equiv
    _atom_site_adp_type
    _atom_site_calc_flag
    _atom_site_occupancy
    _atom_site_disorder_assembly
    _atom_site_disorder_group
    C C1 -0.11416(14) 0.11380(12) 0.72392(10) 0.0125(3) Uani d 1 . .
    C C2 0.00983(13) 0.13613(11) 0.79178(10) 0.0112(3) Uani d 1 . .
    C C3 0.10797(14) 0.24815(12) 0.79304(10) 0.0125(3) Uani d 1 . .
    C C4 -0.22894(14) 0.14758(12) 0.58599(10) 0.0133(3) Uani d 1 . .
    H H12 -0.310449 0.125827 0.605684 0.016 Uiso calc 1 . .
    C C5 -0.20260(15) 0.05378(12) 0.52480(11) 0.0168(3) Uani d 1 . .
    H H14 -0.115600 0.070897 0.513662 0.020 Uiso calc 1 . .
    H H13 -0.207704 -0.009033 0.555103 0.020 Uiso calc 1 . .
    C C6 -0.29621(16) 0.02717(13) 0.43577(11) 0.0196(3) Uani d 1 . .
    H H16 -0.275133 -0.032624 0.397421 0.024 Uiso calc 1 . .
    H H15 -0.382969 0.005452 0.446031 0.024 Uiso calc 1 . .
    C C7 -0.29039(16) 0.12377(14) 0.38940(11) 0.0215(3) Uani d 1 . .
    H H17 -0.349829 0.106237 0.330952 0.026 Uiso calc 1 . .
    H H18 -0.203871 0.144937 0.378525 0.026 Uiso calc 1 . .
    C C8 -0.32548(17) 0.21514(14) 0.44765(11) 0.0222(3) Uani d 1 . .
    H H19 -0.413889 0.195084 0.455241 0.027 Uiso calc 1 . .
    H H20 -0.320347 0.278056 0.417470 0.027 Uiso calc 1 . .
    C C9 -0.23742(15) 0.24343(12) 0.53957(11) 0.0171(3) Uani d 1 . .
    H H22 -0.151709 0.274929 0.532519 0.020 Uiso calc 1 . .
    H H21 -0.268630 0.297413 0.577592 0.020 Uiso calc 1 . .
    C C10 -0.33271(14) -0.00110(12) 0.71104(10) 0.0146(3) Uani d 1 . .
    H H23 -0.358930 -0.009969 0.644590 0.018 Uiso calc 1 . .
    C C11 -0.39596(15) 0.08449(13) 0.75406(11) 0.0175(3) Uani d 1 . .
    H H24 -0.360476 0.153926 0.739810 0.021 Uiso calc 1 . .
    H H25 -0.487759 0.068625 0.728160 0.021 Uiso calc 1 . .
    C C12 -0.37712(16) 0.09195(14) 0.85542(12) 0.0213(3) Uani d 1 . .
    H H26 -0.286484 0.118080 0.882330 0.026 Uiso calc 1 . .
    H H27 -0.425951 0.143678 0.879282 0.026 Uiso calc 1 . .
    C C13 -0.41987(16) -0.01526(14) 0.88186(12) 0.0216(3) Uani d 1 . .
    H H28 -0.401460 -0.008350 0.947806 0.026 Uiso calc 1 . .
    H H29 -0.512506 -0.037551 0.860864 0.026 Uiso calc 1 . .
    C C14 -0.35329(15) -0.09960(13) 0.84209(11) 0.0182(3) Uani d 1 . .
    H H31 -0.387844 -0.169057 0.856731 0.022 Uiso calc 1 . .
    H H30 -0.261846 -0.081933 0.869049 0.022 Uiso calc 1 . .
    C C15 -0.37045(15) -0.10775(12) 0.74081(11) 0.0167(3) Uani d 1 . .
    H H32 -0.460260 -0.137147 0.713454 0.020 Uiso calc 1 . .
    H H33 -0.318685 -0.157852 0.718408 0.020 Uiso calc 1 . .
    C C16 0.31859(14) 0.47432(11) 0.70647(10) 0.0130(3) Uani d 1 . .
    C C17 0.28318(13) 0.41073(12) 0.61218(10) 0.0119(3) Uani d 1 . .
    C C18 0.14315(14) 0.33148(12) 0.58673(10) 0.0128(3) Uani d 1 . .
    C C19 0.23568(15) 0.57196(12) 0.82159(10) 0.0152(3) Uani d 1 . .
    H H45 0.307927 0.570908 0.870980 0.018 Uiso calc 1 . .
    C C20 0.25677(17) 0.67761(13) 0.78688(12) 0.0212(3) Uani d 1 . .
    H H46 0.187093 0.677226 0.736231 0.025 Uiso calc 1 . .
    H H47 0.337108 0.685802 0.764696 0.025 Uiso calc 1 . .
    C C21 0.26204(19) 0.77176(14) 0.86052(14) 0.0291(4) Uani d 1 . .
    H H49 0.336564 0.776213 0.908651 0.035 Uiso calc 1 . .
    H H48 0.271895 0.838370 0.835450 0.035 Uiso calc 1 . .
    C C22 0.14225(19) 0.75993(14) 0.89946(14) 0.0285(4) Uani d 1 . .
    H H51 0.151005 0.818350 0.950014 0.034 Uiso calc 1 . .
    H H50 0.069026 0.764782 0.853290 0.034 Uiso calc 1 . .
    C C23 0.11870(17) 0.65455(14) 0.93165(12) 0.0228(3) Uani d 1 . .
    H H52 0.037756 0.646504 0.953041 0.027 Uiso calc 1 . .
    H H53 0.187319 0.653076 0.982465 0.027 Uiso calc 1 . .
    C C24 0.11324(15) 0.56241(13) 0.85708(11) 0.0178(3) Uani d 1 . .
    H H55 0.098409 0.494724 0.880134 0.021 Uiso calc 1 . .
    H H54 0.041503 0.561438 0.807726 0.021 Uiso calc 1 . .
    C C25 0.51973(14) 0.56385(13) 0.81933(10) 0.0161(3) Uani d 1 . .
    H H56 0.482231 0.623151 0.846298 0.019 Uiso calc 1 . .
    C C26 0.65291(15) 0.60854(13) 0.80871(11) 0.0193(3) Uani d 1 . .
    H H58 0.699643 0.652674 0.865881 0.023 Uiso calc 1 . .
    H H57 0.647321 0.655075 0.762754 0.023 Uiso calc 1 . .
    C C27 0.72730(16) 0.52297(16) 0.78193(12) 0.0243(4) Uani d 1 . .
    H H59 0.687323 0.484621 0.721111 0.029 Uiso calc 1 . .
    H H60 0.814776 0.556632 0.780608 0.029 Uiso calc 1 . .
    C C28 0.73118(18) 0.44483(17) 0.84694(14) 0.0308(4) Uani d 1 . .
    H H62 0.778348 0.481726 0.906646 0.037 Uiso calc 1 . .
    H H61 0.775950 0.388121 0.826440 0.037 Uiso calc 1 . .
    C C29 0.59738(18) 0.39607(15) 0.85348(14) 0.0284(4) Uani d 1 . .
    H H64 0.601467 0.347390 0.897785 0.034 Uiso calc 1 . .
    H H63 0.552882 0.354124 0.794849 0.034 Uiso calc 1 . .
    C C30 0.52318(16) 0.48122(14) 0.88119(11) 0.0216(3) Uani d 1 . .
    H H66 0.562167 0.517180 0.942888 0.026 Uiso calc 1 . .
    H H65 0.435406 0.447070 0.881203 0.026 Uiso calc 1 . .
    B B1 0.14297(16) 0.12971(14) 0.74892(12) 0.0145(3) Uani d 1 . .
    H H2 0.1300(18) 0.1113(15) 0.6776(10) 0.017 Uiso d 1 . .
    B B2 0.08805(16) 0.03507(14) 0.81413(12) 0.0150(3) Uani d 1 . .
    H H3 0.0439(18) -0.0445(12) 0.7803(13) 0.018 Uiso d 1 . .
    B B3 0.01701(16) 0.10089(14) 0.89549(12) 0.0151(3) Uani d 1 . .
    H H4 -0.0698(15) 0.0625(15) 0.9116(13) 0.018 Uiso d 1 . .
    B B4 0.02671(16) 0.23545(14) 0.87955(11) 0.0148(3) Uani d 1 . .
    H H5 -0.0512(16) 0.2773(15) 0.8812(13) 0.018 Uiso d 1 . .
    B B5 0.17205(17) 0.07622(14) 0.92563(12) 0.0169(3) Uani d 1 . .
    H H6 0.1871(19) 0.0167(14) 0.9662(13) 0.020 Uiso d 1 . .
    B B6 0.13306(16) 0.20070(15) 0.96705(12) 0.0164(3) Uani d 1 . .
    H H7 0.1257(19) 0.2231(16) 1.0363(10) 0.020 Uiso d 1 . .
    B B7 0.26059(16) 0.22856(14) 0.82147(12) 0.0157(3) Uani d 1 . .
    H H8 0.3340(16) 0.2737(15) 0.7953(13) 0.019 Uiso d 1 . .
    B B8 0.25023(16) 0.09419(14) 0.83482(12) 0.0167(3) Uani d 1 . .
    H H9 0.3217(17) 0.0484(15) 0.8160(14) 0.020 Uiso d 1 . .
    B B9 0.18873(16) 0.29350(14) 0.90120(12) 0.0155(3) Uani d 1 . .
    H H10 0.2141(18) 0.3779(12) 0.9235(13) 0.019 Uiso d 1 . .
    B B10 0.27885(16) 0.19592(14) 0.93032(12) 0.0161(3) Uani d 1 . .
    H H11 0.3663(19) 0.2203(16) 0.9762(14) 0.019 Uiso d 1 . .
    B B11 0.27956(16) 0.27721(13) 0.59623(12) 0.0137(3) Uani d 1 . .
    H H35 0.3081(18) 0.2402(15) 0.6538(11) 0.016 Uiso d 1 . .
    B B12 0.39067(16) 0.36406(14) 0.55529(12) 0.0141(3) Uani d 1 . .
    H H36 0.4881(14) 0.3792(15) 0.5892(12) 0.017 Uiso d 1 . .
    B B13 0.16204(16) 0.44953(14) 0.54558(12) 0.0152(3) Uani d 1 . .
    H H37 0.1211(18) 0.5161(14) 0.5738(13) 0.018 Uiso d 1 . .
    B B14 0.14878(17) 0.22590(14) 0.50799(12) 0.0159(3) Uani d 1 . .
    H H38 0.0918(17) 0.1500(13) 0.5099(14) 0.019 Uiso d 1 . .
    B B15 0.07798(17) 0.33208(15) 0.47631(12) 0.0165(3) Uani d 1 . .
    H H39 -0.0239(14) 0.3241(16) 0.4545(13) 0.020 Uiso d 1 . .
    B B16 0.30530(17) 0.24568(14) 0.48624(12) 0.0159(3) Uani d 1 . .
    H H40 0.3525(18) 0.1793(14) 0.4716(14) 0.019 Uiso d 1 . .
    B B17 0.31896(17) 0.47129(14) 0.52457(12) 0.0159(3) Uani d 1 . .
    H H41 0.3735(17) 0.5515(12) 0.5392(13) 0.019 Uiso d 1 . .
    B B18 0.32931(17) 0.36563(15) 0.44173(12) 0.0166(3) Uani d 1 . .
    H H42 0.3941(17) 0.3771(16) 0.3954(12) 0.020 Uiso d 1 . .
    B B19 0.18760(18) 0.41939(15) 0.43589(12) 0.0183(3) Uani d 1 . .
    H H43 0.1547(19) 0.4634(15) 0.3853(12) 0.022 Uiso d 1 . .
    B B20 0.17989(17) 0.27947(15) 0.41158(12) 0.0182(3) Uani d 1 . .
    H H44 0.1438(19) 0.2332(15) 0.3446(11) 0.022 Uiso d 1 . .
    N N1 -0.12440(12) 0.17515(10) 0.66519(9) 0.0136(2) Uani d 1 . .
    N N2 -0.19351(12) 0.02767(11) 0.73572(9) 0.0149(3) Uani d 1 . .
    H H1 -0.1636(18) -0.0031(15) 0.7740(12) 0.018 Uiso d 1 . .
    N N3 0.22665(12) 0.48252(10) 0.74832(9) 0.0138(2) Uani d 1 . .
    N N4 0.44228(12) 0.51868(11) 0.73005(9) 0.0152(3) Uani d 1 . .
    H H34 0.4835(18) 0.5085(16) 0.6891(12) 0.018 Uiso d 1 . .
    Sn SN 0.02544(2) 0.35454(2) 0.69779(2) 0.01185(4) Uani d 1 . .
loop_
    _atom_site_aniso_label
    _atom_site_aniso_U_11
    _atom_site_aniso_U_22
    _atom_site_aniso_U_33
    _atom_site_aniso_U_12
    _atom_site_aniso_U_13
    _atom_site_aniso_U_23
    C1 0.0101(6) 0.0134(7) 0.0127(7) 0.0025(5) 0.0011(5) -0.0007(5)
    C2 0.0102(6) 0.0132(6) 0.0103(7) 0.0019(5) 0.0017(5) 0.0024(5)
    C3 0.0114(7) 0.0132(7) 0.0122(7) 0.0007(5) 0.0014(5) 0.0025(5)
    C4 0.0120(7) 0.0144(7) 0.0119(7) 0.0015(5) -0.0002(5) 0.0010(6)
    C5 0.0167(7) 0.0170(7) 0.0149(7) 0.0049(6) -0.0007(6) -0.0004(6)
    C6 0.0184(8) 0.0214(8) 0.0157(8) 0.0045(6) -0.0020(6) -0.0030(6)
    C7 0.0210(8) 0.0284(9) 0.0130(7) 0.0044(7) -0.0015(6) 0.0023(6)
    C8 0.0239(8) 0.0226(8) 0.0178(8) 0.0080(7) -0.0058(6) 0.0031(6)
    C9 0.0177(7) 0.0156(7) 0.0160(7) 0.0030(6) -0.0022(6) 0.0033(6)
    C10 0.0103(7) 0.0174(7) 0.0142(7) 0.0002(5) -0.0004(5) 0.0022(6)
    C11 0.0128(7) 0.0187(7) 0.0213(8) 0.0038(6) 0.0025(6) 0.0043(6)
    C12 0.0192(8) 0.0239(8) 0.0211(8) 0.0071(6) 0.0044(6) -0.0001(7)
    C13 0.0176(8) 0.0309(9) 0.0190(8) 0.0082(7) 0.0055(6) 0.0064(7)
    C14 0.0161(7) 0.0208(8) 0.0188(8) 0.0036(6) 0.0031(6) 0.0071(6)
    C15 0.0150(7) 0.0163(7) 0.0168(8) -0.0002(6) 0.0008(6) 0.0017(6)
    C16 0.0143(7) 0.0116(6) 0.0126(7) 0.0030(5) 0.0015(5) 0.0010(5)
    C17 0.0097(6) 0.0134(7) 0.0125(7) 0.0018(5) 0.0031(5) 0.0010(5)
    C18 0.0100(6) 0.0140(7) 0.0133(7) 0.0010(5) 0.0022(5) 0.0003(5)
    C19 0.0150(7) 0.0155(7) 0.0149(7) 0.0037(6) 0.0048(6) -0.0018(6)
    C20 0.0238(8) 0.0181(8) 0.0234(8) 0.0039(6) 0.0101(7) 0.0026(7)
    C21 0.0334(10) 0.0150(8) 0.0389(11) 0.0013(7) 0.0147(8) -0.0015(7)
    C22 0.0353(10) 0.0179(8) 0.0342(10) 0.0084(7) 0.0152(8) -0.0037(7)
    C23 0.0265(9) 0.0219(8) 0.0218(8) 0.0071(7) 0.0113(7) -0.0010(7)
    C24 0.0167(7) 0.0160(7) 0.0211(8) 0.0041(6) 0.0071(6) -0.0008(6)
    C25 0.0130(7) 0.0197(7) 0.0130(7) 0.0006(6) 0.0012(6) -0.0025(6)
    C26 0.0141(7) 0.0230(8) 0.0173(8) -0.0034(6) 0.0004(6) 0.0022(6)
    C27 0.0135(7) 0.0385(10) 0.0217(8) 0.0049(7) 0.0048(6) 0.0059(7)
    C28 0.0200(9) 0.0397(11) 0.0362(11) 0.0119(8) 0.0037(8) 0.0134(9)
    C29 0.0250(9) 0.0282(9) 0.0342(10) 0.0064(7) 0.0036(8) 0.0145(8)
    C30 0.0171(8) 0.0302(9) 0.0162(8) -0.0008(7) 0.0033(6) 0.0057(7)
    B1 0.0117(7) 0.0170(8) 0.0149(8) 0.0029(6) 0.0032(6) 0.0022(6)
    B2 0.0134(8) 0.0157(8) 0.0165(8) 0.0042(6) 0.0019(6) 0.0040(6)
    B3 0.0135(8) 0.0197(8) 0.0121(8) 0.0015(6) 0.0016(6) 0.0056(6)
    B4 0.0135(8) 0.0191(8) 0.0109(8) 0.0033(6) 0.0018(6) 0.0001(6)
    B5 0.0145(8) 0.0191(8) 0.0171(8) 0.0029(6) 0.0001(6) 0.0071(7)
    B6 0.0134(8) 0.0229(9) 0.0119(8) 0.0028(7) 0.0005(6) 0.0024(7)
    B7 0.0113(7) 0.0199(8) 0.0152(8) 0.0012(6) 0.0014(6) 0.0035(7)
    B8 0.0125(8) 0.0199(8) 0.0180(8) 0.0051(6) 0.0017(6) 0.0037(7)
    B9 0.0139(8) 0.0173(8) 0.0131(8) 0.0018(6) -0.0012(6) 0.0009(6)
    B10 0.0115(8) 0.0203(8) 0.0152(8) 0.0018(6) -0.0005(6) 0.0037(7)
    B11 0.0136(8) 0.0129(7) 0.0154(8) 0.0029(6) 0.0050(6) 0.0013(6)
    B12 0.0128(8) 0.0160(8) 0.0142(8) 0.0028(6) 0.0060(6) 0.0005(6)
    B13 0.0135(8) 0.0175(8) 0.0153(8) 0.0042(6) 0.0026(6) 0.0046(6)
    B14 0.0154(8) 0.0156(8) 0.0156(8) 0.0009(6) 0.0054(6) -0.0021(6)
    B15 0.0137(8) 0.0219(8) 0.0128(8) 0.0029(7) 0.0016(6) 0.0002(7)
    B16 0.0155(8) 0.0165(8) 0.0154(8) 0.0018(6) 0.0064(6) -0.0016(6)
    B17 0.0158(8) 0.0169(8) 0.0164(8) 0.0025(6) 0.0063(6) 0.0045(7)
    B18 0.0161(8) 0.0199(8) 0.0136(8) 0.0016(7) 0.0052(6) 0.0017(7)
    B19 0.0181(8) 0.0240(9) 0.0138(8) 0.0042(7) 0.0042(7) 0.0055(7)
    B20 0.0157(8) 0.0245(9) 0.0127(8) 0.0016(7) 0.0036(6) -0.0010(7)
    N1 0.0122(6) 0.0147(6) 0.0120(6) 0.0021(5) -0.0012(5) 0.0007(5)
    N2 0.0098(6) 0.0178(6) 0.0164(6) 0.0012(5) -0.0007(5) 0.0058(5)
    N3 0.0135(6) 0.0137(6) 0.0140(6) 0.0032(5) 0.0036(5) -0.0004(5)
    N4 0.0111(6) 0.0209(6) 0.0120(6) 0.0008(5) 0.0025(5) -0.0006(5)
    SN 0.01086(5) 0.01295(5) 0.01233(5) 0.00372(4) 0.00290(4) 0.00161(4)
_geom_special_details
;
 All esds (except the esd in the dihedral angle between two l.s. planes)
 are estimated using the full covariance matrix.  The cell esds are taken
 into account individually in the estimation of esds in distances, angles
 and torsion angles; correlations between esds in cell parameters are only
 used when they are defined by crystal symmetry.  An approximate (isotropic)
 treatment of cell esds is used for estimating esds involving l.s. planes.
;
loop_
    _geom_bond_atom_site_label_1
    _geom_bond_atom_site_label_2
    _geom_bond_site_symmetry_2
    _geom_bond_distance
    _geom_bond_publ_flag
    C1 N1 . 1.284(2) ?
    C1 N2 . 1.354(2) ?
    C1 C2 . 1.521(2) ?
    C2 C3 . 1.658(2) ?
    C2 B4 . 1.699(2) ?
    C2 B1 . 1.705(2) ?
    C2 B2 . 1.711(2) ?
    C2 B3 . 1.712(2) ?
    C3 B7 . 1.715(2) ?
    C3 B1 . 1.718(2) ?
    C3 B9 . 1.722(2) ?
    C3 B4 . 1.735(2) ?
    C3 SN . 2.3112(15) ?
    C4 N1 . 1.4805(19) ?
    C4 C9 . 1.521(2) ?
    C4 C5 . 1.529(2) ?
    C4 H12 . 1.0000 ?
    C5 C6 . 1.524(2) ?
    C5 H14 . 0.9900 ?
    C5 H13 . 0.9900 ?
    C6 C7 . 1.520(2) ?
    C6 H16 . 0.9900 ?
    C6 H15 . 0.9900 ?
    C7 C8 . 1.525(2) ?
    C7 H17 . 0.9900 ?
    C7 H18 . 0.9900 ?
    C8 C9 . 1.531(2) ?
    C8 H19 . 0.9900 ?
    C8 H20 . 0.9900 ?
    C9 H22 . 0.9900 ?
    C9 H21 . 0.9900 ?
    C10 N2 . 1.4749(19) ?
    C10 C11 . 1.530(2) ?
    C10 C15 . 1.531(2) ?
    C10 H23 . 1.0000 ?
    C11 C12 . 1.527(2) ?
    C11 H24 . 0.9900 ?
    C11 H25 . 0.9900 ?
    C12 C13 . 1.525(2) ?
    C12 H26 . 0.9900 ?
    C12 H27 . 0.9900 ?
    C13 C14 . 1.522(2) ?
    C13 H28 . 0.9900 ?
    C13 H29 . 0.9900 ?
    C14 C15 . 1.526(2) ?
    C14 H31 . 0.9900 ?
    C14 H30 . 0.9900 ?
    C15 H32 . 0.9900 ?
    C15 H33 . 0.9900 ?
    C16 N3 . 1.293(2) ?
    C16 N4 . 1.347(2) ?
    C16 C17 . 1.523(2) ?
    C17 C18 . 1.654(2) ?
    C17 B11 . 1.706(2) ?
    C17 B13 . 1.712(2) ?
    C17 B12 . 1.715(2) ?
    C17 B17 . 1.721(2) ?
    C18 B14 . 1.717(2) ?
    C18 B15 . 1.729(2) ?
    C18 B13 . 1.729(2) ?
    C18 B11 . 1.735(2) ?
    C18 SN . 2.3249(15) ?
    C19 N3 . 1.4822(19) ?
    C19 C24 . 1.522(2) ?
    C19 C20 . 1.534(2) ?
    C19 H45 . 1.0000 ?
    C20 C21 . 1.536(2) ?
    C20 H46 . 0.9900 ?
    C20 H47 . 0.9900 ?
    C21 C22 . 1.524(3) ?
    C21 H49 . 0.9900 ?
    C21 H48 . 0.9900 ?
    C22 C23 . 1.514(3) ?
    C22 H51 . 0.9900 ?
    C22 H50 . 0.9900 ?
    C23 C24 . 1.526(2) ?
    C23 H52 . 0.9900 ?
    C23 H53 . 0.9900 ?
    C24 H55 . 0.9900 ?
    C24 H54 . 0.9900 ?
    C25 N4 . 1.4747(19) ?
    C25 C26 . 1.522(2) ?
    C25 C30 . 1.527(2) ?
    C25 H56 . 1.0000 ?
    C26 C27 . 1.526(2) ?
    C26 H58 . 0.9900 ?
    C26 H57 . 0.9900 ?
    C27 C28 . 1.517(3) ?
    C27 H59 . 0.9900 ?
    C27 H60 . 0.9900 ?
    C28 C29 . 1.523(3) ?
    C28 H62 . 0.9900 ?
    C28 H61 . 0.9900 ?
    C29 C30 . 1.524(3) ?
    C29 H64 . 0.9900 ?
    C29 H63 . 0.9900 ?
    C30 H66 . 0.9900 ?
    C30 H65 . 0.9900 ?
    B1 B8 . 1.770(2) ?
    B1 B7 . 1.772(3) ?
    B1 B2 . 1.784(3) ?
    B1 H2 . 1.072(14) ?
    B2 B5 . 1.770(3) ?
    B2 B8 . 1.770(2) ?
    B2 B3 . 1.775(2) ?
    B2 H3 . 1.085(14) ?
    B3 B6 . 1.763(3) ?
    B3 B5 . 1.766(2) ?
    B3 B4 . 1.782(3) ?
    B3 H4 . 1.083(14) ?
    B4 B9 . 1.765(2) ?
    B4 B6 . 1.776(2) ?
    B4 H5 . 1.079(14) ?
    B5 B10 . 1.772(3) ?
    B5 B8 . 1.782(3) ?
    B5 B6 . 1.793(3) ?
    B5 H6 . 1.070(15) ?
    B6 B9 . 1.776(3) ?
    B6 B10 . 1.785(2) ?
    B6 H7 . 1.087(15) ?
    B7 B9 . 1.758(3) ?
    B7 B8 . 1.768(3) ?
    B7 B10 . 1.770(3) ?
    B7 H8 . 1.083(15) ?
    B8 B10 . 1.785(3) ?
    B8 H9 . 1.105(14) ?
    B9 B10 . 1.776(3) ?
    B9 H10 . 1.077(15) ?
    B10 H11 . 1.06(2) ?
    B11 B14 . 1.765(2) ?
    B11 B16 . 1.769(2) ?
    B11 B12 . 1.778(2) ?
    B11 H35 . 1.087(14) ?
    B12 B16 . 1.766(2) ?
    B12 B18 . 1.766(3) ?
    B12 B17 . 1.776(2) ?
    B12 H36 . 1.075(14) ?
    B13 B15 . 1.755(3) ?
    B13 B19 . 1.762(3) ?
    B13 B17 . 1.783(2) ?
    B13 H37 . 1.103(14) ?
    B14 B15 . 1.763(3) ?
    B14 B16 . 1.783(2) ?
    B14 B20 . 1.784(3) ?
    B14 H38 . 1.084(15) ?
    B15 B19 . 1.766(3) ?
    B15 B20 . 1.769(3) ?
    B15 H39 . 1.088(15) ?
    B16 B20 . 1.780(3) ?
    B16 B18 . 1.782(3) ?
    B16 H40 . 1.087(14) ?
    B17 B18 . 1.772(3) ?
    B17 B19 . 1.774(3) ?
    B17 H41 . 1.086(15) ?
    B18 B20 . 1.774(3) ?
    B18 B19 . 1.786(3) ?
    B18 H42 . 1.096(15) ?
    B19 B20 . 1.785(3) ?
    B19 H43 . 1.072(15) ?
    B20 H44 . 1.094(15) ?
    N1 SN . 2.5560(13) ?
    N2 H1 . 0.807(15) ?
    N3 SN . 2.4686(13) ?
    N4 H34 . 0.843(15) ?
loop_
    _geom_angle_atom_site_label_1
    _geom_angle_atom_site_label_2
    _geom_angle_atom_site_label_3
    _geom_angle_site_symmetry_1
    _geom_angle_site_symmetry_3
    _geom_angle
    _geom_angle_publ_flag
    N1 C1 N2 . . 131.54(14) ?
    N1 C1 C2 . . 116.65(13) ?
    N2 C1 C2 . . 111.77(13) ?
    C1 C2 C3 . . 116.58(12) ?
    C1 C2 B4 . . 116.93(12) ?
    C3 C2 B4 . . 62.23(9) ?
    C1 C2 B1 . . 115.88(12) ?
    C3 C2 B1 . . 61.41(9) ?
    B4 C2 B1 . . 114.69(12) ?
    C1 C2 B2 . . 120.26(12) ?
    C3 C2 B2 . . 112.43(11) ?
    B4 C2 B2 . . 114.90(12) ?
    B1 C2 B2 . . 62.94(10) ?
    C1 C2 B3 . . 121.28(12) ?
    C3 C2 B3 . . 112.70(11) ?
    B4 C2 B3 . . 62.97(10) ?
    B1 C2 B3 . . 114.54(12) ?
    B2 C2 B3 . . 62.45(10) ?
    C2 C3 B7 . . 108.79(11) ?
    C2 C3 B1 . . 60.63(9) ?
    B7 C3 B1 . . 62.15(10) ?
    C2 C3 B9 . . 108.15(11) ?
    B7 C3 B9 . . 61.52(10) ?
    B1 C3 B9 . . 112.39(12) ?
    C2 C3 B4 . . 60.03(9) ?
    B7 C3 B4 . . 111.76(11) ?
    B1 C3 B4 . . 112.18(12) ?
    B9 C3 B4 . . 61.38(10) ?
    C2 C3 SN . . 113.65(9) ?
    B7 C3 SN . . 129.66(10) ?
    B1 C3 SN . . 119.32(10) ?
    B9 C3 SN . . 124.42(10) ?
    B4 C3 SN . . 112.20(9) ?
    N1 C4 C9 . . 109.78(12) ?
    N1 C4 C5 . . 107.60(12) ?
    C9 C4 C5 . . 112.01(13) ?
    N1 C4 H12 . . 109.1 ?
    C9 C4 H12 . . 109.1 ?
    C5 C4 H12 . . 109.1 ?
    C6 C5 C4 . . 111.97(13) ?
    C6 C5 H14 . . 109.2 ?
    C4 C5 H14 . . 109.2 ?
    C6 C5 H13 . . 109.2 ?
    C4 C5 H13 . . 109.2 ?
    H14 C5 H13 . . 107.9 ?
    C7 C6 C5 . . 109.56(14) ?
    C7 C6 H16 . . 109.8 ?
    C5 C6 H16 . . 109.8 ?
    C7 C6 H15 . . 109.8 ?
    C5 C6 H15 . . 109.8 ?
    H16 C6 H15 . . 108.2 ?
    C6 C7 C8 . . 109.74(14) ?
    C6 C7 H17 . . 109.7 ?
    C8 C7 H17 . . 109.7 ?
    C6 C7 H18 . . 109.7 ?
    C8 C7 H18 . . 109.7 ?
    H17 C7 H18 . . 108.2 ?
    C7 C8 C9 . . 111.47(13) ?
    C7 C8 H19 . . 109.3 ?
    C9 C8 H19 . . 109.3 ?
    C7 C8 H20 . . 109.3 ?
    C9 C8 H20 . . 109.3 ?
    H19 C8 H20 . . 108.0 ?
    C4 C9 C8 . . 112.47(13) ?
    C4 C9 H22 . . 109.1 ?
    C8 C9 H22 . . 109.1 ?
    C4 C9 H21 . . 109.1 ?
    C8 C9 H21 . . 109.1 ?
    H22 C9 H21 . . 107.8 ?
    N2 C10 C11 . . 111.43(13) ?
    N2 C10 C15 . . 106.94(12) ?
    C11 C10 C15 . . 111.62(13) ?
    N2 C10 H23 . . 108.9 ?
    C11 C10 H23 . . 108.9 ?
    C15 C10 H23 . . 108.9 ?
    C12 C11 C10 . . 112.50(13) ?
    C12 C11 H24 . . 109.1 ?
    C10 C11 H24 . . 109.1 ?
    C12 C11 H25 . . 109.1 ?
    C10 C11 H25 . . 109.1 ?
    H24 C11 H25 . . 107.8 ?
    C13 C12 C11 . . 111.59(14) ?
    C13 C12 H26 . . 109.3 ?
    C11 C12 H26 . . 109.3 ?
    C13 C12 H27 . . 109.3 ?
    C11 C12 H27 . . 109.3 ?
    H26 C12 H27 . . 108.0 ?
    C14 C13 C12 . . 111.49(14) ?
    C14 C13 H28 . . 109.3 ?
    C12 C13 H28 . . 109.3 ?
    C14 C13 H29 . . 109.3 ?
    C12 C13 H29 . . 109.3 ?
    H28 C13 H29 . . 108.0 ?
    C13 C14 C15 . . 111.51(13) ?
    C13 C14 H31 . . 109.3 ?
    C15 C14 H31 . . 109.3 ?
    C13 C14 H30 . . 109.3 ?
    C15 C14 H30 . . 109.3 ?
    H31 C14 H30 . . 108.0 ?
    C14 C15 C10 . . 113.21(13) ?
    C14 C15 H32 . . 108.9 ?
    C10 C15 H32 . . 108.9 ?
    C14 C15 H33 . . 108.9 ?
    C10 C15 H33 . . 108.9 ?
    H32 C15 H33 . . 107.7 ?
    N3 C16 N4 . . 130.59(14) ?
    N3 C16 C17 . . 116.38(13) ?
    N4 C16 C17 . . 112.89(13) ?
    C16 C17 C18 . . 115.68(12) ?
    C16 C17 B11 . . 119.82(12) ?
    C18 C17 B11 . . 62.16(9) ?
    C16 C17 B13 . . 113.33(12) ?
    C18 C17 B13 . . 61.79(9) ?
    B11 C17 B13 . . 114.36(12) ?
    C16 C17 B12 . . 123.74(12) ?
    C18 C17 B12 . . 112.59(11) ?
    B11 C17 B12 . . 62.62(9) ?
    B13 C17 B12 . . 113.86(12) ?
    C16 C17 B17 . . 119.07(12) ?
    C18 C17 B17 . . 112.66(12) ?
    B11 C17 B17 . . 114.37(12) ?
    B13 C17 B17 . . 62.59(10) ?
    B12 C17 B17 . . 62.25(10) ?
    C17 C18 B14 . . 108.73(11) ?
    C17 C18 B15 . . 108.38(12) ?
    B14 C18 B15 . . 61.56(10) ?
    C17 C18 B13 . . 60.77(9) ?
    B14 C18 B13 . . 111.65(12) ?
    B15 C18 B13 . . 61.00(10) ?
    C17 C18 B11 . . 60.41(9) ?
    B14 C18 B11 . . 61.51(10) ?
    B15 C18 B11 . . 111.52(11) ?
    B13 C18 B11 . . 112.07(11) ?
    C17 C18 SN . . 112.43(9) ?
    B14 C18 SN . . 133.77(10) ?
    B15 C18 SN . . 120.85(9) ?
    B13 C18 SN . . 106.25(9) ?
    B11 C18 SN . . 125.30(10) ?
    N3 C19 C24 . . 109.96(13) ?
    N3 C19 C20 . . 110.05(13) ?
    C24 C19 C20 . . 108.32(13) ?
    N3 C19 H45 . . 109.5 ?
    C24 C19 H45 . . 109.5 ?
    C20 C19 H45 . . 109.5 ?
    C19 C20 C21 . . 111.32(14) ?
    C19 C20 H46 . . 109.4 ?
    C21 C20 H46 . . 109.4 ?
    C19 C20 H47 . . 109.4 ?
    C21 C20 H47 . . 109.4 ?
    H46 C20 H47 . . 108.0 ?
    C22 C21 C20 . . 111.13(15) ?
    C22 C21 H49 . . 109.4 ?
    C20 C21 H49 . . 109.4 ?
    C22 C21 H48 . . 109.4 ?
    C20 C21 H48 . . 109.4 ?
    H49 C21 H48 . . 108.0 ?
    C23 C22 C21 . . 110.72(15) ?
    C23 C22 H51 . . 109.5 ?
    C21 C22 H51 . . 109.5 ?
    C23 C22 H50 . . 109.5 ?
    C21 C22 H50 . . 109.5 ?
    H51 C22 H50 . . 108.1 ?
    C22 C23 C24 . . 111.18(15) ?
    C22 C23 H52 . . 109.4 ?
    C24 C23 H52 . . 109.4 ?
    C22 C23 H53 . . 109.4 ?
    C24 C23 H53 . . 109.4 ?
    H52 C23 H53 . . 108.0 ?
    C19 C24 C23 . . 111.23(14) ?
    C19 C24 H55 . . 109.4 ?
    C23 C24 H55 . . 109.4 ?
    C19 C24 H54 . . 109.4 ?
    C23 C24 H54 . . 109.4 ?
    H55 C24 H54 . . 108.0 ?
    N4 C25 C26 . . 108.61(13) ?
    N4 C25 C30 . . 111.66(13) ?
    C26 C25 C30 . . 110.56(13) ?
    N4 C25 H56 . . 108.7 ?
    C26 C25 H56 . . 108.7 ?
    C30 C25 H56 . . 108.7 ?
    C25 C26 C27 . . 113.27(14) ?
    C25 C26 H58 . . 108.9 ?
    C27 C26 H58 . . 108.9 ?
    C25 C26 H57 . . 108.9 ?
    C27 C26 H57 . . 108.9 ?
    H58 C26 H57 . . 107.7 ?
    C28 C27 C26 . . 111.13(15) ?
    C28 C27 H59 . . 109.4 ?
    C26 C27 H59 . . 109.4 ?
    C28 C27 H60 . . 109.4 ?
    C26 C27 H60 . . 109.4 ?
    H59 C27 H60 . . 108.0 ?
    C27 C28 C29 . . 110.30(15) ?
    C27 C28 H62 . . 109.6 ?
    C29 C28 H62 . . 109.6 ?
    C27 C28 H61 . . 109.6 ?
    C29 C28 H61 . . 109.6 ?
    H62 C28 H61 . . 108.1 ?
    C28 C29 C30 . . 111.30(16) ?
    C28 C29 H64 . . 109.4 ?
    C30 C29 H64 . . 109.4 ?
    C28 C29 H63 . . 109.4 ?
    C30 C29 H63 . . 109.4 ?
    H64 C29 H63 . . 108.0 ?
    C29 C30 C25 . . 112.63(14) ?
    C29 C30 H66 . . 109.1 ?
    C25 C30 H66 . . 109.1 ?
    C29 C30 H65 . . 109.1 ?
    C25 C30 H65 . . 109.1 ?
    H66 C30 H65 . . 107.8 ?
    C2 B1 C3 . . 57.96(9) ?
    C2 B1 B8 . . 104.58(12) ?
    C3 B1 B8 . . 106.11(12) ?
    C2 B1 B7 . . 104.15(12) ?
    C3 B1 B7 . . 58.84(9) ?
    B8 B1 B7 . . 59.89(10) ?
    C2 B1 B2 . . 58.71(9) ?
    C3 B1 B2 . . 106.24(12) ?
    B8 B1 B2 . . 59.76(10) ?
    B7 B1 B2 . . 107.37(12) ?
    C2 B1 H2 . . 116.6(11) ?
    C3 B1 H2 . . 117.3(10) ?
    B8 B1 H2 . . 131.2(10) ?
    B7 B1 H2 . . 127.0(11) ?
    B2 B1 H2 . . 122.1(11) ?
    C2 B2 B5 . . 104.64(12) ?
    C2 B2 B8 . . 104.27(12) ?
    B5 B2 B8 . . 60.46(10) ?
    C2 B2 B3 . . 58.81(9) ?
    B5 B2 B3 . . 59.75(10) ?
    B8 B2 B3 . . 107.96(13) ?
    C2 B2 B1 . . 58.34(9) ?
    B5 B2 B1 . . 108.11(12) ?
    B8 B2 B1 . . 59.73(10) ?
    B3 B2 B1 . . 107.77(12) ?
    C2 B2 H3 . . 117.5(11) ?
    B5 B2 H3 . . 128.5(11) ?
    B8 B2 H3 . . 127.9(10) ?
    B3 B2 H3 . . 119.5(10) ?
    B1 B2 H3 . . 118.5(11) ?
    C2 B3 B6 . . 104.79(12) ?
    C2 B3 B5 . . 104.76(12) ?
    B6 B3 B5 . . 61.08(10) ?
    C2 B3 B2 . . 58.75(9) ?
    B6 B3 B2 . . 108.97(12) ?
    B5 B3 B2 . . 59.97(10) ?
    C2 B3 B4 . . 58.14(9) ?
    B6 B3 B4 . . 60.13(10) ?
    B5 B3 B4 . . 108.62(12) ?
    B2 B3 B4 . . 107.85(12) ?
    C2 B3 H4 . . 117.9(11) ?
    B6 B3 H4 . . 126.0(11) ?
    B5 B3 H4 . . 128.8(11) ?
    B2 B3 H4 . . 120.7(11) ?
    B4 B3 H4 . . 117.2(11) ?
    C2 B4 C3 . . 57.74(9) ?
    C2 B4 B9 . . 104.45(11) ?
    C3 B4 B9 . . 58.94(9) ?
    C2 B4 B6 . . 104.83(12) ?
    C3 B4 B6 . . 106.21(12) ?
    B9 B4 B6 . . 60.23(10) ?
    C2 B4 B3 . . 58.90(9) ?
    C3 B4 B3 . . 105.87(12) ?
    B9 B4 B3 . . 107.31(12) ?
    B6 B4 B3 . . 59.43(10) ?
    C2 B4 H5 . . 116.7(11) ?
    C3 B4 H5 . . 117.1(11) ?
    B9 B4 H5 . . 126.1(11) ?
    B6 B4 H5 . . 131.1(11) ?
    B3 B4 H5 . . 123.0(11) ?
    B3 B5 B2 . . 60.27(10) ?
    B3 B5 B10 . . 107.65(12) ?
    B2 B5 B10 . . 108.14(12) ?
    B3 B5 B8 . . 107.84(12) ?
    B2 B5 B8 . . 59.79(10) ?
    B10 B5 B8 . . 60.29(10) ?
    B3 B5 B6 . . 59.40(10) ?
    B2 B5 B6 . . 107.87(12) ?
    B10 B5 B6 . . 60.07(10) ?
    B8 B5 B6 . . 108.07(12) ?
    B3 B5 H6 . . 118.6(11) ?
    B2 B5 H6 . . 118.3(11) ?
    B10 B5 H6 . . 125.8(11) ?
    B8 B5 H6 . . 122.9(11) ?
    B6 B5 H6 . . 123.1(11) ?
    B3 B6 B4 . . 60.44(10) ?
    B3 B6 B9 . . 107.58(12) ?
    B4 B6 B9 . . 59.56(10) ?
    B3 B6 B10 . . 107.19(12) ?
    B4 B6 B10 . . 107.52(12) ?
    B9 B6 B10 . . 59.83(10) ?
    B3 B6 B5 . . 59.52(10) ?
    B4 B6 B5 . . 107.64(12) ?
    B9 B6 B5 . . 107.05(12) ?
    B10 B6 B5 . . 59.38(10) ?
    B3 B6 H7 . . 120.1(11) ?
    B4 B6 H7 . . 120.3(11) ?
    B9 B6 H7 . . 123.1(11) ?
    B10 B6 H7 . . 124.2(11) ?
    B5 B6 H7 . . 122.6(11) ?
    C3 B7 B9 . . 59.45(9) ?
    C3 B7 B8 . . 106.32(12) ?
    B9 B7 B8 . . 108.83(13) ?
    C3 B7 B10 . . 106.82(12) ?
    B9 B7 B10 . . 60.46(10) ?
    B8 B7 B10 . . 60.60(10) ?
    C3 B7 B1 . . 59.01(9) ?
    B9 B7 B1 . . 108.16(12) ?
    B8 B7 B1 . . 60.00(10) ?
    B10 B7 B1 . . 108.57(12) ?
    C3 B7 H8 . . 118.8(11) ?
    B9 B7 H8 . . 119.6(11) ?
    B8 B7 H8 . . 125.4(11) ?
    B10 B7 H8 . . 125.1(11) ?
    B1 B7 H8 . . 120.1(11) ?
    B7 B8 B1 . . 60.11(10) ?
    B7 B8 B2 . . 108.13(12) ?
    B1 B8 B2 . . 60.51(10) ?
    B7 B8 B5 . . 107.47(12) ?
    B1 B8 B5 . . 108.16(12) ?
    B2 B8 B5 . . 59.75(10) ?
    B7 B8 B10 . . 59.77(10) ?
    B1 B8 B10 . . 108.00(12) ?
    B2 B8 B10 . . 107.54(12) ?
    B5 B8 B10 . . 59.57(10) ?
    B7 B8 H9 . . 120.8(11) ?
    B1 B8 H9 . . 118.6(11) ?
    B2 B8 H9 . . 120.9(11) ?
    B5 B8 H9 . . 124.4(11) ?
    B10 B8 H9 . . 124.2(11) ?
    C3 B9 B7 . . 59.03(9) ?
    C3 B9 B4 . . 59.67(9) ?
    B7 B9 B4 . . 108.35(12) ?
    C3 B9 B10 . . 106.23(12) ?
    B7 B9 B10 . . 60.12(10) ?
    B4 B9 B10 . . 108.41(13) ?
    C3 B9 B6 . . 106.77(12) ?
    B7 B9 B6 . . 108.57(12) ?
    B4 B9 B6 . . 60.21(10) ?
    B10 B9 B6 . . 60.32(10) ?
    C3 B9 H10 . . 118.2(11) ?
    B7 B9 H10 . . 121.5(11) ?
    B4 B9 H10 . . 117.7(11) ?
    B10 B9 H10 . . 127.2(11) ?
    B6 B9 H10 . . 124.5(11) ?
    B7 B10 B5 . . 107.81(12) ?
    B7 B10 B9 . . 59.42(10) ?
    B5 B10 B9 . . 107.99(12) ?
    B7 B10 B6 . . 107.64(12) ?
    B5 B10 B6 . . 60.55(10) ?
    B9 B10 B6 . . 59.85(10) ?
    B7 B10 B8 . . 59.63(10) ?
    B5 B10 B8 . . 60.14(10) ?
    B9 B10 B8 . . 107.24(12) ?
    B6 B10 B8 . . 108.33(12) ?
    B7 B10 H11 . . 121.0(11) ?
    B5 B10 H11 . . 124.3(11) ?
    B9 B10 H11 . . 118.8(11) ?
    B6 B10 H11 . . 120.4(11) ?
    B8 B10 H11 . . 124.5(11) ?
    C17 B11 C18 . . 57.43(9) ?
    C17 B11 B14 . . 104.20(12) ?
    C18 B11 B14 . . 58.74(9) ?
    C17 B11 B16 . . 104.87(12) ?
    C18 B11 B16 . . 106.21(12) ?
    B14 B11 B16 . . 60.58(10) ?
    C17 B11 B12 . . 58.93(9) ?
    C18 B11 B12 . . 105.83(12) ?
    B14 B11 B12 . . 107.87(12) ?
    B16 B11 B12 . . 59.72(10) ?
    C17 B11 H35 . . 118.7(10) ?
    C18 B11 H35 . . 119.7(10) ?
    B14 B11 H35 . . 125.9(11) ?
    B16 B11 H35 . . 128.4(10) ?
    B12 B11 H35 . . 121.6(10) ?
    C17 B12 B16 . . 104.63(11) ?
    C17 B12 B18 . . 104.94(12) ?
    B16 B12 B18 . . 60.58(10) ?
    C17 B12 B17 . . 59.04(9) ?
    B16 B12 B17 . . 108.57(13) ?
    B18 B12 B17 . . 60.02(10) ?
    C17 B12 B11 . . 58.45(9) ?
    B16 B12 B11 . . 59.89(10) ?
    B18 B12 B11 . . 108.37(12) ?
    B17 B12 B11 . . 108.28(12) ?
    C17 B12 H36 . . 117.6(10) ?
    B16 B12 H36 . . 127.2(10) ?
    B18 B12 H36 . . 128.4(11) ?
    B17 B12 H36 . . 119.6(11) ?
    B11 B12 H36 . . 118.0(11) ?
    C17 B13 C18 . . 57.44(9) ?
    C17 B13 B15 . . 104.59(12) ?
    C18 B13 B15 . . 59.49(10) ?
    C17 B13 B19 . . 105.22(12) ?
    C18 B13 B19 . . 106.88(12) ?
    B15 B13 B19 . . 60.30(10) ?
    C17 B13 B17 . . 58.94(9) ?
    C18 B13 B17 . . 106.19(11) ?
    B15 B13 B17 . . 108.01(12) ?
    B19 B13 B17 . . 60.05(10) ?
    C17 B13 H37 . . 118.5(11) ?
    C18 B13 H37 . . 119.8(11) ?
    B15 B13 H37 . . 126.3(11) ?
    B19 B13 H37 . . 127.8(11) ?
    B17 B13 H37 . . 120.8(11) ?
    C18 B14 B15 . . 59.55(9) ?
    C18 B14 B11 . . 59.75(9) ?
    B15 B14 B11 . . 108.49(12) ?
    C18 B14 B16 . . 106.41(12) ?
    B15 B14 B16 . . 107.81(13) ?
    B11 B14 B16 . . 59.82(10) ?
    C18 B14 B20 . . 106.43(12) ?
    B15 B14 B20 . . 59.84(10) ?
    B11 B14 B20 . . 108.00(12) ?
    B16 B14 B20 . . 59.87(10) ?
    C18 B14 H38 . . 117.5(11) ?
    B15 B14 H38 . . 121.2(11) ?
    B11 B14 H38 . . 118.0(11) ?
    B16 B14 H38 . . 125.6(10) ?
    B20 B14 H38 . . 127.5(11) ?
    C18 B15 B13 . . 59.51(10) ?
    C18 B15 B14 . . 58.89(10) ?
    B13 B15 B14 . . 108.25(12) ?
    C18 B15 B19 . . 106.70(12) ?
    B13 B15 B19 . . 60.04(10) ?
    B14 B15 B19 . . 109.16(12) ?
    C18 B15 B20 . . 106.56(12) ?
    B13 B15 B20 . . 108.61(13) ?
    B14 B15 B20 . . 60.66(10) ?
    B19 B15 B20 . . 60.66(11) ?
    C18 B15 H39 . . 120.7(11) ?
    B13 B15 H39 . . 118.6(11) ?
    B14 B15 H39 . . 122.3(11) ?
    B19 B15 H39 . . 122.3(11) ?
    B20 B15 H39 . . 124.9(11) ?
    B12 B16 B11 . . 60.39(10) ?
    B12 B16 B20 . . 107.63(12) ?
    B11 B16 B20 . . 108.00(12) ?
    B12 B16 B18 . . 59.72(10) ?
    B11 B16 B18 . . 108.08(12) ?
    B20 B16 B18 . . 59.75(10) ?
    B12 B16 B14 . . 107.63(12) ?
    B11 B16 B14 . . 59.60(10) ?
    B20 B16 B14 . . 60.10(10) ?
    B18 B16 B14 . . 107.61(12) ?
    B12 B16 H40 . . 120.1(11) ?
    B11 B16 H40 . . 117.9(11) ?
    B20 B16 H40 . . 125.1(11) ?
    B18 B16 H40 . . 124.5(11) ?
    B14 B16 H40 . . 121.4(11) ?
    C17 B17 B18 . . 104.46(12) ?
    C17 B17 B19 . . 104.33(12) ?
    B18 B17 B19 . . 60.48(10) ?
    C17 B17 B12 . . 58.72(9) ?
    B18 B17 B12 . . 59.72(10) ?
    B19 B17 B12 . . 108.06(13) ?
    C17 B17 B13 . . 58.47(9) ?
    B18 B17 B13 . . 107.58(12) ?
    B19 B17 B13 . . 59.38(10) ?
    B12 B17 B13 . . 107.60(12) ?
    C17 B17 H41 . . 118.6(11) ?
    B18 B17 H41 . . 128.0(11) ?
    B19 B17 H41 . . 126.8(11) ?
    B12 B17 H41 . . 120.2(11) ?
    B13 B17 H41 . . 118.9(10) ?
    B12 B18 B17 . . 60.26(10) ?
    B12 B18 B20 . . 107.87(12) ?
    B17 B18 B20 . . 108.12(12) ?
    B12 B18 B16 . . 59.70(10) ?
    B17 B18 B16 . . 108.07(12) ?
    B20 B18 B16 . . 60.07(10) ?
    B12 B18 B19 . . 107.97(12) ?
    B17 B18 B19 . . 59.83(10) ?
    B20 B18 B19 . . 60.20(10) ?
    B16 B18 B19 . . 108.13(12) ?
    B12 B18 H42 . . 119.7(11) ?
    B17 B18 H42 . . 121.0(11) ?
    B20 B18 H42 . . 123.3(11) ?
    B16 B18 H42 . . 121.0(11) ?
    B19 B18 H42 . . 123.4(11) ?
    B13 B19 B15 . . 59.65(10) ?
    B13 B19 B17 . . 60.57(10) ?
    B15 B19 B17 . . 107.90(12) ?
    B13 B19 B20 . . 107.57(13) ?
    B15 B19 B20 . . 59.75(10) ?
    B17 B19 B20 . . 107.51(13) ?
    B13 B19 B18 . . 107.90(12) ?
    B15 B19 B18 . . 107.29(13) ?
    B17 B19 B18 . . 59.69(10) ?
    B20 B19 B18 . . 59.57(10) ?
    B13 B19 H43 . . 120.9(11) ?
    B15 B19 H43 . . 120.0(11) ?
    B17 B19 H43 . . 123.3(12) ?
    B20 B19 H43 . . 121.5(11) ?
    B18 B19 H43 . . 123.9(11) ?
    B15 B20 B18 . . 107.68(13) ?
    B15 B20 B16 . . 107.67(12) ?
    B18 B20 B16 . . 60.17(10) ?
    B15 B20 B14 . . 59.51(10) ?
    B18 B20 B14 . . 107.89(13) ?
    B16 B20 B14 . . 60.03(10) ?
    B15 B20 B19 . . 59.59(10) ?
    B18 B20 B19 . . 60.22(10) ?
    B16 B20 B19 . . 108.22(13) ?
    B14 B20 B19 . . 107.40(12) ?
    B15 B20 H44 . . 121.6(11) ?
    B18 B20 H44 . . 122.9(11) ?
    B16 B20 H44 . . 121.2(11) ?
    B14 B20 H44 . . 120.6(11) ?
    B19 B20 H44 . . 122.9(11) ?
    C1 N1 C4 . . 120.66(13) ?
    C1 N1 SN . . 117.98(10) ?
    C4 N1 SN . . 121.02(9) ?
    C1 N2 C10 . . 130.17(13) ?
    C1 N2 H1 . . 114.2(15) ?
    C10 N2 H1 . . 112.9(15) ?
    C16 N3 C19 . . 121.43(13) ?
    C16 N3 SN . . 119.37(10) ?
    C19 N3 SN . . 119.02(9) ?
    C16 N4 C25 . . 129.66(13) ?
    C16 N4 H34 . . 114.1(14) ?
    C25 N4 H34 . . 115.1(14) ?
    C3 SN C18 . . 100.12(5) ?
    C3 SN N3 . . 87.83(5) ?
    C18 SN N3 . . 73.27(5) ?
    C3 SN N1 . . 72.01(5) ?
    C18 SN N1 . . 100.52(5) ?
    N3 SN N1 . . 157.76(4) ?
loop_
    _geom_torsion_atom_site_label_1
    _geom_torsion_atom_site_label_2
    _geom_torsion_atom_site_label_3
    _geom_torsion_atom_site_label_4
    _geom_torsion_site_symmetry_1
    _geom_torsion_site_symmetry_2
    _geom_torsion_site_symmetry_3
    _geom_torsion_site_symmetry_4
    _geom_torsion
    _geom_torsion_publ_flag
    N1 C1 C2 C3 . . . . 9.78(19) ?
    N2 C1 C2 C3 . . . . -172.44(12) ?
    N1 C1 C2 B4 . . . . 80.50(17) ?
    N2 C1 C2 B4 . . . . -101.72(15) ?
    N1 C1 C2 B1 . . . . -59.61(17) ?
    N2 C1 C2 B1 . . . . 118.17(14) ?
    N1 C1 C2 B2 . . . . -132.02(14) ?
    N2 C1 C2 B2 . . . . 45.76(18) ?
    N1 C1 C2 B3 . . . . 153.77(14) ?
    N2 C1 C2 B3 . . . . -28.44(19) ?
    C1 C2 C3 B7 . . . . -147.19(12) ?
    B4 C2 C3 B7 . . . . 104.82(12) ?
    B1 C2 C3 B7 . . . . -40.73(11) ?
    B2 C2 C3 B7 . . . . -2.49(16) ?
    B3 C2 C3 B7 . . . . 65.81(15) ?
    C1 C2 C3 B1 . . . . -106.45(14) ?
    B4 C2 C3 B1 . . . . 145.55(12) ?
    B2 C2 C3 B1 . . . . 38.25(12) ?
    B3 C2 C3 B1 . . . . 106.55(13) ?
    C1 C2 C3 B9 . . . . 147.55(12) ?
    B4 C2 C3 B9 . . . . 39.56(11) ?
    B1 C2 C3 B9 . . . . -105.99(12) ?
    B2 C2 C3 B9 . . . . -67.75(14) ?
    B3 C2 C3 B9 . . . . 0.55(15) ?
    C1 C2 C3 B4 . . . . 107.99(14) ?
    B1 C2 C3 B4 . . . . -145.55(12) ?
    B2 C2 C3 B4 . . . . -107.30(13) ?
    B3 C2 C3 B4 . . . . -39.01(11) ?
    C1 C2 C3 SN . . . . 5.08(15) ?
    B4 C2 C3 SN . . . . -102.92(10) ?
    B1 C2 C3 SN . . . . 111.53(11) ?
    B2 C2 C3 SN . . . . 149.78(10) ?
    B3 C2 C3 SN . . . . -141.92(10) ?
    N1 C4 C5 C6 . . . . -173.15(13) ?
    C9 C4 C5 C6 . . . . -52.41(18) ?
    C4 C5 C6 C7 . . . . 58.06(18) ?
    C5 C6 C7 C8 . . . . -60.56(18) ?
    C6 C7 C8 C9 . . . . 58.22(19) ?
    N1 C4 C9 C8 . . . . 168.77(13) ?
    C5 C4 C9 C8 . . . . 49.31(18) ?
    C7 C8 C9 C4 . . . . -52.70(19) ?
    N2 C10 C11 C12 . . . . -68.30(17) ?
    C15 C10 C11 C12 . . . . 51.19(17) ?
    C10 C11 C12 C13 . . . . -53.98(18) ?
    C11 C12 C13 C14 . . . . 55.56(18) ?
    C12 C13 C14 C15 . . . . -54.77(18) ?
    C13 C14 C15 C10 . . . . 52.85(18) ?
    N2 C10 C15 C14 . . . . 71.29(16) ?
    C11 C10 C15 C14 . . . . -50.83(17) ?
    N3 C16 C17 C18 . . . . -17.75(19) ?
    N4 C16 C17 C18 . . . . 166.19(12) ?
    N3 C16 C17 B11 . . . . -88.99(17) ?
    N4 C16 C17 B11 . . . . 94.96(16) ?
    N3 C16 C17 B13 . . . . 50.91(18) ?
    N4 C16 C17 B13 . . . . -125.15(14) ?
    N3 C16 C17 B12 . . . . -164.23(13) ?
    N4 C16 C17 B12 . . . . 19.7(2) ?
    N3 C16 C17 B17 . . . . 121.40(15) ?
    N4 C16 C17 B17 . . . . -54.66(18) ?
    C16 C17 C18 B14 . . . . -151.20(13) ?
    B11 C17 C18 B14 . . . . -39.49(12) ?
    B13 C17 C18 B14 . . . . 104.88(13) ?
    B12 C17 C18 B14 . . . . -1.03(16) ?
    B17 C17 C18 B14 . . . . 67.08(15) ?
    C16 C17 C18 B15 . . . . 143.46(12) ?
    B11 C17 C18 B15 . . . . -104.83(12) ?
    B13 C17 C18 B15 . . . . 39.54(11) ?
    B12 C17 C18 B15 . . . . -66.37(15) ?
    B17 C17 C18 B15 . . . . 1.74(15) ?
    C16 C17 C18 B13 . . . . 103.92(14) ?
    B11 C17 C18 B13 . . . . -144.37(12) ?
    B12 C17 C18 B13 . . . . -105.91(13) ?
    B17 C17 C18 B13 . . . . -37.80(12) ?
    C16 C17 C18 B11 . . . . -111.71(14) ?
    B13 C17 C18 B11 . . . . 144.37(12) ?
    B12 C17 C18 B11 . . . . 38.46(12) ?
    B17 C17 C18 B11 . . . . 106.57(13) ?
    C16 C17 C18 SN . . . . 7.26(15) ?
    B11 C17 C18 SN . . . . 118.98(11) ?
    B13 C17 C18 SN . . . . -96.66(10) ?
    B12 C17 C18 SN . . . . 157.43(10) ?
    B17 C17 C18 SN . . . . -134.46(10) ?
    N3 C19 C20 C21 . . . . 178.08(14) ?
    C24 C19 C20 C21 . . . . 57.83(18) ?
    C19 C20 C21 C22 . . . . -56.6(2) ?
    C20 C21 C22 C23 . . . . 54.5(2) ?
    C21 C22 C23 C24 . . . . -55.4(2) ?
    N3 C19 C24 C23 . . . . -179.02(13) ?
    C20 C19 C24 C23 . . . . -58.72(18) ?
    C22 C23 C24 C19 . . . . 58.64(19) ?
    N4 C25 C26 C27 . . . . -71.10(17) ?
    C30 C25 C26 C27 . . . . 51.73(18) ?
    C25 C26 C27 C28 . . . . -54.8(2) ?
    C26 C27 C28 C29 . . . . 56.3(2) ?
    C27 C28 C29 C30 . . . . -56.9(2) ?
    C28 C29 C30 C25 . . . . 55.4(2) ?
    N4 C25 C30 C29 . . . . 69.15(18) ?
    C26 C25 C30 C29 . . . . -51.88(19) ?
    C1 C2 B1 C3 . . . . 107.58(14) ?
    B4 C2 B1 C3 . . . . -33.43(12) ?
    B2 C2 B1 C3 . . . . -140.02(12) ?
    B3 C2 B1 C3 . . . . -103.55(13) ?
    C1 C2 B1 B8 . . . . -152.32(12) ?
    C3 C2 B1 B8 . . . . 100.10(12) ?
    B4 C2 B1 B8 . . . . 66.67(15) ?
    B2 C2 B1 B8 . . . . -39.92(11) ?
    B3 C2 B1 B8 . . . . -3.45(16) ?
    C1 C2 B1 B7 . . . . 145.65(13) ?
    C3 C2 B1 B7 . . . . 38.07(11) ?
    B4 C2 B1 B7 . . . . 4.64(16) ?
    B2 C2 B1 B7 . . . . -101.95(13) ?
    B3 C2 B1 B7 . . . . -65.48(15) ?
    C1 C2 B1 B2 . . . . -112.40(14) ?
    C3 C2 B1 B2 . . . . 140.02(12) ?
    B4 C2 B1 B2 . . . . 106.59(13) ?
    B3 C2 B1 B2 . . . . 36.47(12) ?
    B7 C3 B1 C2 . . . . 135.68(12) ?
    B9 C3 B1 C2 . . . . 98.90(13) ?
    B4 C3 B1 C2 . . . . 31.95(11) ?
    SN C3 B1 C2 . . . . -102.23(11) ?
    C2 C3 B1 B8 . . . . -97.38(13) ?
    B7 C3 B1 B8 . . . . 38.30(11) ?
    B9 C3 B1 B8 . . . . 1.52(16) ?
    B4 C3 B1 B8 . . . . -65.43(15) ?
    SN C3 B1 B8 . . . . 160.39(10) ?
    C2 C3 B1 B7 . . . . -135.68(12) ?
    B9 C3 B1 B7 . . . . -36.78(12) ?
    B4 C3 B1 B7 . . . . -103.73(13) ?
    SN C3 B1 B7 . . . . 122.09(12) ?
    C2 C3 B1 B2 . . . . -34.88(11) ?
    B7 C3 B1 B2 . . . . 100.80(13) ?
    B9 C3 B1 B2 . . . . 64.02(15) ?
    B4 C3 B1 B2 . . . . -2.94(15) ?
    SN C3 B1 B2 . . . . -137.11(10) ?
    C1 C2 B2 B5 . . . . -151.87(13) ?
    C3 C2 B2 B5 . . . . 64.87(15) ?
    B4 C2 B2 B5 . . . . -3.77(16) ?
    B1 C2 B2 B5 . . . . 102.49(13) ?
    B3 C2 B2 B5 . . . . -39.93(11) ?
    C1 C2 B2 B8 . . . . 145.47(13) ?
    C3 C2 B2 B8 . . . . 2.22(16) ?
    B4 C2 B2 B8 . . . . -66.43(15) ?
    B1 C2 B2 B8 . . . . 39.83(11) ?
    B3 C2 B2 B8 . . . . -102.59(13) ?
    C1 C2 B2 B3 . . . . -111.94(15) ?
    C3 C2 B2 B3 . . . . 104.81(13) ?
    B4 C2 B2 B3 . . . . 36.16(12) ?
    B1 C2 B2 B3 . . . . 142.42(13) ?
    C1 C2 B2 B1 . . . . 105.64(15) ?
    C3 C2 B2 B1 . . . . -37.62(11) ?
    B4 C2 B2 B1 . . . . -106.26(14) ?
    B3 C2 B2 B1 . . . . -142.42(13) ?
    C3 B1 B2 C2 . . . . 34.56(10) ?
    B8 B1 B2 C2 . . . . 134.05(13) ?
    B7 B1 B2 C2 . . . . 96.29(12) ?
    C2 B1 B2 B5 . . . . -96.36(13) ?
    C3 B1 B2 B5 . . . . -61.80(14) ?
    B8 B1 B2 B5 . . . . 37.68(12) ?
    B7 B1 B2 B5 . . . . -0.07(15) ?
    C2 B1 B2 B8 . . . . -134.05(13) ?
    C3 B1 B2 B8 . . . . -99.48(13) ?
    B7 B1 B2 B8 . . . . -37.75(11) ?
    C2 B1 B2 B3 . . . . -33.22(11) ?
    C3 B1 B2 B3 . . . . 1.35(15) ?
    B8 B1 B2 B3 . . . . 100.83(13) ?
    B7 B1 B2 B3 . . . . 63.08(15) ?
    C1 C2 B3 B6 . . . . -146.16(13) ?
    C3 C2 B3 B6 . . . . -0.90(15) ?
    B4 C2 B3 B6 . . . . -39.60(11) ?
    B1 C2 B3 B6 . . . . 66.81(15) ?
    B2 C2 B3 B6 . . . . 103.47(13) ?
    C1 C2 B3 B5 . . . . 150.44(13) ?
    C3 C2 B3 B5 . . . . -64.31(15) ?
    B4 C2 B3 B5 . . . . -103.00(13) ?
    B1 C2 B3 B5 . . . . 3.41(16) ?
    B2 C2 B3 B5 . . . . 40.07(11) ?
    C1 C2 B3 B2 . . . . 110.37(15) ?
    C3 C2 B3 B2 . . . . -104.37(13) ?
    B4 C2 B3 B2 . . . . -143.07(12) ?
    B1 C2 B3 B2 . . . . -36.66(12) ?
    C1 C2 B3 B4 . . . . -106.56(15) ?
    C3 C2 B3 B4 . . . . 38.70(11) ?
    B1 C2 B3 B4 . . . . 106.41(13) ?
    B2 C2 B3 B4 . . . . 143.07(12) ?
    B5 B2 B3 C2 . . . . 134.04(13) ?
    B8 B2 B3 C2 . . . . 96.12(13) ?
    B1 B2 B3 C2 . . . . 33.03(11) ?
    C2 B2 B3 B6 . . . . -96.15(13) ?
    B5 B2 B3 B6 . . . . 37.88(12) ?
    B8 B2 B3 B6 . . . . -0.03(16) ?
    B1 B2 B3 B6 . . . . -63.12(15) ?
    C2 B2 B3 B5 . . . . -134.04(13) ?
    B8 B2 B3 B5 . . . . -37.91(12) ?
    B1 B2 B3 B5 . . . . -101.00(13) ?
    C2 B2 B3 B4 . . . . -32.42(11) ?
    B5 B2 B3 B4 . . . . 101.62(13) ?
    B8 B2 B3 B4 . . . . 63.71(15) ?
    B1 B2 B3 B4 . . . . 0.61(16) ?
    C1 C2 B4 C3 . . . . -107.44(14) ?
    B1 C2 B4 C3 . . . . 33.14(11) ?
    B2 C2 B4 C3 . . . . 103.35(13) ?
    B3 C2 B4 C3 . . . . 139.32(12) ?
    C1 C2 B4 B9 . . . . -145.02(13) ?
    C3 C2 B4 B9 . . . . -37.58(11) ?
    B1 C2 B4 B9 . . . . -4.44(16) ?
    B2 C2 B4 B9 . . . . 65.77(15) ?
    B3 C2 B4 B9 . . . . 101.74(13) ?
    C1 C2 B4 B6 . . . . 152.51(13) ?
    C3 C2 B4 B6 . . . . -100.05(12) ?
    B1 C2 B4 B6 . . . . -66.91(15) ?
    B2 C2 B4 B6 . . . . 3.30(16) ?
    B3 C2 B4 B6 . . . . 39.27(11) ?
    C1 C2 B4 B3 . . . . 113.24(14) ?
    C3 C2 B4 B3 . . . . -139.32(12) ?
    B1 C2 B4 B3 . . . . -106.18(13) ?
    B2 C2 B4 B3 . . . . -35.97(12) ?
    B7 C3 B4 C2 . . . . -99.80(13) ?
    B1 C3 B4 C2 . . . . -32.16(11) ?
    B9 C3 B4 C2 . . . . -136.42(12) ?
    SN C3 B4 C2 . . . . 105.36(10) ?
    C2 C3 B4 B9 . . . . 136.42(12) ?
    B7 C3 B4 B9 . . . . 36.62(12) ?
    B1 C3 B4 B9 . . . . 104.26(13) ?
    SN C3 B4 B9 . . . . -118.22(11) ?
    C2 C3 B4 B6 . . . . 97.56(13) ?
    B7 C3 B4 B6 . . . . -2.24(16) ?
    B1 C3 B4 B6 . . . . 65.40(15) ?
    B9 C3 B4 B6 . . . . -38.86(11) ?
    SN C3 B4 B6 . . . . -157.08(10) ?
    C2 C3 B4 B3 . . . . 35.47(10) ?
    B7 C3 B4 B3 . . . . -64.33(15) ?
    B1 C3 B4 B3 . . . . 3.31(15) ?
    B9 C3 B4 B3 . . . . -100.95(13) ?
    SN C3 B4 B3 . . . . 140.83(10) ?
    B6 B3 B4 C2 . . . . 134.71(12) ?
    B5 B3 B4 C2 . . . . 96.15(13) ?
    B2 B3 B4 C2 . . . . 32.66(11) ?
    C2 B3 B4 C3 . . . . -34.97(10) ?
    B6 B3 B4 C3 . . . . 99.74(12) ?
    B5 B3 B4 C3 . . . . 61.19(15) ?
    B2 B3 B4 C3 . . . . -2.31(15) ?
    C2 B3 B4 B9 . . . . -96.73(12) ?
    B6 B3 B4 B9 . . . . 37.99(12) ?
    B5 B3 B4 B9 . . . . -0.57(16) ?
    B2 B3 B4 B9 . . . . -64.07(15) ?
    C2 B3 B4 B6 . . . . -134.71(12) ?
    B5 B3 B4 B6 . . . . -38.56(12) ?
    B2 B3 B4 B6 . . . . -102.05(13) ?
    C2 B3 B5 B2 . . . . -39.46(11) ?
    B6 B3 B5 B2 . . . . -138.44(13) ?
    B4 B3 B5 B2 . . . . -100.30(13) ?
    C2 B3 B5 B10 . . . . 61.76(15) ?
    B6 B3 B5 B10 . . . . -37.21(12) ?
    B2 B3 B5 B10 . . . . 101.22(14) ?
    B4 B3 B5 B10 . . . . 0.92(16) ?
    C2 B3 B5 B8 . . . . -1.88(16) ?
    B6 B3 B5 B8 . . . . -100.85(14) ?
    B2 B3 B5 B8 . . . . 37.58(12) ?
    B4 B3 B5 B8 . . . . -62.72(15) ?
    C2 B3 B5 B6 . . . . 98.98(13) ?
    B2 B3 B5 B6 . . . . 138.44(13) ?
    B4 B3 B5 B6 . . . . 38.14(12) ?
    C2 B2 B5 B3 . . . . 39.46(11) ?
    B8 B2 B5 B3 . . . . 137.79(13) ?
    B1 B2 B5 B3 . . . . 100.44(13) ?
    C2 B2 B5 B10 . . . . -60.92(15) ?
    B8 B2 B5 B10 . . . . 37.41(12) ?
    B3 B2 B5 B10 . . . . -100.39(13) ?
    B1 B2 B5 B10 . . . . 0.05(16) ?
    C2 B2 B5 B8 . . . . -98.33(13) ?
    B3 B2 B5 B8 . . . . -137.79(13) ?
    B1 B2 B5 B8 . . . . -37.36(11) ?
    C2 B2 B5 B6 . . . . 2.59(16) ?
    B8 B2 B5 B6 . . . . 100.92(13) ?
    B3 B2 B5 B6 . . . . -36.87(12) ?
    B1 B2 B5 B6 . . . . 63.56(15) ?
    C2 B3 B6 B4 . . . . 38.63(11) ?
    B5 B3 B6 B4 . . . . 137.56(13) ?
    B2 B3 B6 B4 . . . . 100.16(13) ?
    C2 B3 B6 B9 . . . . 0.88(15) ?
    B5 B3 B6 B9 . . . . 99.81(13) ?
    B2 B3 B6 B9 . . . . 62.41(15) ?
    B4 B3 B6 B9 . . . . -37.75(11) ?
    C2 B3 B6 B10 . . . . -62.14(14) ?
    B5 B3 B6 B10 . . . . 36.80(12) ?
    B2 B3 B6 B10 . . . . -0.60(16) ?
    B4 B3 B6 B10 . . . . -100.76(13) ?
    C2 B3 B6 B5 . . . . -98.93(13) ?
    B2 B3 B6 B5 . . . . -37.40(12) ?
    B4 B3 B6 B5 . . . . -137.56(13) ?
    C2 B4 B6 B3 . . . . -39.01(11) ?
    C3 B4 B6 B3 . . . . -99.14(13) ?
    B9 B4 B6 B3 . . . . -137.40(13) ?
    C2 B4 B6 B9 . . . . 98.39(12) ?
    C3 B4 B6 B9 . . . . 38.25(11) ?
    B3 B4 B6 B9 . . . . 137.40(13) ?
    C2 B4 B6 B10 . . . . 61.20(15) ?
    C3 B4 B6 B10 . . . . 1.07(16) ?
    B9 B4 B6 B10 . . . . -37.19(12) ?
    B3 B4 B6 B10 . . . . 100.21(13) ?
    C2 B4 B6 B5 . . . . -1.40(16) ?
    C3 B4 B6 B5 . . . . -61.53(15) ?
    B9 B4 B6 B5 . . . . -99.79(13) ?
    B3 B4 B6 B5 . . . . 37.61(12) ?
    B2 B5 B6 B3 . . . . 37.25(12) ?
    B10 B5 B6 B3 . . . . 138.32(13) ?
    B8 B5 B6 B3 . . . . 100.45(13) ?
    B3 B5 B6 B4 . . . . -38.02(12) ?
    B2 B5 B6 B4 . . . . -0.77(16) ?
    B10 B5 B6 B4 . . . . 100.30(13) ?
    B8 B5 B6 B4 . . . . 62.43(15) ?
    B3 B5 B6 B9 . . . . -100.73(13) ?
    B2 B5 B6 B9 . . . . -63.47(15) ?
    B10 B5 B6 B9 . . . . 37.59(12) ?
    B8 B5 B6 B9 . . . . -0.27(16) ?
    B3 B5 B6 B10 . . . . -138.32(13) ?
    B2 B5 B6 B10 . . . . -101.07(13) ?
    B8 B5 B6 B10 . . . . -37.87(12) ?
    C2 C3 B7 B9 . . . . -100.94(13) ?
    B1 C3 B7 B9 . . . . -140.97(13) ?
    B4 C3 B7 B9 . . . . -36.56(12) ?
    SN C3 B7 B9 . . . . 112.68(13) ?
    C2 C3 B7 B8 . . . . 1.63(15) ?
    B1 C3 B7 B8 . . . . -38.40(12) ?
    B9 C3 B7 B8 . . . . 102.57(13) ?
    B4 C3 B7 B8 . . . . 66.01(15) ?
    SN C3 B7 B8 . . . . -144.74(11) ?
    C2 C3 B7 B10 . . . . -61.89(15) ?
    B1 C3 B7 B10 . . . . -101.92(13) ?
    B9 C3 B7 B10 . . . . 39.05(12) ?
    B4 C3 B7 B10 . . . . 2.49(16) ?
    SN C3 B7 B10 . . . . 151.74(11) ?
    C2 C3 B7 B1 . . . . 40.03(11) ?
    B9 C3 B7 B1 . . . . 140.97(13) ?
    B4 C3 B7 B1 . . . . 104.41(13) ?
    SN C3 B7 B1 . . . . -106.35(13) ?
    C2 B1 B7 C3 . . . . -37.65(10) ?
    B8 B1 B7 C3 . . . . -136.50(12) ?
    B2 B1 B7 C3 . . . . -98.81(12) ?
    C2 B1 B7 B9 . . . . -2.85(15) ?
    C3 B1 B7 B9 . . . . 34.80(11) ?
    B8 B1 B7 B9 . . . . -101.70(13) ?
    B2 B1 B7 B9 . . . . -64.01(15) ?
    C2 B1 B7 B8 . . . . 98.86(13) ?
    C3 B1 B7 B8 . . . . 136.50(12) ?
    B2 B1 B7 B8 . . . . 37.69(11) ?
    C2 B1 B7 B10 . . . . 61.23(14) ?
    C3 B1 B7 B10 . . . . 98.87(13) ?
    B8 B1 B7 B10 . . . . -37.63(12) ?
    B2 B1 B7 B10 . . . . 0.06(16) ?
    C3 B7 B8 B1 . . . . 37.94(11) ?
    B9 B7 B8 B1 . . . . 100.57(13) ?
    B10 B7 B8 B1 . . . . 138.37(12) ?
    C3 B7 B8 B2 . . . . -0.27(16) ?
    B9 B7 B8 B2 . . . . 62.35(16) ?
    B10 B7 B8 B2 . . . . 100.15(13) ?
    B1 B7 B8 B2 . . . . -38.22(12) ?
    C3 B7 B8 B5 . . . . -63.36(15) ?
    B9 B7 B8 B5 . . . . -0.73(16) ?
    B10 B7 B8 B5 . . . . 37.07(11) ?
    B1 B7 B8 B5 . . . . -101.30(13) ?
    C3 B7 B8 B10 . . . . -100.43(13) ?
    B9 B7 B8 B10 . . . . -37.80(12) ?
    B1 B7 B8 B10 . . . . -138.37(12) ?
    C2 B1 B8 B7 . . . . -98.12(13) ?
    C3 B1 B8 B7 . . . . -37.81(11) ?
    B2 B1 B8 B7 . . . . -137.51(13) ?
    C2 B1 B8 B2 . . . . 39.40(11) ?
    C3 B1 B8 B2 . . . . 99.70(13) ?
    B7 B1 B8 B2 . . . . 137.51(13) ?
    C2 B1 B8 B5 . . . . 2.02(16) ?
    C3 B1 B8 B5 . . . . 62.32(15) ?
    B7 B1 B8 B5 . . . . 100.13(13) ?
    B2 B1 B8 B5 . . . . -37.38(12) ?
    C2 B1 B8 B10 . . . . -60.99(15) ?
    C3 B1 B8 B10 . . . . -0.69(16) ?
    B7 B1 B8 B10 . . . . 37.12(12) ?
    B2 B1 B8 B10 . . . . -100.39(13) ?
    C2 B2 B8 B7 . . . . -1.11(16) ?
    B5 B2 B8 B7 . . . . -100.07(13) ?
    B3 B2 B8 B7 . . . . -62.47(15) ?
    B1 B2 B8 B7 . . . . 38.04(12) ?
    C2 B2 B8 B1 . . . . -39.15(11) ?
    B5 B2 B8 B1 . . . . -138.10(13) ?
    B3 B2 B8 B1 . . . . -100.51(13) ?
    C2 B2 B8 B5 . . . . 98.95(12) ?
    B3 B2 B8 B5 . . . . 37.60(12) ?
    B1 B2 B8 B5 . . . . 138.10(13) ?
    C2 B2 B8 B10 . . . . 62.01(15) ?
    B5 B2 B8 B10 . . . . -36.95(12) ?
    B3 B2 B8 B10 . . . . 0.65(16) ?
    B1 B2 B8 B10 . . . . 101.16(13) ?
    B3 B5 B8 B7 . . . . 63.39(15) ?
    B2 B5 B8 B7 . . . . 101.19(13) ?
    B10 B5 B8 B7 . . . . -37.16(11) ?
    B6 B5 B8 B7 . . . . 0.61(16) ?
    B3 B5 B8 B1 . . . . -0.08(17) ?
    B2 B5 B8 B1 . . . . 37.71(12) ?
    B10 B5 B8 B1 . . . . -100.63(13) ?
    B6 B5 B8 B1 . . . . -62.86(15) ?
    B3 B5 B8 B2 . . . . -37.80(12) ?
    B10 B5 B8 B2 . . . . -138.35(12) ?
    B6 B5 B8 B2 . . . . -100.57(13) ?
    B3 B5 B8 B10 . . . . 100.55(13) ?
    B2 B5 B8 B10 . . . . 138.35(12) ?
    B6 B5 B8 B10 . . . . 37.77(11) ?
    C2 C3 B9 B7 . . . . 101.99(12) ?
    B1 C3 B9 B7 . . . . 37.03(12) ?
    B4 C3 B9 B7 . . . . 140.93(13) ?
    SN C3 B9 B7 . . . . -120.57(12) ?
    C2 C3 B9 B4 . . . . -38.94(11) ?
    B7 C3 B9 B4 . . . . -140.93(13) ?
    B1 C3 B9 B4 . . . . -103.90(13) ?
    SN C3 B9 B4 . . . . 98.50(12) ?
    C2 C3 B9 B10 . . . . 63.23(14) ?
    B7 C3 B9 B10 . . . . -38.76(12) ?
    B1 C3 B9 B10 . . . . -1.73(16) ?
    B4 C3 B9 B10 . . . . 102.17(13) ?
    SN C3 B9 B10 . . . . -159.33(10) ?
    C2 C3 B9 B6 . . . . 0.04(15) ?
    B7 C3 B9 B6 . . . . -101.95(13) ?
    B1 C3 B9 B6 . . . . -64.92(15) ?
    B4 C3 B9 B6 . . . . 38.98(11) ?
    SN C3 B9 B6 . . . . 137.48(11) ?
    B8 B7 B9 C3 . . . . -98.25(13) ?
    B10 B7 B9 C3 . . . . -136.11(13) ?
    B1 B7 B9 C3 . . . . -34.62(11) ?
    C3 B7 B9 B4 . . . . 34.97(11) ?
    B8 B7 B9 B4 . . . . -63.28(15) ?
    B10 B7 B9 B4 . . . . -101.14(13) ?
    B1 B7 B9 B4 . . . . 0.35(16) ?
    C3 B7 B9 B10 . . . . 136.11(13) ?
    B8 B7 B9 B10 . . . . 37.86(12) ?
    B1 B7 B9 B10 . . . . 101.49(13) ?
    C3 B7 B9 B6 . . . . 98.82(13) ?
    B8 B7 B9 B6 . . . . 0.56(16) ?
    B10 B7 B9 B6 . . . . -37.30(12) ?
    B1 B7 B9 B6 . . . . 64.19(15) ?
    C2 B4 B9 C3 . . . . 37.02(10) ?
    B6 B4 B9 C3 . . . . 136.05(12) ?
    B3 B4 B9 C3 . . . . 98.43(12) ?
    C2 B4 B9 B7 . . . . 2.31(16) ?
    C3 B4 B9 B7 . . . . -34.71(11) ?
    B6 B4 B9 B7 . . . . 101.35(13) ?
    B3 B4 B9 B7 . . . . 63.72(15) ?
    C2 B4 B9 B10 . . . . -61.41(15) ?
    C3 B4 B9 B10 . . . . -98.43(13) ?
    B6 B4 B9 B10 . . . . 37.62(12) ?
    B3 B4 B9 B10 . . . . 0.00(16) ?
    C2 B4 B9 B6 . . . . -99.04(13) ?
    C3 B4 B9 B6 . . . . -136.05(12) ?
    B3 B4 B9 B6 . . . . -37.62(11) ?
    B3 B6 B9 C3 . . . . -0.58(16) ?
    B4 B6 B9 C3 . . . . -38.73(11) ?
    B10 B6 B9 C3 . . . . 99.46(13) ?
    B5 B6 B9 C3 . . . . 62.07(14) ?
    B3 B6 B9 B7 . . . . -62.83(15) ?
    B4 B6 B9 B7 . . . . -100.97(13) ?
    B10 B6 B9 B7 . . . . 37.21(12) ?
    B5 B6 B9 B7 . . . . -0.17(16) ?
    B3 B6 B9 B4 . . . . 38.15(11) ?
    B10 B6 B9 B4 . . . . 138.19(13) ?
    B5 B6 B9 B4 . . . . 100.80(13) ?
    B3 B6 B9 B10 . . . . -100.04(13) ?
    B4 B6 B9 B10 . . . . -138.19(13) ?
    B5 B6 B9 B10 . . . . -37.39(11) ?
    C3 B7 B10 B5 . . . . 62.20(15) ?
    B9 B7 B10 B5 . . . . 100.78(13) ?
    B8 B7 B10 B5 . . . . -37.40(12) ?
    B1 B7 B10 B5 . . . . -0.04(16) ?
    C3 B7 B10 B9 . . . . -38.58(11) ?
    B8 B7 B10 B9 . . . . -138.18(13) ?
    B1 B7 B10 B9 . . . . -100.81(13) ?
    C3 B7 B10 B6 . . . . -1.72(16) ?
    B9 B7 B10 B6 . . . . 36.87(12) ?
    B8 B7 B10 B6 . . . . -101.32(13) ?
    B1 B7 B10 B6 . . . . -63.95(15) ?
    C3 B7 B10 B8 . . . . 99.60(13) ?
    B9 B7 B10 B8 . . . . 138.18(13) ?
    B1 B7 B10 B8 . . . . 37.37(11) ?
    B3 B5 B10 B7 . . . . -63.69(15) ?
    B2 B5 B10 B7 . . . . -0.01(16) ?
    B8 B5 B10 B7 . . . . 37.18(11) ?
    B6 B5 B10 B7 . . . . -100.61(13) ?
    B3 B5 B10 B9 . . . . -0.92(17) ?
    B2 B5 B10 B9 . . . . 62.77(15) ?
    B8 B5 B10 B9 . . . . 99.96(13) ?
    B6 B5 B10 B9 . . . . -37.83(12) ?
    B3 B5 B10 B6 . . . . 36.92(12) ?
    B2 B5 B10 B6 . . . . 100.60(13) ?
    B8 B5 B10 B6 . . . . 137.79(12) ?
    B3 B5 B10 B8 . . . . -100.87(13) ?
    B2 B5 B10 B8 . . . . -37.19(11) ?
    B6 B5 B10 B8 . . . . -137.79(12) ?
    C3 B9 B10 B7 . . . . 38.25(11) ?
    B4 B9 B10 B7 . . . . 101.04(13) ?
    B6 B9 B10 B7 . . . . 138.61(13) ?
    C3 B9 B10 B5 . . . . -62.22(15) ?
    B7 B9 B10 B5 . . . . -100.47(14) ?
    B4 B9 B10 B5 . . . . 0.57(17) ?
    B6 B9 B10 B5 . . . . 38.14(12) ?
    C3 B9 B10 B6 . . . . -100.36(13) ?
    B7 B9 B10 B6 . . . . -138.61(13) ?
    B4 B9 B10 B6 . . . . -37.58(12) ?
    C3 B9 B10 B8 . . . . 1.21(16) ?
    B7 B9 B10 B8 . . . . -37.04(12) ?
    B4 B9 B10 B8 . . . . 64.00(15) ?
    B6 B9 B10 B8 . . . . 101.57(13) ?
    B3 B6 B10 B7 . . . . 64.04(15) ?
    B4 B6 B10 B7 . . . . 0.39(17) ?
    B9 B6 B10 B7 . . . . -36.68(12) ?
    B5 B6 B10 B7 . . . . 100.90(13) ?
    B3 B6 B10 B5 . . . . -36.86(12) ?
    B4 B6 B10 B5 . . . . -100.51(13) ?
    B9 B6 B10 B5 . . . . -137.58(13) ?
    B3 B6 B10 B9 . . . . 100.72(13) ?
    B4 B6 B10 B9 . . . . 37.07(12) ?
    B5 B6 B10 B9 . . . . 137.58(13) ?
    B3 B6 B10 B8 . . . . 1.01(16) ?
    B4 B6 B10 B8 . . . . -62.64(16) ?
    B9 B6 B10 B8 . . . . -99.71(13) ?
    B5 B6 B10 B8 . . . . 37.87(12) ?
    B1 B8 B10 B7 . . . . -37.27(12) ?
    B2 B8 B10 B7 . . . . -101.16(13) ?
    B5 B8 B10 B7 . . . . -138.18(12) ?
    B7 B8 B10 B5 . . . . 138.18(12) ?
    B1 B8 B10 B5 . . . . 100.91(13) ?
    B2 B8 B10 B5 . . . . 37.02(12) ?
    B7 B8 B10 B9 . . . . 36.95(12) ?
    B1 B8 B10 B9 . . . . -0.33(16) ?
    B2 B8 B10 B9 . . . . -64.21(15) ?
    B5 B8 B10 B9 . . . . -101.23(13) ?
    B7 B8 B10 B6 . . . . 100.13(13) ?
    B1 B8 B10 B6 . . . . 62.86(16) ?
    B2 B8 B10 B6 . . . . -1.03(16) ?
    B5 B8 B10 B6 . . . . -38.05(12) ?
    C16 C17 B11 C18 . . . . 105.20(14) ?
    B13 C17 B11 C18 . . . . -34.30(12) ?
    B12 C17 B11 C18 . . . . -139.71(12) ?
    B17 C17 B11 C18 . . . . -103.83(13) ?
    C16 C17 B11 B14 . . . . 142.37(13) ?
    C18 C17 B11 B14 . . . . 37.17(11) ?
    B13 C17 B11 B14 . . . . 2.87(16) ?
    B12 C17 B11 B14 . . . . -102.53(12) ?
    B17 C17 B11 B14 . . . . -66.66(15) ?
    C16 C17 B11 B16 . . . . -154.82(13) ?
    C18 C17 B11 B16 . . . . 99.97(12) ?
    B13 C17 B11 B16 . . . . 65.67(15) ?
    B12 C17 B11 B16 . . . . -39.73(11) ?
    B17 C17 B11 B16 . . . . -3.86(16) ?
    C16 C17 B11 B12 . . . . -115.09(14) ?
    C18 C17 B11 B12 . . . . 139.71(12) ?
    B13 C17 B11 B12 . . . . 105.40(13) ?
    B17 C17 B11 B12 . . . . 35.87(12) ?
    B14 C18 B11 C17 . . . . 136.75(12) ?
    B15 C18 B11 C17 . . . . 99.55(13) ?
    B13 C18 B11 C17 . . . . 33.27(11) ?
    SN C18 B11 C17 . . . . -97.79(12) ?
    C17 C18 B11 B14 . . . . -136.75(12) ?
    B15 C18 B11 B14 . . . . -37.20(12) ?
    B13 C18 B11 B14 . . . . -103.47(13) ?
    SN C18 B11 B14 . . . . 125.46(13) ?
    C17 C18 B11 B16 . . . . -97.55(12) ?
    B14 C18 B11 B16 . . . . 39.20(11) ?
    B15 C18 B11 B16 . . . . 2.00(16) ?
    B13 C18 B11 B16 . . . . -64.28(15) ?
    SN C18 B11 B16 . . . . 164.66(10) ?
    C17 C18 B11 B12 . . . . -35.15(11) ?
    B14 C18 B11 B12 . . . . 101.59(13) ?
    B15 C18 B11 B12 . . . . 64.39(15) ?
    B13 C18 B11 B12 . . . . -1.88(16) ?
    SN C18 B11 B12 . . . . -132.95(11) ?
    C16 C17 B12 B16 . . . . 148.88(14) ?
    C18 C17 B12 B16 . . . . 1.50(16) ?
    B11 C17 B12 B16 . . . . 39.76(12) ?
    B13 C17 B12 B16 . . . . -66.43(15) ?
    B17 C17 B12 B16 . . . . -103.14(13) ?
    C16 C17 B12 B18 . . . . -148.24(14) ?
    C18 C17 B12 B18 . . . . 64.38(15) ?
    B11 C17 B12 B18 . . . . 102.65(13) ?
    B13 C17 B12 B18 . . . . -3.54(16) ?
    B17 C17 B12 B18 . . . . -40.25(11) ?
    C16 C17 B12 B17 . . . . -107.99(15) ?
    C18 C17 B12 B17 . . . . 104.63(13) ?
    B11 C17 B12 B17 . . . . 142.90(13) ?
    B13 C17 B12 B17 . . . . 36.71(12) ?
    C16 C17 B12 B11 . . . . 109.11(15) ?
    C18 C17 B12 B11 . . . . -38.27(12) ?
    B13 C17 B12 B11 . . . . -106.19(13) ?
    B17 C17 B12 B11 . . . . -142.90(13) ?
    C18 B11 B12 C17 . . . . 34.51(10) ?
    B14 B11 B12 C17 . . . . 96.13(12) ?
    B16 B11 B12 C17 . . . . 134.32(13) ?
    C17 B11 B12 B16 . . . . -134.32(13) ?
    C18 B11 B12 B16 . . . . -99.82(13) ?
    B14 B11 B12 B16 . . . . -38.20(11) ?
    C17 B11 B12 B18 . . . . -96.59(13) ?
    C18 B11 B12 B18 . . . . -62.08(14) ?
    B14 B11 B12 B18 . . . . -0.46(15) ?
    B16 B11 B12 B18 . . . . 37.73(12) ?
    C17 B11 B12 B17 . . . . -33.01(11) ?
    C18 B11 B12 B17 . . . . 1.50(15) ?
    B14 B11 B12 B17 . . . . 63.12(15) ?
    B16 B11 B12 B17 . . . . 101.32(13) ?
    C16 C17 B13 C18 . . . . -107.71(13) ?
    B11 C17 B13 C18 . . . . 34.44(11) ?
    B12 C17 B13 C18 . . . . 103.84(13) ?
    B17 C17 B13 C18 . . . . 140.42(12) ?
    C16 C17 B13 B15 . . . . -145.65(13) ?
    C18 C17 B13 B15 . . . . -37.94(11) ?
    B11 C17 B13 B15 . . . . -3.50(16) ?
    B12 C17 B13 B15 . . . . 65.90(15) ?
    B17 C17 B13 B15 . . . . 102.48(13) ?
    C16 C17 B13 B19 . . . . 151.72(13) ?
    C18 C17 B13 B19 . . . . -100.57(13) ?
    B11 C17 B13 B19 . . . . -66.13(15) ?
    B12 C17 B13 B19 . . . . 3.27(16) ?
    B17 C17 B13 B19 . . . . 39.85(12) ?
    C16 C17 B13 B17 . . . . 111.87(14) ?
    C18 C17 B13 B17 . . . . -140.42(12) ?
    B11 C17 B13 B17 . . . . -105.98(13) ?
    B12 C17 B13 B17 . . . . -36.58(12) ?
    B14 C18 B13 C17 . . . . -100.00(12) ?
    B15 C18 B13 C17 . . . . -136.32(12) ?
    B11 C18 B13 C17 . . . . -33.14(11) ?
    SN C18 B13 C17 . . . . 107.00(9) ?
    C17 C18 B13 B15 . . . . 136.32(12) ?
    B14 C18 B13 B15 . . . . 36.32(12) ?
    B11 C18 B13 B15 . . . . 103.18(13) ?
    SN C18 B13 B15 . . . . -116.69(10) ?
    C17 C18 B13 B19 . . . . 97.56(12) ?
    B14 C18 B13 B19 . . . . -2.44(16) ?
    B15 C18 B13 B19 . . . . -38.75(12) ?
    B11 C18 B13 B19 . . . . 64.42(15) ?
    SN C18 B13 B19 . . . . -155.44(10) ?
    C17 C18 B13 B17 . . . . 34.64(11) ?
    B14 C18 B13 B17 . . . . -65.37(15) ?
    B15 C18 B13 B17 . . . . -101.68(13) ?
    B11 C18 B13 B17 . . . . 1.50(16) ?
    SN C18 B13 B17 . . . . 141.63(10) ?
    C17 C18 B14 B15 . . . . -101.25(13) ?
    B13 C18 B14 B15 . . . . -36.09(12) ?
    B11 C18 B14 B15 . . . . -140.24(12) ?
    SN C18 B14 B15 . . . . 106.78(14) ?
    C17 C18 B14 B11 . . . . 38.99(11) ?
    B15 C18 B14 B11 . . . . 140.24(12) ?
    B13 C18 B14 B11 . . . . 104.15(13) ?
    SN C18 B14 B11 . . . . -112.98(14) ?
    C17 C18 B14 B16 . . . . 0.10(16) ?
    B15 C18 B14 B16 . . . . 101.35(13) ?
    B13 C18 B14 B16 . . . . 65.26(15) ?
    B11 C18 B14 B16 . . . . -38.89(12) ?
    SN C18 B14 B16 . . . . -151.87(11) ?
    C17 C18 B14 B20 . . . . -62.60(15) ?
    B15 C18 B14 B20 . . . . 38.65(12) ?
    B13 C18 B14 B20 . . . . 2.55(16) ?
    B11 C18 B14 B20 . . . . -101.59(13) ?
    SN C18 B14 B20 . . . . 145.43(12) ?
    C17 B11 B14 C18 . . . . -36.56(10) ?
    B16 B11 B14 C18 . . . . -135.84(12) ?
    B12 B11 B14 C18 . . . . -98.03(12) ?
    C17 B11 B14 B15 . . . . -1.01(15) ?
    C18 B11 B14 B15 . . . . 35.55(11) ?
    B16 B11 B14 B15 . . . . -100.29(13) ?
    B12 B11 B14 B15 . . . . -62.48(15) ?
    C17 B11 B14 B16 . . . . 99.28(12) ?
    C18 B11 B14 B16 . . . . 135.84(12) ?
    B12 B11 B14 B16 . . . . 37.81(11) ?
    C17 B11 B14 B20 . . . . 62.34(14) ?
    C18 B11 B14 B20 . . . . 98.91(13) ?
    B16 B11 B14 B20 . . . . -36.93(12) ?
    B12 B11 B14 B20 . . . . 0.88(15) ?
    C17 C18 B15 B13 . . . . -39.43(11) ?
    B14 C18 B15 B13 . . . . -141.25(12) ?
    B11 C18 B15 B13 . . . . -104.07(13) ?
    SN C18 B15 B13 . . . . 92.39(11) ?
    C17 C18 B15 B14 . . . . 101.82(12) ?
    B13 C18 B15 B14 . . . . 141.25(12) ?
    B11 C18 B15 B14 . . . . 37.18(12) ?
    SN C18 B15 B14 . . . . -126.36(12) ?
    C17 C18 B15 B19 . . . . -0.84(15) ?
    B14 C18 B15 B19 . . . . -102.66(13) ?
    B13 C18 B15 B19 . . . . 38.59(11) ?
    B11 C18 B15 B19 . . . . -65.48(15) ?
    SN C18 B15 B19 . . . . 130.98(11) ?
    C17 C18 B15 B20 . . . . 62.76(15) ?
    B14 C18 B15 B20 . . . . -39.05(12) ?
    B13 C18 B15 B20 . . . . 102.20(13) ?
    B11 C18 B15 B20 . . . . -1.88(16) ?
    SN C18 B15 B20 . . . . -165.42(10) ?
    C17 B13 B15 C18 . . . . 36.98(10) ?
    B19 B13 B15 C18 . . . . 136.41(12) ?
    B17 B13 B15 C18 . . . . 98.56(12) ?
    C17 B13 B15 B14 . . . . 2.62(16) ?
    C18 B13 B15 B14 . . . . -34.36(11) ?
    B19 B13 B15 B14 . . . . 102.05(13) ?
    B17 B13 B15 B14 . . . . 64.20(15) ?
    C17 B13 B15 B19 . . . . -99.43(13) ?
    C18 B13 B15 B19 . . . . -136.41(12) ?
    B17 B13 B15 B19 . . . . -37.85(12) ?
    C17 B13 B15 B20 . . . . -61.69(15) ?
    C18 B13 B15 B20 . . . . -98.67(13) ?
    B19 B13 B15 B20 . . . . 37.74(12) ?
    B17 B13 B15 B20 . . . . -0.11(17) ?
    B11 B14 B15 C18 . . . . -35.64(11) ?
    B16 B14 B15 C18 . . . . -98.93(13) ?
    B20 B14 B15 C18 . . . . -136.15(12) ?
    C18 B14 B15 B13 . . . . 34.61(11) ?
    B11 B14 B15 B13 . . . . -1.03(16) ?
    B16 B14 B15 B13 . . . . -64.33(15) ?
    B20 B14 B15 B13 . . . . -101.54(14) ?
    C18 B14 B15 B19 . . . . 98.37(13) ?
    B11 B14 B15 B19 . . . . 62.74(15) ?
    B16 B14 B15 B19 . . . . -0.56(16) ?
    B20 B14 B15 B19 . . . . -37.77(12) ?
    C18 B14 B15 B20 . . . . 136.15(12) ?
    B11 B14 B15 B20 . . . . 100.51(13) ?
    B16 B14 B15 B20 . . . . 37.21(12) ?
    C17 B12 B16 B11 . . . . -39.06(11) ?
    B18 B12 B16 B11 . . . . -138.18(12) ?
    B17 B12 B16 B11 . . . . -100.81(13) ?
    C17 B12 B16 B20 . . . . 62.03(15) ?
    B18 B12 B16 B20 . . . . -37.10(11) ?
    B17 B12 B16 B20 . . . . 0.27(16) ?
    B11 B12 B16 B20 . . . . 101.09(13) ?
    C17 B12 B16 B18 . . . . 99.13(12) ?
    B17 B12 B16 B18 . . . . 37.37(11) ?
    B11 B12 B16 B18 . . . . 138.18(12) ?
    C17 B12 B16 B14 . . . . -1.36(16) ?
    B18 B12 B16 B14 . . . . -100.49(13) ?
    B17 B12 B16 B14 . . . . -63.12(15) ?
    B11 B12 B16 B14 . . . . 37.70(12) ?
    C17 B11 B16 B12 . . . . 39.35(11) ?
    C18 B11 B16 B12 . . . . 99.16(12) ?
    B14 B11 B16 B12 . . . . 137.49(13) ?
    C17 B11 B16 B20 . . . . -61.12(15) ?
    C18 B11 B16 B20 . . . . -1.30(16) ?
    B14 B11 B16 B20 . . . . 37.03(12) ?
    B12 B11 B16 B20 . . . . -100.47(13) ?
    C17 B11 B16 B18 . . . . 2.07(15) ?
    C18 B11 B16 B18 . . . . 61.88(15) ?
    B14 B11 B16 B18 . . . . 100.22(13) ?
    B12 B11 B16 B18 . . . . -37.28(11) ?
    C17 B11 B16 B14 . . . . -98.15(12) ?
    C18 B11 B16 B14 . . . . -38.33(11) ?
    B12 B11 B16 B14 . . . . -137.49(13) ?
    C18 B14 B16 B12 . . . . 0.81(16) ?
    B15 B14 B16 B12 . . . . 63.40(15) ?
    B11 B14 B16 B12 . . . . -38.05(12) ?
    B20 B14 B16 B12 . . . . 100.60(14) ?
    C18 B14 B16 B11 . . . . 38.86(11) ?
    B15 B14 B16 B11 . . . . 101.45(13) ?
    B20 B14 B16 B11 . . . . 138.65(13) ?
    C18 B14 B16 B20 . . . . -99.79(13) ?
    B15 B14 B16 B20 . . . . -37.20(12) ?
    B11 B14 B16 B20 . . . . -138.65(13) ?
    C18 B14 B16 B18 . . . . -62.17(15) ?
    B15 B14 B16 B18 . . . . 0.42(16) ?
    B11 B14 B16 B18 . . . . -101.03(13) ?
    B20 B14 B16 B18 . . . . 37.61(12) ?
    C16 C17 B17 B18 . . . . 155.18(13) ?
    C18 C17 B17 B18 . . . . -64.51(14) ?
    B11 C17 B17 B18 . . . . 3.99(16) ?
    B13 C17 B17 B18 . . . . -101.99(13) ?
    B12 C17 B17 B18 . . . . 40.00(11) ?
    C16 C17 B17 B19 . . . . -142.16(13) ?
    C18 C17 B17 B19 . . . . -1.86(15) ?
    B11 C17 B17 B19 . . . . 66.64(15) ?
    B13 C17 B17 B19 . . . . -39.33(11) ?
    B12 C17 B17 B19 . . . . 102.66(13) ?
    C16 C17 B17 B12 . . . . 115.18(14) ?
    C18 C17 B17 B12 . . . . -104.51(13) ?
    B11 C17 B17 B12 . . . . -36.02(12) ?
    B13 C17 B17 B12 . . . . -141.99(12) ?
    C16 C17 B17 B13 . . . . -102.83(14) ?
    C18 C17 B17 B13 . . . . 37.47(11) ?
    B11 C17 B17 B13 . . . . 105.97(13) ?
    B12 C17 B17 B13 . . . . 141.99(12) ?
    B16 B12 B17 C17 . . . . 96.27(12) ?
    B18 B12 B17 C17 . . . . 133.88(12) ?
    B11 B12 B17 C17 . . . . 32.78(11) ?
    C17 B12 B17 B18 . . . . -133.88(12) ?
    B16 B12 B17 B18 . . . . -37.61(12) ?
    B11 B12 B17 B18 . . . . -101.11(13) ?
    C17 B12 B17 B19 . . . . -96.11(13) ?
    B16 B12 B17 B19 . . . . 0.16(16) ?
    B18 B12 B17 B19 . . . . 37.77(12) ?
    B11 B12 B17 B19 . . . . -63.34(15) ?
    C17 B12 B17 B13 . . . . -33.41(11) ?
    B16 B12 B17 B13 . . . . 62.85(15) ?
    B18 B12 B17 B13 . . . . 100.47(13) ?
    B11 B12 B17 B13 . . . . -0.64(16) ?
    C18 B13 B17 C17 . . . . -34.00(11) ?
    B15 B13 B17 C17 . . . . -96.51(13) ?
    B19 B13 B17 C17 . . . . -134.47(13) ?
    C17 B13 B17 B18 . . . . 96.49(13) ?
    C18 B13 B17 B18 . . . . 62.49(15) ?
    B15 B13 B17 B18 . . . . -0.02(16) ?
    B19 B13 B17 B18 . . . . -37.99(12) ?
    C17 B13 B17 B19 . . . . 134.47(13) ?
    C18 B13 B17 B19 . . . . 100.47(13) ?
    B15 B13 B17 B19 . . . . 37.96(12) ?
    C17 B13 B17 B12 . . . . 33.51(11) ?
    C18 B13 B17 B12 . . . . -0.49(16) ?
    B15 B13 B17 B12 . . . . -63.00(15) ?
    B19 B13 B17 B12 . . . . -100.96(14) ?
    C17 B12 B18 B17 . . . . 39.77(11) ?
    B16 B12 B18 B17 . . . . 138.38(12) ?
    B11 B12 B18 B17 . . . . 100.95(13) ?
    C17 B12 B18 B20 . . . . -61.31(15) ?
    B16 B12 B18 B20 . . . . 37.30(11) ?
    B17 B12 B18 B20 . . . . -101.08(13) ?
    B11 B12 B18 B20 . . . . -0.13(16) ?
    C17 B12 B18 B16 . . . . -98.61(12) ?
    B17 B12 B18 B16 . . . . -138.38(12) ?
    B11 B12 B18 B16 . . . . -37.43(11) ?
    C17 B12 B18 B19 . . . . 2.31(16) ?
    B16 B12 B18 B19 . . . . 100.92(13) ?
    B17 B12 B18 B19 . . . . -37.46(12) ?
    B11 B12 B18 B19 . . . . 63.49(15) ?
    C17 B17 B18 B12 . . . . -39.50(11) ?
    B19 B17 B18 B12 . . . . -137.99(13) ?
    B13 B17 B18 B12 . . . . -100.50(13) ?
    C17 B17 B18 B20 . . . . 61.15(15) ?
    B19 B17 B18 B20 . . . . -37.34(12) ?
    B12 B17 B18 B20 . . . . 100.65(14) ?
    B13 B17 B18 B20 . . . . 0.15(17) ?
    C17 B17 B18 B16 . . . . -2.40(16) ?
    B19 B17 B18 B16 . . . . -100.89(13) ?
    B12 B17 B18 B16 . . . . 37.10(12) ?
    B13 B17 B18 B16 . . . . -63.40(15) ?
    C17 B17 B18 B19 . . . . 98.49(13) ?
    B12 B17 B18 B19 . . . . 137.99(13) ?
    B13 B17 B18 B19 . . . . 37.49(12) ?
    B11 B16 B18 B12 . . . . 37.58(11) ?
    B20 B16 B18 B12 . . . . 138.29(12) ?
    B14 B16 B18 B12 . . . . 100.52(13) ?
    B12 B16 B18 B17 . . . . -37.35(11) ?
    B11 B16 B18 B17 . . . . 0.23(16) ?
    B20 B16 B18 B17 . . . . 100.94(13) ?
    B14 B16 B18 B17 . . . . 63.17(15) ?
    B12 B16 B18 B20 . . . . -138.29(12) ?
    B11 B16 B18 B20 . . . . -100.71(13) ?
    B14 B16 B18 B20 . . . . -37.77(12) ?
    B12 B16 B18 B19 . . . . -100.64(13) ?
    B11 B16 B18 B19 . . . . -63.07(15) ?
    B20 B16 B18 B19 . . . . 37.64(12) ?
    B14 B16 B18 B19 . . . . -0.12(16) ?
    C17 B13 B19 B15 . . . . 98.36(13) ?
    C18 B13 B19 B15 . . . . 38.38(11) ?
    B17 B13 B19 B15 . . . . 137.67(13) ?
    C17 B13 B19 B17 . . . . -39.31(11) ?
    C18 B13 B19 B17 . . . . -99.29(13) ?
    B15 B13 B19 B17 . . . . -137.67(13) ?
    C17 B13 B19 B20 . . . . 61.28(15) ?
    C18 B13 B19 B20 . . . . 1.30(16) ?
    B15 B13 B19 B20 . . . . -37.08(12) ?
    B17 B13 B19 B20 . . . . 100.59(13) ?
    C17 B13 B19 B18 . . . . -1.60(16) ?
    C18 B13 B19 B18 . . . . -61.58(15) ?
    B15 B13 B19 B18 . . . . -99.95(14) ?
    B17 B13 B19 B18 . . . . 37.71(12) ?
    C18 B15 B19 B13 . . . . -38.34(11) ?
    B14 B15 B19 B13 . . . . -100.51(13) ?
    B20 B15 B19 B13 . . . . -138.29(13) ?
    C18 B15 B19 B17 . . . . -0.29(16) ?
    B13 B15 B19 B17 . . . . 38.05(12) ?
    B14 B15 B19 B17 . . . . -62.46(16) ?
    B20 B15 B19 B17 . . . . -100.23(13) ?
    C18 B15 B19 B20 . . . . 99.94(13) ?
    B13 B15 B19 B20 . . . . 138.29(13) ?
    B14 B15 B19 B20 . . . . 37.77(12) ?
    C18 B15 B19 B18 . . . . 62.65(15) ?
    B13 B15 B19 B18 . . . . 100.99(13) ?
    B14 B15 B19 B18 . . . . 0.48(17) ?
    B20 B15 B19 B18 . . . . -37.29(12) ?
    C17 B17 B19 B13 . . . . 38.89(11) ?
    B18 B17 B19 B13 . . . . 137.60(13) ?
    B12 B17 B19 B13 . . . . 100.17(13) ?
    C17 B17 B19 B15 . . . . 1.24(16) ?
    B18 B17 B19 B15 . . . . 99.96(14) ?
    B12 B17 B19 B15 . . . . 62.53(15) ?
    B13 B17 B19 B15 . . . . -37.64(12) ?
    C17 B17 B19 B20 . . . . -61.80(14) ?
    B18 B17 B19 B20 . . . . 36.91(12) ?
    B12 B17 B19 B20 . . . . -0.52(16) ?
    B13 B17 B19 B20 . . . . -100.69(13) ?
    C17 B17 B19 B18 . . . . -98.72(12) ?
    B12 B17 B19 B18 . . . . -37.43(11) ?
    B13 B17 B19 B18 . . . . -137.60(13) ?
    B12 B18 B19 B13 . . . . -0.45(17) ?
    B17 B18 B19 B13 . . . . -38.11(12) ?
    B20 B18 B19 B13 . . . . 100.27(14) ?
    B16 B18 B19 B13 . . . . 62.68(16) ?
    B12 B18 B19 B15 . . . . -63.35(16) ?
    B17 B18 B19 B15 . . . . -101.01(13) ?
    B20 B18 B19 B15 . . . . 37.37(12) ?
    B16 B18 B19 B15 . . . . -0.22(16) ?
    B12 B18 B19 B17 . . . . 37.65(12) ?
    B20 B18 B19 B17 . . . . 138.37(13) ?
    B16 B18 B19 B17 . . . . 100.79(13) ?
    B12 B18 B19 B20 . . . . -100.72(13) ?
    B17 B18 B19 B20 . . . . -138.37(13) ?
    B16 B18 B19 B20 . . . . -37.59(12) ?
    C18 B15 B20 B18 . . . . -62.51(16) ?
    B13 B15 B20 B18 . . . . 0.20(17) ?
    B14 B15 B20 B18 . . . . -100.74(14) ?
    B19 B15 B20 B18 . . . . 37.67(12) ?
    C18 B15 B20 B16 . . . . 0.98(16) ?
    B13 B15 B20 B16 . . . . 63.70(16) ?
    B14 B15 B20 B16 . . . . -37.25(12) ?
    B19 B15 B20 B16 . . . . 101.17(14) ?
    C18 B15 B20 B14 . . . . 38.23(11) ?
    B13 B15 B20 B14 . . . . 100.94(14) ?
    B19 B15 B20 B14 . . . . 138.41(13) ?
    C18 B15 B20 B19 . . . . -100.18(13) ?
    B13 B15 B20 B19 . . . . -37.47(12) ?
    B14 B15 B20 B19 . . . . -138.41(13) ?
    B12 B18 B20 B15 . . . . 63.50(16) ?
    B17 B18 B20 B15 . . . . -0.22(17) ?
    B16 B18 B20 B15 . . . . 100.63(14) ?
    B19 B18 B20 B15 . . . . -37.39(12) ?
    B12 B18 B20 B16 . . . . -37.13(11) ?
    B17 B18 B20 B16 . . . . -100.85(13) ?
    B19 B18 B20 B16 . . . . -138.02(13) ?
    B12 B18 B20 B14 . . . . 0.67(16) ?
    B17 B18 B20 B14 . . . . -63.04(16) ?
    B16 B18 B20 B14 . . . . 37.81(12) ?
    B19 B18 B20 B14 . . . . -100.22(13) ?
    B12 B18 B20 B19 . . . . 100.89(13) ?
    B17 B18 B20 B19 . . . . 37.18(12) ?
    B16 B18 B20 B19 . . . . 138.02(13) ?
    B12 B16 B20 B15 . . . . -63.57(15) ?
    B11 B16 B20 B15 . . . . 0.20(17) ?
    B18 B16 B20 B15 . . . . -100.65(14) ?
    B14 B16 B20 B15 . . . . 37.02(12) ?
    B12 B16 B20 B18 . . . . 37.08(11) ?
    B11 B16 B20 B18 . . . . 100.86(13) ?
    B14 B16 B20 B18 . . . . 137.67(13) ?
    B12 B16 B20 B14 . . . . -100.59(13) ?
    B11 B16 B20 B14 . . . . -36.81(12) ?
    B18 B16 B20 B14 . . . . -137.67(13) ?
    B12 B16 B20 B19 . . . . -0.59(16) ?
    B11 B16 B20 B19 . . . . 63.18(15) ?
    B18 B16 B20 B19 . . . . -37.67(12) ?
    B14 B16 B20 B19 . . . . 99.99(13) ?
    C18 B14 B20 B15 . . . . -38.51(11) ?
    B11 B14 B20 B15 . . . . -101.36(13) ?
    B16 B14 B20 B15 . . . . -138.26(13) ?
    C18 B14 B20 B18 . . . . 61.88(15) ?
    B15 B14 B20 B18 . . . . 100.39(14) ?
    B11 B14 B20 B18 . . . . -0.96(16) ?
    B16 B14 B20 B18 . . . . -37.87(12) ?
    C18 B14 B20 B16 . . . . 99.75(13) ?
    B15 B14 B20 B16 . . . . 138.26(13) ?
    B11 B14 B20 B16 . . . . 36.91(11) ?
    C18 B14 B20 B19 . . . . -1.64(16) ?
    B15 B14 B20 B19 . . . . 36.86(12) ?
    B11 B14 B20 B19 . . . . -64.49(15) ?
    B16 B14 B20 B19 . . . . -101.40(13) ?
    B13 B19 B20 B15 . . . . 37.04(12) ?
    B17 B19 B20 B15 . . . . 100.90(13) ?
    B18 B19 B20 B15 . . . . 137.87(13) ?
    B13 B19 B20 B18 . . . . -100.83(13) ?
    B15 B19 B20 B18 . . . . -137.87(13) ?
    B17 B19 B20 B18 . . . . -36.97(12) ?
    B13 B19 B20 B16 . . . . -63.17(15) ?
    B15 B19 B20 B16 . . . . -100.21(13) ?
    B17 B19 B20 B16 . . . . 0.69(16) ?
    B18 B19 B20 B16 . . . . 37.65(12) ?
    B13 B19 B20 B14 . . . . 0.21(16) ?
    B15 B19 B20 B14 . . . . -36.83(12) ?
    B17 B19 B20 B14 . . . . 64.07(15) ?
    B18 B19 B20 B14 . . . . 101.04(13) ?
    N2 C1 N1 C4 . . . . -9.7(2) ?
    C2 C1 N1 C4 . . . . 167.54(12) ?
    N2 C1 N1 SN . . . . 163.67(13) ?
    C2 C1 N1 SN . . . . -19.08(17) ?
    C9 C4 N1 C1 . . . . 166.86(13) ?
    C5 C4 N1 C1 . . . . -71.01(17) ?
    C9 C4 N1 SN . . . . -6.32(16) ?
    C5 C4 N1 SN . . . . 115.81(11) ?
    N1 C1 N2 C10 . . . . -27.5(3) ?
    C2 C1 N2 C10 . . . . 155.19(15) ?
    C11 C10 N2 C1 . . . . -57.9(2) ?
    C15 C10 N2 C1 . . . . 179.89(15) ?
    N4 C16 N3 C19 . . . . 19.6(3) ?
    C17 C16 N3 C19 . . . . -155.61(13) ?
    N4 C16 N3 SN . . . . -165.20(13) ?
    C17 C16 N3 SN . . . . 19.58(17) ?
    C24 C19 N3 C16 . . . . 178.86(14) ?
    C20 C19 N3 C16 . . . . 59.61(19) ?
    C24 C19 N3 SN . . . . 3.65(16) ?
    C20 C19 N3 SN . . . . -115.60(12) ?
    N3 C16 N4 C25 . . . . 20.5(3) ?
    C17 C16 N4 C25 . . . . -164.17(14) ?
    C26 C25 N4 C16 . . . . -177.34(15) ?
    C30 C25 N4 C16 . . . . 60.5(2) ?
_shelx_hkl_file
;
  -8  -4  19  106.75    4.72   2-0.99521 0.59443-0.13667-0.03696-0.10828 0.86583
  -8  -3  19   80.87    4.60   2-0.99526 0.60464-0.13589 0.01887-0.10919 0.87578
  -8  -2  19  100.92    6.18   2-0.99501 0.61577-0.13946 0.07845-0.10502 0.88205
  -8  -1  19    3.34    5.75   2-0.99478 0.62321-0.14241 0.13877-0.10156 0.88616
  -8   2  18  116.10    6.28   2-0.99504 0.64663-0.13907 0.29560-0.10548 0.87218
  -8   4  17  199.04    6.56   2-0.99517 0.65820-0.13725 0.39848-0.10760 0.84590
  -8   7  15    6.03    5.59   3-0.99471 0.66961-0.14329 0.55790-0.10053 0.77100
  -8  14   4  117.95    6.06   3-0.99427 0.63790-0.14805 0.86985-0.09495 0.30875
  -8  15  -7    2.95    4.16   2-0.99548 0.54609-0.13199 0.82233-0.11373-0.18549
  -8  15  -6  136.93    4.70   2-0.99510 0.55514-0.13822 0.83690-0.10646-0.14473
  -8  15  -5    1.70    5.76   3-0.99474 0.56397-0.14288 0.84973-0.10101-0.10337
  -8  15  -1  105.39    6.03   3-0.99456 0.60116-0.14502 0.88323-0.09850 0.08415
  -8  15   0   75.78    5.93   2-0.99504 0.61135-0.13912 0.88527-0.10542 0.13876
  -7 -11  15   33.02    4.42   2-0.99548 0.55128-0.13199-0.45530-0.11373 0.62954
  -7 -10  16  114.47    4.62   2-0.99521 0.57053-0.13667-0.38604-0.10828 0.68035
  -7  -8  17   93.95    4.46   2-0.99530 0.60135-0.13511-0.26752-0.11010 0.74863
  -7  -5  18  150.88    5.96   2-0.99488 0.64193-0.14117-0.08413-0.10301 0.81763
  -7  -4  18  138.46    4.37   2-0.99510 0.65208-0.13822-0.03116-0.10646 0.83017
  -7  -3  18    5.54    3.90   2-0.99515 0.66178-0.13744 0.02511-0.10737 0.84023
  -7  -2  18   -0.72    5.38   3-0.99487 0.67283-0.14133 0.08521-0.10283 0.84591
  -7   2  17  211.92    6.19   3-0.99456 0.70363-0.14500 0.30664-0.09853 0.83112
  -7   4  16  205.79    6.35   3-0.99434 0.71464-0.14739 0.41362-0.09572 0.79942
  -7  11 -14   81.20    4.41   2-0.99552 0.50617-0.13121 0.55313-0.11463-0.54084
  -7  12 -12    2.49    5.69   3-0.99481 0.53415-0.14211 0.63545-0.10192-0.44774
  -7  13 -10  190.22    5.97   3-0.99489 0.56335-0.14104 0.70714-0.10317-0.34354
  -7  14  -7   23.44    3.89   2-0.99521 0.60395-0.13667 0.78371-0.10828-0.18608
  -7  14  -6   20.34    5.37   3-0.99463 0.61168-0.14422 0.79869-0.09945-0.14731
  -7  14   0   49.06    5.32   3-0.99447 0.66750-0.14599 0.84820-0.09737 0.13478
  -7  14   1   86.13    4.16   2-0.99530 0.67839-0.13511 0.84594-0.11010 0.19545
  -6 -14  10   52.67    6.12   2-0.99489 0.54103-0.14101-0.64272-0.10320 0.36721
  -6 -13  12  201.99    6.45   3-0.99462 0.56914-0.14434-0.56661-0.09931 0.46743
  -6 -12  13  281.60    6.46   2-0.99496 0.58999-0.14017-0.50731-0.10418 0.52894
  -6 -11  14    2.35    5.58   3-0.99481 0.61104-0.14211-0.44286-0.10192 0.58522
  -6 -10  15    2.95    5.50   2-0.99481 0.62813-0.14211-0.37438-0.10192 0.63913
  -6  -8  16   79.12    5.53   2-0.99484 0.65971-0.14166-0.25647-0.10244 0.70736
  -6  -7  16  217.09    4.42   2-0.99556 0.66928-0.13043-0.21159-0.11554 0.72925
  -6  -4  17   43.77    5.35   3-0.99461 0.70907-0.14444-0.01966-0.09919 0.78921
  -6  -3  17   13.59    5.05   3-0.99458 0.71963-0.14478 0.03606-0.09878 0.79758
  -6   1  16  247.58    5.86   2-0.99505 0.75196-0.13894 0.24800-0.10562 0.79511
  -6   3  15   93.40    4.11   2-0.99544 0.76304-0.13277 0.34662-0.11282 0.77305
  -6   4 -17   25.84    5.85   3-0.99471 0.47234-0.14328 0.15948-0.10055-0.74925
  -6   5 -17    7.24    4.11   2-0.99530 0.48443-0.13511 0.20724-0.11010-0.72927
  -6   6  13  669.03    9.26   2-0.99504 0.77553-0.13900 0.50633-0.10555 0.69979
  -6   7 -16   22.81    3.99   2-0.99521 0.51308-0.13667 0.33019-0.10828-0.66653
  -6   8 -15   18.47    5.55   3-0.99461 0.53253-0.14437 0.40195-0.09927-0.61828
  -6  10 -13   12.90    5.13   3-0.99459 0.57145-0.14461 0.53117-0.09898-0.50566
  -6  11 -12   90.62    3.91   2-0.99510 0.59159-0.13822 0.58898-0.10646-0.44054
  -6  12 -10   93.31    5.33   2-0.99494 0.61989-0.14046 0.66265-0.10384-0.33841
  -6  12   4   87.79    5.31   3-0.99444 0.75207-0.14626 0.78061-0.09704 0.31913
  -6  13  -7  312.72    4.69   2-0.99515 0.65953-0.13744 0.74071-0.10737-0.18332
  -6  13  -6   12.16    4.90   3-0.99461 0.66888-0.14444 0.75490-0.09919-0.14436
  -6  13   0  186.38    5.58   3-0.99449 0.72420-0.14577 0.80408-0.09762 0.13916
  -6  13   1   76.40    3.92   2-0.99540 0.73542-0.13355 0.80033-0.11191 0.20120
  -5 -14  -3   35.62    4.59   2-0.99552 0.48524-0.13121-0.74349-0.11463-0.22612
  -5 -14   7   -1.13    3.87   2-0.99526 0.57955-0.13589-0.65923-0.10919 0.24427
  -5 -13   9  401.19    5.22   2-0.99556 0.60935-0.13043-0.59312-0.11554 0.35409
  -5 -13  10    2.28    5.42   3-0.99461 0.61837-0.14444-0.57074-0.09919 0.38458
  -5 -12  11    5.42    3.77   2-0.99530 0.63776-0.13511-0.51475-0.11010 0.45346
  -5 -11  12  124.64    4.07   2-0.99548 0.65749-0.13199-0.45501-0.11373 0.51315
  -5 -10  13  167.70    4.08   2-0.99540 0.67726-0.13355-0.38906-0.11191 0.56844
  -5  -9  14  434.50    6.16   2-0.99494 0.69693-0.14042-0.31796-0.10390 0.61762
  -5  -7  15    1.92    5.02   3-0.99481 0.72734-0.14211-0.19530-0.10192 0.68201
  -5  -6  15    3.54    3.41   2-0.99540 0.73778-0.13355-0.14708-0.11191 0.70156
  -5  -5 -15   33.09    6.08   3-0.99488 0.46447-0.14116-0.32134-0.10303-0.72282
  -5  -3 -16   23.97    4.24   2-0.99540 0.47709-0.13355-0.22388-0.11191-0.74315
  -5   0  15   82.25    5.05   3-0.99481 0.79871-0.14211 0.19964-0.10192 0.74781
  -5   2  14  143.69    4.18   2-0.99548 0.81090-0.13199 0.29380-0.11373 0.73061
  -5   4 -16   66.77    5.58   3-0.99474 0.54908-0.14285 0.17916-0.10104-0.68825
  -5   4  13  188.70    5.88   3-0.99471 0.82172-0.14325 0.41000-0.10058 0.68891
  -5   5 -16  183.90    4.57   2-0.99540 0.55947-0.13355 0.22683-0.11191-0.66761
  -5   7 -15  184.33    4.42   2-0.99548 0.58918-0.13199 0.34576-0.11373-0.59966
  -5   8 -14  241.31    4.43   2-0.99521 0.60865-0.13667 0.41459-0.10828-0.54835
  -5   9 -13   81.93    3.77   2-0.99530 0.62995-0.13511 0.47790-0.11010-0.48996
  -5  10 -12  209.69    4.14   2-0.99556 0.64896-0.13043 0.53724-0.11554-0.42739
  -5  11 -10   -1.12    3.45   2-0.99540 0.67809-0.13355 0.61154-0.11191-0.32693
  -5  12  -7   45.00    3.54   2-0.99548 0.71690-0.13199 0.69137-0.11373-0.17295
  -5  12  -6  237.70    5.36   2-0.99500 0.72520-0.13962 0.70658-0.10483-0.13405
  -5  12  -5  238.64    5.48   3-0.99462 0.73487-0.14434 0.71923-0.09931-0.09262
  -5  12  -1   98.09    4.96   3-0.99468 0.77272-0.14356 0.75032-0.10022 0.09827
  -5  12   0  316.59    4.98   2-0.99530 0.78292-0.13511 0.74991-0.11010 0.15614
  -4 -14   1   59.60    5.67   3-0.99447 0.58893-0.14599-0.68453-0.09737-0.03992
  -4 -14   2   84.84    5.67   3-0.99450 0.59893-0.14561-0.67705-0.09782 0.00850
  -4 -13  -4  149.24    6.45   3-0.99473 0.55244-0.14306-0.67086-0.10081-0.26431
  -4 -13   6   91.03    3.98   2-0.99552 0.64800-0.13121-0.60376-0.11463 0.22384
  -4 -13   7   99.31    5.36   3-0.99483 0.65672-0.14176-0.58502-0.10233 0.25945
  -4 -12   9   97.73    5.15   2-0.99493 0.68610-0.14048-0.51406-0.10383 0.36491
  -4 -11  10  434.81    5.01   2-0.99540 0.70661-0.13355-0.45709-0.11191 0.42997
  -4 -10  11  360.90    4.61   2-0.99552 0.72598-0.13121-0.39516-0.11463 0.48932
  -4  -9  12   69.26    3.50   2-0.99530 0.74610-0.13511-0.32674-0.11010 0.54188
  -4  -8  13  195.28    5.01   3-0.99462 0.76528-0.14428-0.25309-0.09938 0.58831
  -4  -7  13  177.38    3.97   2-0.99548 0.77576-0.13199-0.20923-0.11373 0.61142
  -4  -5 -14   12.03    5.40   2-0.99500 0.54097-0.13955-0.30294-0.10491-0.66015
  -4  -4  14   30.61    4.51   3-0.99475 0.81574-0.14281-0.02035-0.10109 0.67506
  -4  -3  14   85.36    4.80   3-0.99468 0.82622-0.14356 0.03628-0.10022 0.68361
  -4  -2 -15   14.53    5.13   3-0.99448 0.56291-0.14582-0.13622-0.09757-0.68731
  -4   1  13   52.19    4.71   3-0.99462 0.85826-0.14431 0.25458-0.09934 0.67270
  -4   3 -15  561.39    6.61   3-0.99462 0.61472-0.14430 0.14476-0.09935-0.63884
  -4   4 -15  119.58    3.99   2-0.99530 0.62609-0.13511 0.19250-0.11010-0.61848
  -4   6 -14    4.98    3.35   2-0.99530 0.65742-0.13511 0.31224-0.11010-0.55044
  -4   7 -13    6.69    4.78   3-0.99489 0.67481-0.14108 0.38129-0.10313-0.50131
  -4   8 -12   61.98    3.40   2-0.99510 0.69557-0.13822 0.44479-0.10646-0.44255
  -4   9 -11  117.85    3.66   2-0.99548 0.71599-0.13199 0.50308-0.11373-0.37767
  -4  10  -9   93.48    3.55   2-0.99544 0.74510-0.13277 0.57606-0.11282-0.27371
  -4  10  -8  254.47    5.33   3-0.99461 0.75344-0.14437 0.59513-0.09927-0.24062
  -4  10   2  294.19    6.08   3-0.99434 0.84737-0.14736 0.67767-0.09576 0.23103
  -4  11  -5   74.03    3.39   2-0.99552 0.79272-0.13121 0.66224-0.11463-0.07293
  -4  11  -4  762.34    5.92   2-0.99540 0.80249-0.13355 0.67257-0.11191-0.02797
  -4  11  -3   17.39    3.26   2-0.99535 0.81220-0.13433 0.68034-0.11100 0.01917
  -3 -12   5   16.34    3.42   2-0.99535 0.71582-0.13433-0.53911-0.11100 0.19605
  -3 -12   6  131.49    5.13   3-0.99456 0.72466-0.14503-0.52064-0.09850 0.23073
  -3 -11  -6   33.30    5.30   2-0.99498 0.62258-0.13984-0.56547-0.10457-0.32328
  -3 -11   8  112.81    5.15   3-0.99462 0.75340-0.14426-0.44946-0.09939 0.33574
  -3 -10   9   55.09    3.33   2-0.99510 0.77416-0.13822-0.39077-0.10646 0.39903
  -3  -9  10   45.43    3.30   2-0.99510 0.79365-0.13822-0.32649-0.10646 0.45633
  -3  -8  11    0.95    4.47   2-0.99481 0.81082-0.14211-0.25811-0.10192 0.50783
  -3  -7  11  353.36    4.47   2-0.99548 0.82465-0.13199-0.21278-0.11373 0.52968
  -3  -6 -12  193.26    6.41   3-0.99489 0.61692-0.14110-0.32932-0.10310-0.56378
  -3  -5  12  421.87    5.65   3-0.99476 0.85446-0.14270-0.08122-0.10123 0.58389
  -3  -4 -13  164.73    5.80   3-0.99428 0.62768-0.14798-0.21810-0.09503-0.60058
  -3  -4  12  432.11    5.83   2-0.99506 0.86462-0.13875-0.02902-0.10584 0.59766
  -3  -3  12   30.38    4.62   2-0.99506 0.87522-0.13877 0.02828-0.10582 0.60715
  -3  -2 -14  156.89    4.38   2-0.99544 0.64027-0.13277-0.12758-0.11282-0.61128
  -3  -2  12  342.18    5.56   3-0.99475 0.88508-0.14277 0.08804-0.10115 0.61175
  -3   0 -14  173.68    5.41   3-0.99475 0.66039-0.14275-0.00540-0.10117-0.60420
  -3   1 -14  505.08    6.48   3-0.99485 0.67054-0.14150 0.04970-0.10264-0.59339
  -3   1  11  271.83    5.60   3-0.99475 0.90671-0.14272 0.24905-0.10120 0.59267
  -3   2 -14  154.47    4.07   2-0.99526 0.68200-0.13589 0.10101-0.10919-0.57754
  -3   4 -13   -2.18    4.51   3-0.99471 0.71234-0.14327 0.22861-0.10056-0.51995
  -3   4   9  327.48    7.73   3-0.99395 0.91825-0.15115 0.41084-0.09129 0.51624
  -3   5 -13  254.83    4.14   2-0.99556 0.72220-0.13043 0.27235-0.11554-0.49504
  -3   5   8   43.49    6.81   4-0.99308 0.91831-0.15852 0.46697-0.08260 0.46965
  -3   6 -12  254.92    4.32   2-0.99530 0.74198-0.13511 0.34134-0.11010-0.44368
  -3   7 -11  225.20    3.88   2-0.99540 0.76216-0.13355 0.40394-0.11191-0.38508
  -3   8  -9  897.04    6.79   3-0.99487 0.79022-0.14134 0.48375-0.10282-0.28961
  -3   8   3  187.72    5.87   3-0.99422 0.90325-0.14853 0.58628-0.09438 0.27190
  -3   9  -7    8.48    3.04   2-0.99540 0.82104-0.13355 0.54811-0.11191-0.17493
  -3   9  -6  287.55    5.15   3-0.99482 0.82941-0.14189 0.56447-0.10218-0.13829
  -3   9   0 1013.53    8.32   2-0.99493 0.88575-0.14056 0.61029-0.10373 0.14824
  -2 -11  -2  212.22    5.85   3-0.99458 0.72662-0.14477-0.51573-0.09880-0.12653
  -2 -11  -1  274.69    6.11   2-0.99517 0.73726-0.13715-0.51557-0.10771-0.07040
  -2 -11   0  444.76    5.61   2-0.99540 0.74703-0.13355-0.51114-0.11191-0.01863
  -2 -11   1   29.86    3.44   2-0.99540 0.75645-0.13355-0.50285-0.11191 0.02836
  -2 -11   2  476.00    5.32   2-0.99515 0.76572-0.13744-0.49144-0.10737 0.07184
  -2 -11   3   15.80    4.44   3-0.99475 0.77448-0.14279-0.47793-0.10112 0.11336
  -2 -10  -5   77.28    5.40   3-0.99473 0.70893-0.14299-0.48506-0.10088-0.25740
  -2 -10   5   66.31    3.49   2-0.99548 0.80457-0.13199-0.41683-0.11373 0.22978
  -2 -10   6  329.91    5.61   3-0.99447 0.81325-0.14592-0.39491-0.09745 0.26164
  -2  -9  -7  125.80   10.21   4-0.99147 0.69713-0.16963-0.41856-0.06939-0.37443
  -2  -9   7  138.74    3.73   2-0.99510 0.83368-0.13822-0.33833-0.10646 0.32692
  -2  -8   8    9.64    3.07   2-0.99515 0.85313-0.13744-0.27421-0.10737 0.38593
  -2  -7   9   37.65    4.54   3-0.99461 0.87246-0.14444-0.20338-0.09919 0.43430
  -2  -6   9  651.01    5.44   2-0.99548 0.88348-0.13199-0.15976-0.11373 0.45721
  -2  -2 -12  239.52    5.79   3-0.99457 0.72557-0.14487-0.08783-0.09868-0.51711
  -2   0   9  135.87    4.82   2-0.99500 0.94573-0.13955 0.18615-0.10491 0.50490
  -2   1 -12  125.72    4.98   3-0.99456 0.75739-0.14495 0.08167-0.09859-0.48876
  -2   2 -12   57.37    3.30   2-0.99515 0.76785-0.13744 0.13071-0.10737-0.47083
  -2   3   7  404.59    7.82   2-0.99517 0.95787-0.13720 0.33697-0.10766 0.44120
  -2   4 -11    4.87    3.21   2-0.99521 0.79823-0.13667 0.24969-0.10828-0.40351
  -2   5 -10  341.22    4.38   2-0.99510 0.81820-0.13822 0.31652-0.10646-0.34865
  -2   6  -9  103.80    3.58   2-0.99540 0.83819-0.13355 0.37569-0.11191-0.28581
  -2   7  -7  723.22    5.68   2-0.99548 0.86783-0.13199 0.44643-0.11373-0.17936
  -2   7  -6  191.53    4.87   3-0.99475 0.87594-0.14278 0.46463-0.10113-0.14489
  -2   7   0  919.08    8.45   3-0.99464 0.93252-0.14404 0.51370-0.09966 0.13849
  -1  -9  -2   34.08    4.62   3-0.99429 0.81503-0.14789-0.38728-0.09513-0.09758
  -1  -9  -1 1082.88    9.18   2-0.99489 0.82537-0.14109-0.38633-0.10311-0.04282
  -1  -9   0   98.18    4.94   2-0.99506 0.83479-0.13882-0.38055-0.10577 0.00713
  -1  -9   1  992.05    8.16   2-0.99484 0.84412-0.14167-0.36983-0.10243 0.05145
  -1  -8   4 1168.57    7.83   2-0.99488 0.88292-0.14116-0.29025-0.10303 0.20392
  -1  -7   5 2006.46    9.11   2-0.99530 0.90272-0.13511-0.23184-0.11010 0.26762
  -1  -6   6 1155.43    7.88   2-0.99495 0.92279-0.14031-0.16243-0.10402 0.31859
  -1  -4  -9   30.40    4.70   2-0.99501 0.80081-0.13948-0.16934-0.10499-0.37388
  -1   0   6   24.12    4.43   3-0.99456 0.98381-0.14493 0.17963-0.09861 0.36939
  -1   2  -9 1089.99    7.80   2-0.99499 0.86346-0.13967 0.16894-0.10477-0.31675
  -1   3  -8 1526.24    8.73   3-0.99475 0.88324-0.14276 0.23614-0.10115-0.26402
  -1   4  -7   20.27    3.40   2-0.99521 0.90393-0.13667 0.29362-0.10828-0.19896
  -1   5  -4 1066.80    7.54   2-0.99540 0.94288-0.13355 0.37081-0.11191-0.04408
  -1   5  -3   29.44    3.32   2-0.99521 0.95181-0.13667 0.38145-0.10828-0.00002
  -1   5  -2  977.33    8.07   2-0.99540 0.96142-0.13355 0.38634-0.11191 0.05054
   0  -5  -2 1431.33   14.40   2-0.99513 0.92498-0.13783-0.15904-0.10692-0.03514
   0  -5  -1  851.31    9.63   2-0.99535 0.93455-0.13433-0.15416-0.11100 0.01649
   0  -5   0    3.48    4.46   2-0.99485 0.94247-0.14149-0.14286-0.10264 0.05605
   0  -4   1  264.64    5.68   2-0.99544 0.96365-0.13277-0.08320-0.11282 0.12229
   0  -2  -5  268.15    7.33   3-0.99424 0.92669-0.14838-0.00359-0.09455-0.16125
   0  -1   1   85.11    5.06   2-0.99535 0.99442-0.13433 0.08525-0.11100 0.14965
  -9  14   6  177.01    7.35   4-0.99257 0.58769-0.16239 0.88822-0.07788 0.37337
  -9  15   3   19.52    6.03   3-0.99361 0.57013-0.15434 0.91162-0.08741 0.25027
  -8   0  19   86.58    6.24   3-0.99367 0.63404-0.15381 0.20606-0.08803 0.88367
  -8   3  18   99.49    6.39   4-0.99265 0.65390-0.16187 0.37523-0.07850 0.85435
  -8   6  16  162.09    6.80   4-0.99304 0.66658-0.15893 0.52543-0.08198 0.79124
  -8  13 -11    6.91    4.18   3-0.99372 0.48597-0.15343 0.69904-0.08848-0.41870
  -8  14  -9  243.33    5.22   3-0.99422 0.51474-0.14879 0.76650-0.09394-0.30917
  -8  14  -8  115.37    6.09   4-0.99317 0.52457-0.15798 0.78479-0.08311-0.27257
  -8  15  -4   17.94    4.03   3-0.99444 0.57290-0.14646 0.86102-0.09667-0.05924
  -8  15  -3  187.42    4.75   3-0.99429 0.58207-0.14801 0.87046-0.09485-0.01408
  -8  15  -2   10.09    3.85   3-0.99429 0.59167-0.14801 0.87790-0.09485 0.03411
  -7  -9  17  166.98    4.85   3-0.99437 0.59089-0.14724-0.31104-0.09576 0.72557
  -7  -7  18   78.92    4.44   3-0.99389 0.61921-0.15188-0.18573-0.09030 0.78537
  -7  -6  18    3.49    3.98   3-0.99452 0.63151-0.14569-0.13618-0.09758 0.80193
  -7  -1  18  155.56    4.56   3-0.99444 0.68158-0.14646 0.14691-0.09667 0.84851
  -7   0  18   12.01    5.30   3-0.99325 0.69138-0.15729 0.21365-0.08392 0.84531
  -7   9 -15  297.73    5.10   3-0.99389 0.47409-0.15188 0.45276-0.09030-0.63124
  -7  10 -14  113.71    4.39   3-0.99389 0.49478-0.15188 0.51764-0.09030-0.57494
  -7  11 -13   21.41    4.02   3-0.99422 0.51391-0.14879 0.57834-0.09394-0.51454
  -7  12 -11  100.69    5.71   3-0.99335 0.54163-0.15649 0.65814-0.08487-0.41818
  -7  13  -9  140.38    4.33   3-0.99389 0.57221-0.15188 0.72669-0.09030-0.30918
  -7  13   4  102.98    5.80   3-0.99370 0.69346-0.15357 0.83139-0.08831 0.30692
  -7  14  -5   11.27    3.70   3-0.99422 0.62056-0.14879 0.81184-0.09394-0.10532
  -7  14  -4  230.33    4.58   3-0.99380 0.62905-0.15266 0.82355-0.08939-0.06278
  -7  14  -3   67.92    5.45   3-0.99351 0.63788-0.15517 0.83338-0.08643-0.01810
  -7  14  -2  119.97    5.58   3-0.99354 0.64705-0.15493 0.84122-0.08671 0.02966
  -7  14  -1  185.42    4.61   3-0.99397 0.65752-0.15111 0.84601-0.09121 0.08137
  -6 -12  14   22.27    5.83   4-0.99319 0.59686-0.15782-0.48114-0.08329 0.55518
  -6 -11  15   78.35    6.01   4-0.99297 0.61612-0.15945-0.41534-0.08136 0.61013
  -6  -9  16   15.77    3.89   3-0.99380 0.64736-0.15266-0.30192-0.08939 0.68422
  -6  -7  17   56.88    5.51   4-0.99317 0.67689-0.15793-0.17542-0.08316 0.74459
  -6  -6  17  184.20    4.52   3-0.99397 0.68751-0.15111-0.12618-0.09121 0.76209
  -6  -5  17   84.13    4.01   3-0.99444 0.69826-0.14646-0.07440-0.09667 0.77703
  -6  -2  17  269.60    4.65   3-0.99429 0.72906-0.14801 0.09638-0.09485 0.80333
  -6  -1  17  120.36    5.54   3-0.99338 0.73946-0.15627 0.16061-0.08513 0.80344
  -6   0 -17   43.95    6.14   3-0.99353 0.42888-0.15499-0.05454-0.08663-0.80014
  -6   1 -17  300.57    6.81   3-0.99336 0.43840-0.15643 0.00270-0.08494-0.79284
  -6   2 -17   17.66    5.95   3-0.99362 0.44945-0.15425 0.05742-0.08751-0.78123
  -6   2  16   11.29    4.98   4-0.99301 0.76041-0.15914 0.32455-0.08173 0.77953
  -6   3 -17   67.01    4.57   3-0.99414 0.46157-0.14956 0.10915-0.09303-0.76611
  -6   5  14   39.00    5.14   3-0.99363 0.77336-0.15415 0.47283-0.08763 0.71985
  -6   6 -16  137.15    4.63   3-0.99406 0.50151-0.15033 0.28692-0.09212-0.69178
  -6   9 -14   16.50    3.88   3-0.99437 0.55119-0.14724 0.46946-0.09576-0.56463
  -6  11 -11  222.45    4.36   3-0.99372 0.59968-0.15343 0.61195-0.08848-0.41131
  -6  12  -9   14.73    3.53   3-0.99389 0.62853-0.15188 0.68272-0.09030-0.30459
  -6  13  -5  108.33    3.91   3-0.99414 0.67712-0.14956 0.76865-0.09303-0.10280
  -6  13  -4   15.34    3.51   3-0.99372 0.68656-0.15343 0.78002-0.08848-0.05962
  -6  13  -3   55.36    4.95   3-0.99337 0.69439-0.15630 0.79064-0.08508-0.01510
  -6  13  -2  347.46    6.08   3-0.99345 0.70390-0.15568 0.79808-0.08582 0.03294
  -6  13  -1   13.06    3.46   3-0.99389 0.71450-0.15188 0.80231-0.09030 0.08512
  -5 -15   0  188.25    7.00   3-0.99339 0.50230-0.15622-0.75103-0.08518-0.12163
  -5 -15   1    7.42    4.31   3-0.99406 0.51242-0.15033-0.74836-0.09212-0.06859
  -5 -15   2  105.93    4.83   3-0.99437 0.52081-0.14724-0.74376-0.09576-0.01677
  -5 -15   3    5.30    4.10   3-0.99429 0.53100-0.14801-0.73493-0.09485 0.02883
  -5 -15   4  167.74    4.89   3-0.99406 0.53968-0.15033-0.72485-0.09212 0.07474
  -5 -15   5   55.82    5.99   3-0.99355 0.54911-0.15483-0.71234-0.08682 0.11647
  -5 -15   6    3.25    5.67   3-0.99318 0.55679-0.15788-0.69894-0.08322 0.15928
  -5 -14  -4  101.51    6.90   3-0.99364 0.47526-0.15413-0.72892-0.08765-0.29929
  -5 -14   8  413.11    5.44   3-0.99452 0.58787-0.14569-0.64138-0.09758 0.27914
  -5 -14   9   63.91    5.77   4-0.99320 0.59698-0.15773-0.62148-0.08340 0.31245
  -5 -13  11  179.33    5.92   4-0.99308 0.62545-0.15866-0.54835-0.08229 0.41565
  -5 -12  12  129.06    4.30   3-0.99389 0.64506-0.15188-0.49079-0.09030 0.48014
  -5 -11  13   71.46    3.84   3-0.99389 0.66623-0.15188-0.42714-0.09030 0.53768
  -5 -10  14  307.54    5.88   3-0.99348 0.68559-0.15541-0.35914-0.08614 0.59060
  -5  -8  15  405.07    5.01   3-0.99389 0.71577-0.15188-0.24182-0.09030 0.66098
  -5  -5  16   17.77    4.95   4-0.99318 0.75571-0.15784-0.05853-0.08326 0.72883
  -5  -4  16   75.97    4.98   3-0.99331 0.76637-0.15685-0.00346-0.08444 0.74008
  -5  -3  16  241.64    5.65   4-0.99318 0.77609-0.15790 0.05354-0.08320 0.74816
  -5  -1 -16  173.21    6.32   4-0.99339 0.49495-0.15616-0.08926-0.08526-0.75089
  -5   0 -16    3.16    5.41   4-0.99295 0.50486-0.15960-0.02879-0.08118-0.74577
  -5   1 -16  115.46    5.87   4-0.99307 0.51645-0.15871 0.02644-0.08224-0.73547
  -5   1  15   49.11    4.68   4-0.99298 0.80749-0.15943 0.27323-0.08139 0.73652
  -5   2 -16  101.29    5.70   4-0.99333 0.52599-0.15670 0.08017-0.08461-0.72347
  -5   3 -16   63.57    3.96   3-0.99397 0.53736-0.15111 0.13082-0.09121-0.70725
  -5   5 -15   30.59    5.14   4-0.99298 0.56714-0.15942 0.25999-0.08140-0.65107
  -5   6 -15  139.29    4.12   3-0.99452 0.57886-0.14569 0.30322-0.09758-0.62591
  -5   7 -14  112.76    5.25   3-0.99365 0.59737-0.15405 0.37562-0.08775-0.57843
  -5   8 -13  116.25    5.15   4-0.99328 0.61642-0.15706 0.44284-0.08419-0.52472
  -5   9 -12   32.21    3.35   3-0.99372 0.63725-0.15343 0.50423-0.08848-0.46417
  -5  10 -11   11.32    3.33   3-0.99452 0.65799-0.14569 0.56081-0.09758-0.39771
  -5  11  -9  165.45    3.92   3-0.99452 0.68633-0.14569 0.63238-0.09758-0.29357
  -5  11  -8   75.04    4.79   4-0.99320 0.69435-0.15770 0.65221-0.08344-0.25959
  -5  11   3   26.32    4.50   3-0.99338 0.79801-0.15626 0.73805-0.08514 0.26501
  -5  12  -4  175.98    4.12   3-0.99429 0.74346-0.14801 0.73083-0.09485-0.04910
  -5  12  -3  195.23    4.13   3-0.99414 0.75261-0.14956 0.74022-0.09303-0.00340
  -5  12  -2    2.88    3.15   3-0.99429 0.76327-0.14801 0.74553-0.09485 0.04455
  -4 -14  -1    0.96    5.43   3-0.99325 0.57019-0.15729-0.68757-0.08392-0.14971
  -4 -14   0  341.52    5.59   3-0.99406 0.57973-0.15033-0.68832-0.09212-0.09269
  -4 -14   3   80.59    4.13   3-0.99444 0.60786-0.14646-0.66824-0.09667 0.05382
  -4 -14   4    1.82    3.58   3-0.99397 0.61770-0.15111-0.65604-0.09121 0.09497
  -4 -14   5   81.21    5.58   3-0.99338 0.62657-0.15630-0.64235-0.08509 0.13775
  -4 -13   8   37.53    3.71   3-0.99372 0.66542-0.15343-0.56539-0.08848 0.29312
  -4 -12  10  265.75    5.75   3-0.99347 0.69405-0.15554-0.49106-0.08599 0.39448
  -4 -11  11   43.78    3.71   3-0.99406 0.71409-0.15033-0.43169-0.09212 0.45730
  -4 -10  12   10.87    3.47   3-0.99397 0.73541-0.15111-0.36541-0.09121 0.51299
  -4  -9  13   68.80    4.93   4-0.99329 0.75336-0.15695-0.29634-0.08432 0.56377
  -4  -7  14  104.40    5.09   4-0.99316 0.78265-0.15799-0.17513-0.08310 0.62839
  -4  -6  14   27.16    3.18   3-0.99406 0.79454-0.15033-0.12599-0.09212 0.64609
  -4  -5  14  296.79    4.39   3-0.99452 0.80525-0.14569-0.07463-0.09758 0.66212
  -4  -2  14  226.03    4.18   3-0.99437 0.83585-0.14724 0.09623-0.09576 0.68833
  -4  -1 -15   13.49    5.13   3-0.99365 0.57181-0.15401-0.07115-0.08780-0.68770
  -4  -1  14    7.67    4.47   3-0.99336 0.84613-0.15644 0.16246-0.08493 0.68648
  -4   0 -15  371.88    6.33   4-0.99329 0.58159-0.15695-0.01180-0.08432-0.68176
  -4   1 -15   26.76    5.04   3-0.99338 0.59205-0.15626 0.04387-0.08514-0.67115
  -4   2 -15    4.81    3.50   3-0.99397 0.60442-0.15111 0.09664-0.09121-0.65538
  -4   3  12  309.05    6.13   3-0.99401 0.86852-0.15080 0.36561-0.09157 0.63631
  -4   5 -14  111.86    3.80   3-0.99414 0.64429-0.14956 0.27080-0.09303-0.57858
  -4   6 -13  373.03    5.77   4-0.99317 0.66285-0.15794 0.34373-0.08315-0.53148
  -4   7 -12  660.40    6.40   4-0.99286 0.68242-0.16031 0.41043-0.08035-0.47734
  -4   8 -11   78.44    4.71   4-0.99328 0.70270-0.15708 0.47113-0.08416-0.41666
  -4   9 -10  312.10    4.20   3-0.99437 0.72418-0.14724 0.52613-0.09576-0.34838
  -4  10  -7 1182.04    7.52   3-0.99345 0.76073-0.15565 0.61414-0.08586-0.20590
  -3 -13   0    2.48    4.91   3-0.99325 0.65784-0.15729-0.61156-0.08392-0.07765
  -3 -13   1  307.82    6.13   3-0.99365 0.66638-0.15402-0.60829-0.08778-0.02726
  -3 -13   2   19.99    5.03   3-0.99363 0.67613-0.15417-0.60022-0.08760 0.01986
  -3 -13   3  341.31    6.14   3-0.99338 0.68517-0.15628-0.59003-0.08512 0.06516
  -3 -13   4  140.07    5.35   4-0.99287 0.69361-0.16024-0.57800-0.08044 0.10737
  -3 -12  -4   88.48    5.57   3-0.99370 0.62961-0.15354-0.59220-0.08835-0.25469
  -3 -12   7  161.67    5.21   3-0.99330 0.73339-0.15688-0.50119-0.08441 0.26367
  -3 -11   9   65.35    4.93   4-0.99298 0.76124-0.15938-0.42642-0.08145 0.36455
  -3 -10  10  286.24    5.67   4-0.99330 0.78209-0.15694-0.36458-0.08433 0.42497
  -3  -9  11  273.24    5.27   4-0.99297 0.80148-0.15949-0.29804-0.08131 0.47857
  -3  -7 -11   49.72    6.46   4-0.99218 0.61344-0.16513-0.35371-0.07463-0.55451
  -3  -7  12  137.60    4.84   4-0.99329 0.83171-0.15700-0.17983-0.08426 0.54795
  -3  -6  12   83.46    3.40   3-0.99422 0.84355-0.14879-0.13167-0.09394 0.56697
  -3  -1  12  897.00    6.58   3-0.99380 0.89481-0.15266 0.15422-0.08939 0.60974
  -3   3 -13  125.10    4.98   4-0.99329 0.69924-0.15700 0.18615-0.08426-0.54514
  -3   3  10 1181.56   10.19   4-0.99293 0.91592-0.15982 0.37063-0.08093 0.54358
  -3   5 -12  199.93    3.87   3-0.99372 0.72969-0.15343 0.30303-0.08848-0.47481
  -3   6 -11  135.82    4.90   3-0.99344 0.74918-0.15574 0.36956-0.08575-0.42073
  -3   7 -10    7.35    3.08   3-0.99389 0.76962-0.15188 0.43000-0.09030-0.35853
  -3   7   5  561.61   11.24   4-0.99253 0.91002-0.16268 0.55962-0.07754 0.34083
  -3   8  -8  147.77    4.88   3-0.99350 0.79784-0.15530 0.50553-0.08627-0.25856
  -3   9  -5  412.50    4.74   3-0.99422 0.83780-0.14879 0.57930-0.09394-0.09888
  -3   9  -4  538.69    5.37   3-0.99372 0.84675-0.15343 0.59200-0.08848-0.05686
  -3   9  -3  847.13    7.10   3-0.99337 0.85560-0.15631 0.60236-0.08507-0.01266
  -3   9  -2   45.09    4.56   3-0.99354 0.86574-0.15497 0.60887-0.08666 0.03675
  -3   9  -1  651.19    6.25   3-0.99414 0.87579-0.14956 0.61181-0.09303 0.09015
  -2 -11  -3  498.90    7.43   4-0.99274 0.71572-0.16117-0.50730-0.07933-0.19362
  -2 -11   4  505.80    5.42   3-0.99406 0.78302-0.15033-0.46288-0.09212 0.15142
  -2 -11   5  274.76    5.47   4-0.99288 0.79187-0.16016-0.44490-0.08052 0.18710
  -2 -10   7    0.38    4.37   4-0.99295 0.82080-0.15960-0.37254-0.08118 0.29434
  -2  -9   8   97.00    4.66   3-0.99347 0.84110-0.15552-0.31329-0.08601 0.35418
  -2  -8   9   97.60    4.59   4-0.99318 0.86048-0.15788-0.24653-0.08323 0.40835
  -2  -6 -10  153.41    6.28   4-0.99325 0.70188-0.15729-0.28475-0.08392-0.47483
  -2  -6  10    1.39    4.32   3-0.99325 0.89117-0.15729-0.12502-0.08392 0.47403
  -2  -5  10  292.10    4.24   3-0.99389 0.90232-0.15188-0.07545-0.09030 0.49102
  -2  -4 -11  456.73    7.23   4-0.99238 0.71253-0.16374-0.17340-0.07628-0.51123
  -2  -4  10  962.31    6.42   3-0.99437 0.91220-0.14724-0.02368-0.09576 0.50570
  -2  -3  10  224.01    4.13   3-0.99422 0.92319-0.14879 0.03414-0.09394 0.51360
  -2  -2  10   94.33    4.63   3-0.99368 0.93284-0.15372 0.09556-0.08814 0.51684
  -2   0 -12  722.86    6.33   3-0.99414 0.74624-0.14956 0.02987-0.09303-0.50402
  -2   2   8   31.97    3.36   3-0.99406 0.95579-0.15033 0.30179-0.09212 0.46356
  -2   3 -11  248.18    4.15   3-0.99389 0.78680-0.15188 0.20931-0.09030-0.43086
  -2   4 -10   27.63    4.25   4-0.99297 0.80518-0.15949 0.28134-0.08132-0.38254
  -2   5  -9  297.72    5.38   4-0.99317 0.82556-0.15797 0.34396-0.08311-0.32390
  -2   6  -8  857.47    6.11   3-0.99422 0.84650-0.14879 0.39893-0.09394-0.25642
  -2   7  -5  818.18    6.19   3-0.99406 0.88499-0.15033 0.48041-0.09212-0.10624
  -2   7  -4    2.11    4.10   4-0.99325 0.89448-0.15729 0.49226-0.08392-0.06663
  -2   7  -3  992.98    7.62   4-0.99278 0.90206-0.16093 0.50669-0.07961-0.02363
  -2   7  -2 1128.38    8.31   4-0.99288 0.91202-0.16018 0.51388-0.08050 0.02474
  -2   7  -1   55.59    4.53   3-0.99337 0.92157-0.15632 0.51738-0.08507 0.07648
  -1  -9  -3   27.09    5.42   4-0.99219 0.80368-0.16503-0.37789-0.07475-0.16600
  -1  -9   2  415.59    5.23   3-0.99444 0.85276-0.14646-0.35715-0.09667 0.09297
  -1  -9   3  442.79    6.18   3-0.99347 0.86174-0.15553-0.34015-0.08600 0.12987
  -1  -8  -5  308.15    8.89   4-0.99241 0.79529-0.16355-0.33926-0.07651-0.24980
  -1  -8   5  100.01    4.64   3-0.99345 0.89088-0.15565-0.26783-0.08586 0.23371
  -1  -7   6  322.38    5.43   3-0.99350 0.91123-0.15528-0.20383-0.08629 0.29150
  -1  -5  -8  131.19    6.77   4-0.99121 0.79674-0.17124-0.18586-0.06736-0.37342
  -1  -5   7  825.81    6.28   3-0.99372 0.94114-0.15343-0.08492-0.08848 0.35969
  -1  -4   7 1027.32    7.13   3-0.99437 0.95155-0.14724-0.03479-0.09576 0.37623
  -1  -3  -9 2671.22   15.02   4-0.99273 0.80956-0.16128-0.09128-0.07919-0.39025
  -1  -3   7  115.93    3.87   3-0.99437 0.96239-0.14724 0.02193-0.09576 0.38544
  -1  -2   7  117.93    3.91   3-0.99380 0.97191-0.15266 0.08336-0.08939 0.38866
  -1   1  -9   92.43    3.61   3-0.99380 0.85223-0.15266 0.12580-0.08939-0.34204
  -1   4  -6  277.11    4.71   3-0.99389 0.91126-0.15188 0.31709-0.09030-0.17018
  -1   4   1  673.43   10.20   4-0.99312 0.97675-0.15832 0.37854-0.08270 0.15393
   0  -5  -3  220.93    8.62   4-0.99291 0.91328-0.15995-0.14471-0.08077-0.10872
   0  -5   1  687.61    7.44   3-0.99389 0.95190-0.15188-0.12089-0.09030 0.09048
   0  -4   2  936.70    9.37   3-0.99364 0.97148-0.15408-0.05445-0.08771 0.14444
   0  -3   2   11.20    4.22   3-0.99422 0.98255-0.14879-0.00244-0.09394 0.15891
   0  -2   2 7190.09   27.09   3-0.99355 0.99201-0.15484 0.05915-0.08682 0.16210
  -9  15  -5   64.82    6.19   5-0.99101 0.49368-0.17254 0.86672-0.06576-0.15103
  -9  15   1    3.52    5.93   5-0.99062 0.55016-0.17484 0.91699-0.06302 0.13071
  -9  15   2  159.45    5.24   4-0.99200 0.56012-0.16641 0.91658-0.07307 0.18850
  -8   1  19   58.80    4.56   4-0.99188 0.64196-0.16718 0.27598-0.07216 0.87676
  -8   5  17  103.26    6.42   5-0.99030 0.66301-0.17663 0.49527-0.06088 0.80857
  -8  11 -13  102.88    6.13   5-0.99107 0.44285-0.17220 0.58874-0.06617-0.55520
  -8  12 -12   13.34    4.16   4-0.99234 0.46573-0.16410 0.64627-0.07581-0.48850
  -8  13 -10   54.99    4.28   4-0.99188 0.49326-0.16718 0.72089-0.07216-0.38750
  -8  13   6  182.32    6.69   5-0.99014 0.64235-0.17747 0.85951-0.05987 0.35992
  -8  14  -7   29.65    4.08   4-0.99176 0.53184-0.16794 0.80226-0.07125-0.23691
  -8  14   3   67.51    5.78   4-0.99175 0.62582-0.16800 0.88165-0.07117 0.23826
  -7  -8  18  115.92    4.80   4-0.99277 0.60823-0.16102-0.23274-0.07946 0.76544
  -7  -6  19   86.24    6.13   5-0.99066 0.63591-0.17458-0.09820-0.06333 0.81561
  -7  -5  19    6.10    5.85   5-0.99101 0.64735-0.17254-0.04488-0.06576 0.82836
  -7  -4  19   51.84    5.89   4-0.99120 0.65859-0.17146 0.01085-0.06706 0.83823
  -7  -3  19  331.61    6.87   5-0.99101 0.66741-0.17254 0.06839-0.06576 0.84614
  -7   1  18    2.20    5.35   4-0.99101 0.69938-0.17254 0.28493-0.06576 0.83658
  -7   3  17    4.56    5.44   4-0.99127 0.71131-0.17101 0.38794-0.06759 0.80946
  -7   6 -16    3.96    5.74   5-0.99062 0.43068-0.17484 0.29820-0.06302-0.73405
  -7   7 -16   21.99    4.25   4-0.99277 0.44368-0.16102 0.34150-0.07946-0.70817
  -7   7  14  142.71    7.69   5-0.98979 0.72251-0.17932 0.59880-0.05765 0.69521
  -7   8 -15    5.90    5.68   4-0.99152 0.46152-0.16947 0.41469-0.06942-0.66109
  -7   9 -14    9.73    5.55   5-0.99088 0.48060-0.17331 0.48222-0.06485-0.60864
  -7  10 -13   54.02    5.63   5-0.99107 0.50044-0.17222 0.54568-0.06615-0.55041
  -7  11 -12   62.03    4.05   4-0.99212 0.52236-0.16564 0.60383-0.07399-0.48622
  -7  12 -10  225.01    5.98   4-0.99131 0.54923-0.17075 0.68037-0.06791-0.38761
  -7  13  -8   51.94    3.85   4-0.99256 0.58101-0.16256 0.74551-0.07764-0.27399
  -7  13  -7  253.15    5.83   5-0.99091 0.58806-0.17317 0.76349-0.06502-0.23900
  -7  13   3  468.26    7.22   5-0.99082 0.68201-0.17370 0.84425-0.06438 0.23557
  -6 -13  13   10.39    4.32   4-0.99277 0.57741-0.16102-0.54254-0.07946 0.49332
  -6 -10  16  106.65    4.35   4-0.99212 0.63455-0.16564-0.34482-0.07399 0.65943
  -6  -8  17   77.08    4.30   4-0.99188 0.66579-0.16718-0.22265-0.07216 0.72459
  -6   0  17   -1.24    3.67   4-0.99188 0.74758-0.16718 0.22796-0.07216 0.79927
  -6   4 -16   38.78    5.58   5-0.99101 0.47803-0.17254 0.19643-0.06576-0.73655
  -6   4  15   31.46    5.19   4-0.99118 0.77018-0.17156 0.44203-0.06694 0.73715
  -6   5 -16  116.56    4.36   4-0.99256 0.48951-0.16256 0.24272-0.07764-0.71534
  -6   7 -15   87.29    4.05   4-0.99277 0.51989-0.16102 0.36191-0.07946-0.64736
  -6   8 -14  131.76    4.18   4-0.99200 0.53928-0.16641 0.43171-0.07307-0.59670
  -6   9 -13  278.52    4.71   4-0.99188 0.55864-0.16718 0.49682-0.07216-0.54071
  -6  10 -12  142.59    3.98   4-0.99256 0.57924-0.16256 0.55677-0.07764-0.47871
  -6  10   8  407.93   10.17   5-0.98909 0.76378-0.18290 0.73625-0.05336 0.44774
  -6  11 -10    9.45    3.49   4-0.99164 0.60687-0.16871 0.63502-0.07033-0.38149
  -6  11   6  177.40    6.22   4-0.99115 0.75719-0.17175 0.76539-0.06671 0.37529
  -6  12  -8  295.24    4.58   4-0.99256 0.63789-0.16256 0.70147-0.07764-0.26974
  -6  12  -7   90.73    5.31   5-0.99090 0.64531-0.17321 0.71956-0.06497-0.23523
  -6  12   3  143.94    5.65   4-0.99108 0.73910-0.17213 0.79796-0.06625 0.24182
  -5 -15   7   63.78    4.43   4-0.99176 0.56568-0.16794-0.68328-0.07125 0.19603
  -5 -14  10  124.80    6.26   4-0.99137 0.60459-0.17043-0.60080-0.06829 0.34521
  -5 -13  12   72.29    5.87   5-0.99067 0.63283-0.17452-0.52444-0.06340 0.44431
  -5 -12  13    0.39    5.54   5-0.99121 0.65307-0.17139-0.46456-0.06713 0.50545
  -5 -11  14  117.25    5.64   4-0.99119 0.67290-0.17148-0.39875-0.06703 0.56219
  -5  -9  15   86.36    4.06   4-0.99245 0.70366-0.16333-0.28624-0.07673 0.63771
  -5  -7  16  426.40    5.03   4-0.99164 0.73330-0.16871-0.16051-0.07033 0.69765
  -5  -6 -14  184.01    7.05   4-0.99150 0.46038-0.16962-0.34159-0.06925-0.71866
  -5  -6  16   43.99    3.73   4-0.99256 0.74474-0.16256-0.11044-0.07764 0.71436
  -5  -4 -15  299.68    6.03   4-0.99212 0.47231-0.16564-0.24092-0.07399-0.74305
  -5  -2  16   12.22    3.45   4-0.99256 0.78530-0.16256 0.11510-0.07764 0.75229
  -5  -1  16   64.76    4.98   4-0.99117 0.79491-0.17164 0.18050-0.06684 0.75052
  -5   3  14   60.53    3.74   4-0.99234 0.81854-0.16410 0.38260-0.07581 0.70237
  -5   4 -15   82.90    5.29   4-0.99108 0.55380-0.17214 0.21619-0.06624-0.67519
  -5   6 -14   -0.23    4.94   5-0.99121 0.58447-0.17139 0.33596-0.06713-0.60791
  -5   9 -11   89.84    4.78   5-0.99106 0.64375-0.17228 0.52991-0.06608-0.43840
  -5  10 -10  427.24    4.73   4-0.99277 0.66590-0.16102 0.58378-0.07946-0.36837
  -5  11  -7  192.94    3.98   4-0.99188 0.70345-0.16718 0.67036-0.07216-0.22365
  -5  11   2  214.93    5.66   5-0.99053 0.78681-0.17531 0.74970-0.06246 0.19440
  -4 -14  -2  241.05    6.81   4-0.99118 0.55786-0.17154-0.68318-0.06697-0.21270
  -4 -14   6  191.84    4.50   4-0.99245 0.63440-0.16333-0.62755-0.07673 0.17647
  -4 -14   7   33.22    5.39   4-0.99109 0.64280-0.17210-0.61110-0.06629 0.21380
  -4 -13  -5   45.63    7.11   5-0.99027 0.53891-0.17678-0.64553-0.06069-0.35189
  -4 -13   9  293.43    4.90   4-0.99212 0.67243-0.16564-0.54527-0.07399 0.32540
  -4 -12  -7    1.22    7.92   6-0.98677 0.52774-0.19359-0.58857-0.04045-0.45906
  -4 -12  11    7.93    4.99   4-0.99113 0.70135-0.17188-0.46669-0.06656 0.42285
  -4 -11  12   44.57    3.73   4-0.99164 0.72088-0.16871-0.40535-0.07033 0.48303
  -4 -10  13   63.68    4.88   4-0.99109 0.74132-0.17207-0.33762-0.06633 0.53614
  -4  -8  14   87.43    3.71   4-0.99176 0.77101-0.16794-0.22154-0.07125 0.60725
  -4  -6 -13   25.01    5.51   4-0.99194 0.53750-0.16680-0.32369-0.07260-0.65516
  -4  -5  15  101.15    5.03   5-0.99052 0.81022-0.17537-0.03710-0.06239 0.67413
  -4  -4 -14   13.08    3.78   4-0.99234 0.54946-0.16410-0.22149-0.07581-0.68089
  -4  -4  15  712.82    6.64   5-0.99064 0.82053-0.17472 0.01897-0.06316 0.68442
  -4   0  14  122.32    4.98   4-0.99129 0.85398-0.17089 0.23259-0.06773 0.67935
  -4   2  13  437.07    6.54   4-0.99115 0.86508-0.17171 0.33800-0.06676 0.64977
  -4   3 -14    1.06    4.60   5-0.99088 0.62180-0.17331 0.18118-0.06485-0.62517
  -4   4 -14  507.79    5.13   4-0.99256 0.63259-0.16256 0.22749-0.07764-0.60339
  -4   5 -13  279.11    5.50   5-0.99064 0.65028-0.17472 0.30386-0.06316-0.56083
  -4   8 -10   21.20    4.44   5-0.99067 0.71079-0.17453 0.49602-0.06339-0.38929
  -4   9  -9   66.09    3.45   4-0.99256 0.73178-0.16256 0.54907-0.07764-0.31845
  -4  10  -6   24.06    3.23   4-0.99234 0.77028-0.16410 0.63071-0.07581-0.16810
  -4  10  -5  474.76    6.00   5-0.99107 0.77790-0.17221 0.64673-0.06616-0.13046
  -4  10   0 1052.71    8.45   5-0.99038 0.82479-0.17614 0.69053-0.06146 0.10239
  -4  10   1  498.24    5.96   4-0.99212 0.83582-0.16564 0.68781-0.07399 0.16246
  -3 -13  -2    4.49    5.09   5-0.99034 0.63402-0.17638-0.60911-0.06118-0.19627
  -3 -13  -1  219.98    4.86   4-0.99223 0.64583-0.16487-0.61316-0.07490-0.13515
  -3 -13   5    4.78    3.48   4-0.99200 0.70280-0.16641-0.56210-0.07307 0.14956
  -3 -13   6   49.72    5.01   5-0.99068 0.71012-0.17445-0.54749-0.06348 0.18591
  -3 -12   8   62.03    3.71   4-0.99164 0.74020-0.16871-0.48097-0.07033 0.29707
  -3 -10  11  365.15    5.66   5-0.99063 0.78777-0.17474-0.33864-0.06314 0.45076
  -3  -9  -9  294.61   14.80   8-0.97860 0.59787-0.22281-0.39375-0.00472-0.54830
  -3  -8 -10  282.12   10.25   6-0.98745 0.60765-0.19062-0.37681-0.04404-0.54726
  -3  -8  12  474.79    4.90   4-0.99188 0.81912-0.16718-0.22580-0.07216 0.52616
  -3  -6  13  314.31    5.47   5-0.99063 0.84809-0.17475-0.09720-0.06312 0.58356
  -3  -5  13   19.97    4.38   4-0.99110 0.86001-0.17206-0.04381-0.06633 0.59679
  -3  -4  13  228.90    5.29   4-0.99131 0.87037-0.17076 0.01110-0.06788 0.60740
  -3  -3 -13   16.90    3.39   4-0.99212 0.63645-0.16564-0.14384-0.07399-0.61237
  -3  -3  13  376.41    5.77   5-0.99092 0.88035-0.17311 0.07003-0.06509 0.61375
  -3   0  12  450.44    5.24   4-0.99176 0.90274-0.16794 0.22580-0.07125 0.60072
  -3   1 -13  132.75    5.08   5-0.99078 0.67676-0.17388 0.09013-0.06416-0.58445
  -3   2 -13  208.16    4.18   4-0.99200 0.68841-0.16641 0.13912-0.07307-0.56591
  -3   2  11   69.28    4.81   5-0.99053 0.91268-0.17534 0.33838-0.06242 0.56347
  -3   4 -12  244.24    5.22   4-0.99134 0.71690-0.17060 0.26367-0.06808-0.50419
  -3   7  -9   62.43    3.35   4-0.99164 0.77716-0.16871 0.45504-0.07033-0.33101
  -3   8  -7  433.98    4.74   4-0.99188 0.80684-0.16718 0.52554-0.07216-0.22488
  -2 -12   1  221.19    5.67   5-0.99067 0.74047-0.17451-0.51857-0.06341-0.02930
  -2 -12   2  413.86    6.25   5-0.99068 0.75011-0.17446-0.51073-0.06347 0.01833
  -2 -11   6    6.83    4.42   4-0.99125 0.79979-0.17113-0.42522-0.06745 0.22315
  -2 -10   8  739.50    6.59   5-0.99065 0.82751-0.17466-0.35025-0.06323 0.32170
  -2  -9   9  756.82    6.40   5-0.99091 0.84745-0.17313-0.28736-0.06506 0.38018
  -2  -7  -9   99.19    7.88   6-0.98827 0.69580-0.18688-0.30368-0.04856-0.47245
  -2  -7  10  654.78    5.34   4-0.99188 0.87879-0.16718-0.17291-0.07216 0.45386
  -2  -1  10  891.58    6.74   4-0.99223 0.94130-0.16487 0.16293-0.07490 0.51300
  -2   1   9  236.09    4.62   4-0.99188 0.95271-0.16718 0.27020-0.07216 0.48162
  -2   2 -11   83.56    3.48   4-0.99212 0.77476-0.16564 0.16659-0.07399-0.45648
  -2   6  -7   37.71    3.25   4-0.99234 0.85416-0.16410 0.42217-0.07581-0.22625
  -1  -9   4  233.62    4.25   4-0.99223 0.86913-0.16487-0.32273-0.07490 0.16574
  -1  -8   6  120.62    4.69   4-0.99111 0.89820-0.17200-0.24323-0.06641 0.26235
  -1  -7   7  247.12    5.11   5-0.99091 0.91678-0.17317-0.17796-0.06501 0.31719
  -1  -6   7  103.85    3.58   4-0.99256 0.92966-0.16256-0.13207-0.07764 0.33929
  -1  -2  -9 1392.17   10.47   4-0.99124 0.81826-0.17118-0.02498-0.06739-0.39209
  -1  -1   7 1801.47   10.18   4-0.99188 0.98038-0.16718 0.15400-0.07216 0.38058
  -1   0  -9  188.37    4.15   4-0.99245 0.84073-0.16333 0.07995-0.07673-0.36390
  -1   2  -8  399.07    4.95   4-0.99245 0.87083-0.16333 0.20045-0.07673-0.29743
  -1   3  -7  288.50    4.60   4-0.99256 0.89100-0.16256 0.26385-0.07764-0.23929
  -1   4  -5 2288.58   10.64   4-0.99223 0.91960-0.16487 0.33792-0.07490-0.13770
   0  -6  -1   17.23    4.70   4-0.99129 0.92010-0.17090-0.17447-0.06772-0.03566
   0  -6   0  180.50    5.76   4-0.99155 0.92971-0.16929-0.16800-0.06964 0.01275
   0  -6   1 1400.52   10.16   5-0.99084 0.93843-0.17355-0.15556-0.06456 0.05503
   0  -5   2   54.33    3.70   4-0.99212 0.95937-0.16564-0.09912-0.07399 0.12113
   0  -4   3  392.38    6.84   5-0.99066 0.97788-0.17459-0.02585-0.06332 0.16712
   0  -3   3  714.51    8.69   5-0.99066 0.98812-0.17459 0.03060-0.06331 0.17626
   0  -1  -4 1107.99   12.86   5-0.99044 0.94289-0.17583 0.08829-0.06184-0.13682
  -9  12  10  119.73    8.71   6-0.98523 0.59727-0.19969 0.84468-0.03311 0.49994
  -9  13   8   45.56    6.34   6-0.98818 0.59195-0.18706 0.87232-0.04840 0.42954
  -9  14   5    5.26    5.90   6-0.98765 0.57383-0.18949 0.90714-0.04547 0.29398
  -9  15  -4    5.70    4.16   5-0.99004 0.50188-0.17780 0.87992-0.05952-0.10936
  -9  15  -3  130.71    4.72   5-0.98930 0.50980-0.18162 0.89145-0.05494-0.06737
  -9  15  -2   61.18    4.37   5-0.98900 0.51914-0.18314 0.90133-0.05311-0.02168
  -9  15  -1   49.04    4.36   5-0.98900 0.52806-0.18314 0.90938-0.05311 0.02569
  -9  15   0   79.78    4.69   5-0.98945 0.53829-0.18085 0.91479-0.05586 0.07626
  -8   2  19    7.61    6.02   6-0.98804 0.64846-0.18771 0.35345-0.04762 0.86256
  -8  11 -12   14.13    5.75   6-0.98761 0.44909-0.18967 0.61473-0.04525-0.52866
  -8  12 -11   57.85    4.21   5-0.98945 0.47099-0.18085 0.67014-0.05586-0.46071
  -8  13  -9   44.15    4.07   5-0.98975 0.50144-0.17933 0.74141-0.05769-0.35483
  -8  14  -6   16.85    3.92   5-0.99032 0.54039-0.17627 0.81824-0.06135-0.19889
  -8  14  -5    2.96    3.83   5-0.98900 0.54809-0.18314 0.83374-0.05311-0.15934
  -8  14  -4  361.00    6.55   6-0.98776 0.55585-0.18901 0.84725-0.04604-0.11965
  -8  14   1  288.44    6.66   6-0.98777 0.60310-0.18894 0.88726-0.04613 0.11789
  -8  14   2  134.41    4.56   5-0.98960 0.61472-0.18009 0.88644-0.05677 0.17588
  -7  -2  19   38.81    4.11   5-0.99018 0.67665-0.17704 0.12909-0.06043 0.85002
  -7  -1  19   44.45    5.81   5-0.98829 0.68629-0.18656 0.19541-0.04900 0.84865
  -7   5 -16   84.72    5.95   6-0.98812 0.41690-0.18736 0.25445-0.04803-0.75791
  -7   5  16    8.44    5.44   6-0.98676 0.71756-0.19342 0.51640-0.04071 0.75415
  -7   6  15  133.63    6.14   5-0.98893 0.72076-0.18345 0.55487-0.05274 0.72850
  -7   7 -15   34.05    5.53   5-0.98839 0.44754-0.18606 0.37449-0.04960-0.69031
  -7   8  13   91.78    8.68   6-0.98592 0.71996-0.19692 0.66476-0.03647 0.63636
  -7  10  10   70.51    9.39   7-0.98138 0.70747-0.21366 0.77113-0.01604 0.49146
  -7  11 -11  174.06    4.43   5-0.98915 0.52809-0.18238 0.62821-0.05403-0.45902
  -7  12  -9   54.26    3.91   5-0.98884 0.55582-0.18390 0.70208-0.05220-0.35612
  -7  12   6   11.44    5.11   5-0.98899 0.69748-0.18318 0.82097-0.05307 0.35760
  -7  13  -6   33.25    3.65   5-0.98915 0.59527-0.18238 0.78057-0.05403-0.20182
  -7  13  -5  244.74    5.80   6-0.98758 0.60301-0.18983 0.79609-0.04506-0.16358
  -7  13   2   15.61    5.13   6-0.98792 0.66971-0.18829 0.85028-0.04691 0.17037
  -6 -11  16   54.68    4.37   5-0.98945 0.62317-0.18085-0.38548-0.05586 0.63302
  -6 -10  17   53.79    5.94   6-0.98794 0.64068-0.18818-0.31425-0.04704 0.68020
  -6  -9  17  114.14    4.53   5-0.99032 0.65311-0.17627-0.26934-0.06135 0.70378
  -6  -7  18  125.85    5.90   5-0.98847 0.68256-0.18572-0.13957-0.05001 0.75935
  -6  -6  18    2.44    3.90   5-0.98960 0.69240-0.18009-0.08874-0.05677 0.77566
  -6  -5  18   56.29    4.14   5-0.99004 0.70415-0.17780-0.03464-0.05952 0.78786
  -6  -4  18  165.69    4.47   5-0.99018 0.71432-0.17704 0.02074-0.06043 0.79767
  -6  -3  18  173.30    4.48   5-0.98975 0.72395-0.17933 0.07941-0.05769 0.80434
  -6  -2  18  187.47    5.85   5-0.98857 0.73340-0.18521 0.14165-0.05062 0.80670
  -6  -1 -16   82.65    6.14   6-0.98775 0.42286-0.18904-0.06871-0.04601-0.80374
  -6   0 -16   70.52    5.96   6-0.98726 0.43238-0.19125-0.01067-0.04334-0.79727
  -6   1 -16  140.34    6.13   6-0.98740 0.44291-0.19063 0.04536-0.04409-0.78667
  -6   1  17   94.54    5.57   5-0.98844 0.75574-0.18586 0.30343-0.04985 0.78718
  -6   2 -16  338.08    6.67   6-0.98811 0.45341-0.18740 0.09799-0.04799-0.77320
  -6   3 -16   11.61    3.93   5-0.98945 0.46489-0.18085 0.14761-0.05586-0.75663
  -6   3  16  160.88    5.86   6-0.98764 0.76498-0.18953 0.41191-0.04541 0.75374
  -6   5 -15   15.68    5.22   6-0.98754 0.49323-0.18998 0.27842-0.04487-0.70052
  -6   6 -15  465.72    5.37   5-0.99032 0.50651-0.17627 0.32050-0.06135-0.67497
  -6   7 -14  126.10    4.01   5-0.98869 0.52445-0.18466 0.39335-0.05128-0.62839
  -6   8 -13  262.84    5.84   6-0.98791 0.54339-0.18831 0.46135-0.04689-0.57568
  -6   9 -12   27.51    4.87   5-0.98813 0.56312-0.18732 0.52454-0.04809-0.51710
  -6  10 -11    2.99    3.35   5-0.98945 0.58457-0.18085 0.58253-0.05586-0.45207
  -6  11  -9  416.39    4.93   5-0.98915 0.61403-0.18238 0.65681-0.05403-0.35055
  -6  12  -6  275.27    4.45   5-0.98915 0.65239-0.18238 0.73715-0.05403-0.19851
  -6  12  -5  216.45    5.40   6-0.98739 0.65998-0.19067 0.75297-0.04404-0.16087
  -6  12   2  161.94    5.43   6-0.98804 0.72664-0.18771 0.80596-0.04762 0.17543
  -5 -15   8   68.20    4.49   5-0.99032 0.57394-0.17627-0.66695-0.06135 0.23368
  -5 -15   9   64.64    6.13   5-0.98845 0.58182-0.18578-0.64936-0.04994 0.26963
  -5 -14  11  144.01    4.65   5-0.98915 0.61096-0.18238-0.58044-0.05403 0.37807
  -5 -13  13   45.80    5.94   6-0.98764 0.63891-0.18955-0.50109-0.04539 0.47310
  -5 -12  14  379.61    6.72   6-0.98794 0.65933-0.18816-0.43822-0.04707 0.53250
  -5 -10  15   13.95    3.86   5-0.99032 0.69172-0.17627-0.32962-0.06135 0.61249
  -5  -9  16   70.69    5.47   5-0.98815 0.71056-0.18719-0.25427-0.04824 0.65684
  -5  -8  16   47.12    3.71   5-0.99032 0.72133-0.17627-0.20894-0.06135 0.67892
  -5  -6  17  298.44    5.99   6-0.98756 0.74825-0.18991-0.07481-0.04496 0.72904
  -5  -5  17   97.96    5.36   6-0.98792 0.75975-0.18825-0.02029-0.04696 0.74062
  -5  -4  17  136.71    5.46   6-0.98792 0.76947-0.18828 0.03611-0.04692 0.75002
  -5  -3 -15   13.92    4.00   5-0.98930 0.47940-0.18162-0.16901-0.05494-0.75300
  -5   0  16  168.31    5.44   5-0.98841 0.80276-0.18599 0.25123-0.04968 0.74341
  -5   2 -15  207.46    5.75   6-0.98775 0.52989-0.18903 0.12055-0.04602-0.71466
  -5   2  15  409.98    6.58   5-0.98855 0.81414-0.18529 0.35532-0.05052 0.71553
  -5   3 -15  278.08    4.62   5-0.98930 0.54142-0.18162 0.16919-0.05494-0.69637
  -5   5 -14   76.67    5.08   5-0.98824 0.57024-0.18677 0.29529-0.04875-0.63592
  -5   7 -13   51.26    3.50   5-0.99032 0.60318-0.17627 0.40605-0.06135-0.55751
  -5   8 -12   91.98    3.67   5-0.99018 0.62288-0.17704 0.47081-0.06043-0.50096
  -5   9 -10  330.13    5.45   6-0.98774 0.64968-0.18909 0.55523-0.04595-0.41128
  -5  10  -9  131.86    3.95   5-0.99032 0.67189-0.17627 0.60665-0.06135-0.33879
  -5  10  -8  147.08    4.94   6-0.98756 0.67865-0.18992 0.62824-0.04495-0.30780
  -5  10   5   45.77    4.80   6-0.98794 0.80175-0.18816 0.72989-0.04707 0.31207
  -5  11  -6  817.17    5.99   5-0.99004 0.70965-0.17780 0.68818-0.05952-0.18867
  -5  11  -5   18.55    4.66   5-0.98853 0.71803-0.18542 0.70396-0.05037-0.15031
  -5  11   1  629.22    7.14   6-0.98793 0.77432-0.18824 0.75490-0.04697 0.13127
  -4 -15   2  389.14    7.09   6-0.98794 0.58181-0.18815-0.69044-0.04708-0.05219
  -4 -15   3  124.95    6.06   5-0.98804 0.59188-0.18771-0.68357-0.04762-0.00394
  -4 -15   4   44.45    5.60   5-0.98796 0.60130-0.18807-0.67450-0.04718 0.04316
  -4 -15   5  103.00    5.97   6-0.98740 0.60919-0.19063-0.66438-0.04409 0.08731
  -4 -14  -3   25.17    5.78   6-0.98751 0.54452-0.19011-0.67200-0.04472-0.28257
  -4 -14   8  387.34    5.22   5-0.98945 0.65038-0.18085-0.59391-0.05586 0.25073
  -4 -13  10    9.69    3.58   5-0.98975 0.68048-0.17933-0.52390-0.05769 0.35636
  -4 -12  12  111.42    5.49   6-0.98812 0.70735-0.18735-0.44282-0.04804 0.45168
  -4 -11  13    3.74    5.07   5-0.98813 0.72752-0.18732-0.37883-0.04809 0.50829
  -4  -9  14  343.18    4.59   5-0.98975 0.75909-0.17933-0.26635-0.05769 0.58468
  -4  -7 -12  112.52    7.28   6-0.98578 0.53027-0.19748-0.34198-0.03579-0.65375
  -4  -7  15    7.01    3.50   5-0.98884 0.78880-0.18390-0.14049-0.05220 0.64417
  -4  -6  15   11.23    3.40   5-0.98975 0.80015-0.17933-0.08940-0.05769 0.66055
  -4  -3 -14  100.18    4.18   5-0.98960 0.55706-0.18009-0.14966-0.05677-0.69047
  -4  -3  15   87.21    3.70   5-0.99004 0.83078-0.17780 0.07819-0.05952 0.69044
  -4  -2  15  178.40    5.26   5-0.98862 0.84047-0.18498 0.14181-0.05090 0.69130
  -4   1 -14  312.61    5.86   6-0.98775 0.59670-0.18906 0.08495-0.04598-0.66355
  -4   1  14  726.55    7.39   6-0.98726 0.85967-0.19125 0.30925-0.04334 0.66426
  -4   2 -14   19.59    3.45   5-0.98900 0.60768-0.18314 0.13531-0.05311-0.64679
  -4   4 -13   42.66    4.56   6-0.98763 0.63682-0.18957 0.26200-0.04537-0.58856
  -4   6 -12  110.32    3.73   5-0.98945 0.66857-0.18085 0.37408-0.05586-0.51109
  -4   7 -11   22.25    3.09   5-0.98945 0.68823-0.18085 0.43824-0.05586-0.45443
  -4   9  -8 1026.48    6.26   5-0.99032 0.73889-0.17627 0.57081-0.06135-0.28740
  -4   9  -7    2.30    4.34   6-0.98754 0.74504-0.18998 0.59215-0.04487-0.25617
  -4   9   4  200.07    6.00   5-0.98913 0.85042-0.18247 0.67194-0.05392 0.27526
  -4  10  -4  465.53    5.05   5-0.99004 0.78650-0.17780 0.66038-0.05952-0.08965
  -4  10  -3    8.53    3.27   5-0.98930 0.79531-0.18162 0.67231-0.05494-0.04658
  -4  10  -2  403.85    5.09   5-0.98900 0.80438-0.18314 0.68176-0.05311-0.00105
  -4  10  -1   13.45    3.15   5-0.98930 0.81430-0.18162 0.68797-0.05494 0.04853
  -3 -13   7  208.00    4.32   5-0.98884 0.71835-0.18390-0.53019-0.05220 0.22234
  -3 -12  -5    7.58    5.13   6-0.98761 0.61373-0.18967-0.56369-0.04525-0.34574
  -3 -12   9  331.47    4.60   5-0.98915 0.74770-0.18238-0.45981-0.05403 0.32829
  -3 -11  10  310.75    4.53   5-0.99032 0.76879-0.17627-0.40163-0.06135 0.39250
  -3  -9  12  317.39    4.39   5-0.98960 0.80736-0.18009-0.26915-0.05677 0.50174
  -3  -8  13  194.66    4.99   6-0.98755 0.82450-0.18995-0.19498-0.04490 0.54685
  -3  -7  13  264.43    4.25   5-0.98915 0.83782-0.18238-0.14606-0.05403 0.56547
  -3  -5 -12   28.58    4.89   5-0.98930 0.62179-0.18164-0.23237-0.05492-0.60249
  -3  -2  13    3.46    3.17   5-0.98960 0.88965-0.18009 0.13421-0.05677 0.61529
  -3   0 -13  152.28    4.02   5-0.98989 0.66518-0.17857 0.03849-0.05861-0.59944
  -3   3 -12   52.92    4.60   5-0.98863 0.70442-0.18495 0.22155-0.05093-0.53064
  -3   5 -11 1031.86    6.33   5-0.99032 0.73606-0.17627 0.33380-0.06135-0.45408
  -3   6 -10  250.85    4.11   5-0.99032 0.75553-0.17627 0.39790-0.06135-0.39700
  -3   7  -8  166.30    4.96   5-0.98848 0.78278-0.18565 0.47944-0.05010-0.30401
  -3   8  -6  459.56    4.94   5-0.98975 0.81349-0.17933 0.54540-0.05769-0.19185
  -3   8  -5   17.13    4.30   6-0.98777 0.82146-0.18895 0.56323-0.04612-0.15584
  -3   8   2   35.03    3.61   5-0.98945 0.88905-0.18085 0.61022-0.05586 0.18612
  -2 -12  -1  469.22    6.99   5-0.98804 0.71958-0.18771-0.52162-0.04762-0.13983
  -2 -12   0    2.19    3.25   5-0.98975 0.73093-0.17933-0.52173-0.05769-0.08291
  -2 -12   3    7.42    3.43   5-0.99018 0.75950-0.17704-0.50006-0.06043 0.06292
  -2 -12   4  348.32    4.77   5-0.98930 0.76783-0.18162-0.48771-0.05494 0.10478
  -2 -12   5   48.87    4.74   6-0.98793 0.77632-0.18821-0.47268-0.04701 0.14428
  -2 -11  -4    7.76    4.56   6-0.98775 0.70104-0.18904-0.48768-0.04601-0.27413
  -2 -11   7  136.91    3.66   5-0.98915 0.80650-0.18238-0.40684-0.05403 0.25584
  -2 -10   9  189.35    5.30   6-0.98755 0.83353-0.18994-0.32726-0.04492 0.35102
  -2  -8  10  639.86    5.34   5-0.98989 0.86664-0.17857-0.21793-0.05861 0.43098
  -2  -7  11   16.31    4.50   6-0.98765 0.88417-0.18948-0.14290-0.04547 0.47327
  -2  -6  11  188.73    3.87   5-0.98900 0.89592-0.18314-0.09271-0.05311 0.49176
  -2  -5  11  109.62    3.52   5-0.98975 0.90729-0.17933-0.04001-0.05769 0.50597
  -2  -4  11    6.12    2.96   5-0.99004 0.91819-0.17780 0.01580-0.05952 0.51555
  -2  -3 -11   30.92    3.47   5-0.98945 0.71986-0.18085-0.09996-0.05586-0.52220
  -2  -3  11  621.28    5.59   5-0.98930 0.92751-0.18162 0.07496-0.05494 0.52192
  -2  -2 -11  452.31    6.61   6-0.98779 0.72834-0.18884-0.03582-0.04625-0.52216
  -2  -2  11  469.44    6.09   6-0.98760 0.93608-0.18971 0.13937-0.04520 0.52166
  -2   0 -11   24.18    4.49   5-0.98843 0.74969-0.18590 0.07450-0.04980-0.49912
  -2   0  10  604.58    6.66   5-0.98842 0.94855-0.18596 0.24045-0.04972 0.49784
  -2   1 -11  601.20    5.65   5-0.99018 0.76210-0.17704 0.12164-0.06043-0.47943
  -2   3 -10   96.33    3.56   5-0.99004 0.79238-0.17780 0.24317-0.05952-0.41369
  -2   4  -9  373.81    4.63   5-0.98915 0.81055-0.18238 0.31163-0.05403-0.36229
  -2   5  -8  217.26    3.98   5-0.99004 0.83135-0.17780 0.37132-0.05952-0.29963
  -2   6  -6 3183.00   11.10   5-0.99004 0.86103-0.17780 0.44355-0.05952-0.19552
  -2   6  -5  420.92    5.99   6-0.98756 0.86838-0.18990 0.46347-0.04497-0.16256
  -2   6   2  203.58    6.25   5-0.98813 0.93456-0.18729 0.51601-0.04812 0.17259
  -1 -10  -1    9.93    4.52   6-0.98812 0.80866-0.18734-0.39532-0.04806-0.10747
  -1 -10   0  318.42    5.15   5-0.98960 0.81892-0.18009-0.39581-0.05677-0.05110
  -1 -10   1  148.68    4.14   5-0.99004 0.82865-0.17780-0.39020-0.05952-0.00102
  -1 -10   2  234.74    4.44   5-0.98975 0.83777-0.17933-0.38065-0.05769 0.04458
  -1 -10   3  599.33    6.60   5-0.98862 0.84681-0.18500-0.36729-0.05088 0.08531
  -1 -10   4   72.29    4.61   6-0.98745 0.85419-0.19041-0.35370-0.04436 0.12632
  -1  -9   5   43.35    3.20   5-0.99018 0.87698-0.17704-0.30291-0.06043 0.19943
  -1  -9   6   71.89    4.67   6-0.98763 0.88391-0.18960-0.28218-0.04533 0.23163
  -1  -8   7  358.08    5.45   6-0.98812 0.90400-0.18735-0.22027-0.04804 0.29102
  -1  -6   8  476.20    4.96   5-0.98884 0.93484-0.18390-0.10298-0.05220 0.36140
  -1  -5   8  261.06    4.32   5-0.99004 0.94619-0.17780-0.05275-0.05952 0.37803
  -1  -4   8  181.21    3.95   5-0.99032 0.95720-0.17627 0.00216-0.06135 0.38939
  -1  -3   8  292.34    4.54   5-0.98975 0.96712-0.17933 0.06152-0.05769 0.39522
  -1  -2   8  227.02    5.19   6-0.98792 0.97563-0.18825 0.12667-0.04696 0.39342
  -1   1  -8   82.70    3.42   5-0.98915 0.85705-0.18238 0.16316-0.05403-0.32914
  -1   1   6 2696.10   15.66   6-0.98783 0.98767-0.18869 0.28008-0.04643 0.32621
  -1   2  -7   23.69    4.47   6-0.98790 0.87596-0.18837 0.23278-0.04681-0.27912
  -1   3  -6  300.69    4.83   5-0.98915 0.89680-0.18238 0.29151-0.05403-0.21549
  -1   4  -4 5969.08   17.40   5-0.99032 0.92707-0.17627 0.35717-0.06135-0.10408
  -1   4  -3 1466.72   10.13   5-0.98836 0.93439-0.18624 0.37474-0.04939-0.06849
  -1   4   0  925.07   10.39   5-0.98854 0.96267-0.18538 0.39732-0.05042 0.07429
   0  -6  -2 1130.29   11.70   5-0.98866 0.90810-0.18477-0.16877-0.05115-0.10070
   0  -6   2   27.79    3.38   5-0.98930 0.94634-0.18162-0.13941-0.05494 0.09238
   0  -5   3  186.27    4.44   5-0.98945 0.96615-0.18085-0.07617-0.05586 0.15033
   0  -2   3  345.30    7.79   5-0.98844 0.99616-0.18585 0.09794-0.04986 0.17231
   0  -1   2 1266.76   13.50   5-0.98915 0.99758-0.18238 0.14283-0.05403 0.13825
  -9  13  -9   61.61    5.99   7-0.98453 0.42851-0.20253 0.75148-0.02950-0.39596
  -9  14  -7  244.43    5.14   6-0.98673 0.45918-0.19367 0.81531-0.04026-0.28104
  -9  14  -6  184.75    6.19   7-0.98432 0.46618-0.20332 0.83253-0.02854-0.24556
  -9  14   4   71.88    6.07   7-0.98331 0.55969-0.20704 0.91724-0.02400 0.22441
  -8   4  18    2.56    4.22   6-0.98619 0.65841-0.19594 0.46613-0.03751 0.82387
  -8   7 -15   74.90    6.15   7-0.98387 0.37754-0.20499 0.38061-0.02651-0.72756
  -8   9 -14    9.28    4.17   6-0.98655 0.40916-0.19443 0.49128-0.03934-0.64693
  -8  10 -13    3.11    4.24   6-0.98655 0.42825-0.19443 0.55542-0.03934-0.59035
  -8  11  10   82.82    8.57   8-0.97972 0.64850-0.21919 0.82089-0.00910 0.48011
  -8  12 -10   45.23    4.14   6-0.98619 0.47682-0.19594 0.69308-0.03751-0.43166
  -8  12   8  189.52    7.00   7-0.98447 0.64498-0.20273 0.84505-0.02926 0.41452
  -8  13  -8   79.14    4.20   6-0.98725 0.50755-0.19140 0.76152-0.04301-0.32205
  -8  13  -7  124.26    5.57   7-0.98432 0.51354-0.20330 0.78072-0.02857-0.28864
  -8  13   5  166.36    6.25   7-0.98395 0.62669-0.20471 0.87922-0.02684 0.27882
  -8  14  -3  140.62    4.40   6-0.98673 0.56378-0.19367 0.85949-0.04026-0.07729
  -8  14  -2   70.08    3.98   6-0.98637 0.57353-0.19518 0.86974-0.03843-0.03173
  -8  14  -1  152.41    4.43   6-0.98619 0.58247-0.19594 0.87819-0.03751 0.01477
  -8  14   0   11.06    3.83   6-0.98655 0.59222-0.19443 0.88432-0.03934 0.06498
  -7   0  19  136.90    6.21   6-0.98536 0.69308-0.19929 0.26446-0.03344 0.84279
  -7   2  18  178.65    4.95   6-0.98655 0.70526-0.19443 0.36420-0.03934 0.81991
  -7   3 -16    7.40    5.92   7-0.98403 0.39339-0.20442 0.15982-0.02720-0.79850
  -7   4 -16  139.76    4.73   6-0.98600 0.40547-0.19669 0.20776-0.03659-0.77914
  -7   4  17  100.91    6.11   7-0.98296 0.71292-0.20830 0.48316-0.02246 0.77451
  -7   6 -15   67.08    5.62   6-0.98490 0.43386-0.20110 0.33271-0.03125-0.71778
  -7   8 -14   19.00    3.93   6-0.98725 0.46689-0.19140 0.44455-0.04301-0.64053
  -7   9 -13  264.80    4.75   6-0.98690 0.48671-0.19291 0.51013-0.04117-0.58547
  -7  10 -12  119.71    4.16   6-0.98759 0.50707-0.18988 0.57163-0.04484-0.52476
  -7  11 -10   17.70    3.55   6-0.98544 0.53316-0.19896 0.65272-0.03384-0.43046
  -7  11   8   29.09    6.50   7-0.98357 0.70094-0.20612 0.80455-0.02513 0.41453
  -7  12  -8  272.50    4.68   6-0.98619 0.56360-0.19594 0.72218-0.03751-0.32321
  -7  13  -4   85.28    3.85   6-0.98619 0.61080-0.19594 0.81023-0.03751-0.12344
  -7  13  -3   95.49    5.35   6-0.98494 0.61862-0.20094 0.82299-0.03144-0.08191
  -7  13  -2  539.60    6.69   7-0.98447 0.62833-0.20273 0.83334-0.02926-0.03719
  -7  13  -1   -1.73    5.09   7-0.98428 0.63765-0.20348 0.84214-0.02834 0.01012
  -7  13   0  245.69    5.93   7-0.98457 0.64667-0.20236 0.84859-0.02970 0.05872
  -7  13   1    7.44    3.47   6-0.98582 0.65736-0.19745 0.85174-0.03568 0.11290
  -6  -8  18   39.09    4.25   6-0.98725 0.66945-0.19140-0.18995-0.04301 0.74201
  -6  -4 -15   87.58    6.48   7-0.98373 0.39786-0.20552-0.21356-0.02585-0.80479
  -6  -1  18   95.44    4.20   6-0.98637 0.74164-0.19518 0.20799-0.03843 0.80430
  -6   4 -15   45.49    5.41   6-0.98470 0.47969-0.20189 0.23341-0.03029-0.72481
  -6   6 -14  122.93    5.38   6-0.98483 0.51049-0.20138 0.35359-0.03091-0.65778
  -6   9 -11   44.02    4.74   7-0.98389 0.56982-0.20491 0.55037-0.02660-0.49159
  -6  10 -10  247.72    4.25   6-0.98600 0.59069-0.19669 0.60675-0.03659-0.42440
  -6  11  -8   43.60    3.52   6-0.98619 0.62046-0.19594 0.67793-0.03751-0.31903
  -6  12  -4   78.82    3.65   6-0.98600 0.66834-0.19669 0.76728-0.03659-0.12032
  -6  12  -3  369.90    5.93   6-0.98457 0.67563-0.20235 0.78042-0.02972-0.07966
  -6  12  -2   26.05    4.80   7-0.98416 0.68582-0.20393 0.79024-0.02780-0.03524
  -6  12  -1  244.72    5.55   7-0.98372 0.69371-0.20555 0.79988-0.02582 0.01108
  -6  12   0  164.51    5.39   7-0.98433 0.70403-0.20326 0.80553-0.02861 0.06142
  -6  12   1   -0.09    3.30   6-0.98582 0.71545-0.19745 0.80749-0.03568 0.11605
  -5 -14  12   16.75    4.35   6-0.98619 0.61759-0.19594-0.55898-0.03751 0.40832
  -5 -11  15  231.50    4.73   6-0.98742 0.67787-0.19064-0.37168-0.04392 0.58615
  -5 -10  16  196.37    4.68   6-0.98582 0.69560-0.19745-0.30036-0.03568 0.63466
  -5  -8  17  166.01    5.80   6-0.98477 0.72573-0.20159-0.17550-0.03064 0.69634
  -5  -7 -13   99.69    6.56   6-0.98533 0.45362-0.19942-0.36024-0.03328-0.71675
  -5  -7  17   18.72    3.80   6-0.98655 0.73731-0.19443-0.12686-0.03934 0.71326
  -5  -5 -14   15.16    5.66   6-0.98537 0.46401-0.19926-0.25586-0.03348-0.74587
  -5  -3  17   24.40    3.61   6-0.98708 0.77954-0.19215 0.09635-0.04209 0.75467
  -5  -2  17  136.13    5.39   6-0.98539 0.78816-0.19917 0.15979-0.03358 0.75579
  -5  -1 -15  330.74    5.29   6-0.98619 0.49750-0.19594-0.04168-0.03751-0.75142
  -5   0 -15  216.86    4.61   6-0.98600 0.50763-0.19669 0.01552-0.03659-0.74293
  -5   1 -15  111.62    4.08   6-0.98673 0.51922-0.19367 0.06920-0.04026-0.72999
  -5   1  16  163.69    5.58   7-0.98355 0.80813-0.20616 0.32834-0.02507 0.72828
  -5   4 -14  912.33    7.31   6-0.98514 0.55718-0.20015 0.25212-0.03240-0.66162
  -5   5  13    3.37    4.86   7-0.98346 0.82050-0.20649 0.53074-0.02467 0.62310
  -5   6 -13  126.33    3.85   6-0.98655 0.58956-0.19443 0.36775-0.03934-0.58885
  -5   7 -12  216.11    4.25   6-0.98544 0.60718-0.19896 0.43616-0.03384-0.53693
  -5   8 -11  128.63    3.68   6-0.98600 0.62806-0.19669 0.49835-0.03659-0.47716
  -5  10  -7  342.06    5.48   7-0.98434 0.68442-0.20325 0.64914-0.02862-0.27626
  -5  11  -4  493.29    5.11   6-0.98725 0.72662-0.19140 0.71799-0.04301-0.10996
  -5  11  -3   59.92    3.48   6-0.98600 0.73460-0.19669 0.73085-0.03659-0.06848
  -5  11  -2  183.56    4.08   6-0.98525 0.74250-0.19971 0.74204-0.03293-0.02481
  -5  11  -1  311.71    5.77   6-0.98532 0.75237-0.19946 0.74968-0.03324 0.02283
  -5  11   0    9.82    3.36   6-0.98619 0.76282-0.19594 0.75441-0.03751 0.07474
  -4 -15   0  103.59    6.27   6-0.98477 0.56106-0.20161-0.69339-0.03063-0.16314
  -4 -15   1   27.39    4.19   6-0.98690 0.57180-0.19291-0.69395-0.04117-0.10559
  -4 -15   6    4.14    4.07   6-0.98637 0.61837-0.19518-0.65132-0.03843 0.12746
  -4 -15   7  248.26    6.40   6-0.98461 0.62674-0.20222-0.63671-0.02988 0.16824
  -4 -14   9   -1.26    3.87   6-0.98725 0.65841-0.19140-0.57514-0.04301 0.28434
  -4 -14  10  158.79    5.93   7-0.98447 0.66421-0.20273-0.55635-0.02926 0.31918
  -4 -13  11   68.13    4.12   6-0.98690 0.68708-0.19291-0.50160-0.04117 0.38775
  -4 -12  13    4.94    5.31   7-0.98414 0.71356-0.20400-0.41784-0.02771 0.47803
  -4 -10  14   67.96    3.71   6-0.98725 0.74583-0.19140-0.31000-0.04301 0.56002
  -4  -9  15  124.20    5.41   6-0.98476 0.76377-0.20163-0.23576-0.03060 0.60532
  -4  -8  15  512.59    5.19   6-0.98725 0.77562-0.19140-0.18979-0.04301 0.62640
  -4  -5 -13  361.53    7.14   6-0.98529 0.54119-0.19955-0.23513-0.03313-0.68494
  -4  -5  16   13.39    4.90   7-0.98396 0.81330-0.20468 0.00066-0.02689 0.68666
  -4  -1 -14   20.13    3.54   6-0.98690 0.57508-0.19291-0.02417-0.04117-0.68756
  -4  -1  15  539.93    5.56   6-0.98637 0.84737-0.19518 0.20859-0.03843 0.68818
  -4   0 -14   14.09    3.52   6-0.98690 0.58544-0.19291 0.03245-0.04117-0.67779
  -4   3 -13  217.40    5.34   7-0.98432 0.62317-0.20332 0.21951-0.02854-0.61430
  -4   4  12   15.10    4.57   7-0.98362 0.86844-0.20592 0.47763-0.02537 0.58000
  -4   5 -12    1.86    3.06   6-0.98544 0.65499-0.19896 0.33566-0.03384-0.54285
  -4   5  11    4.90    5.66   7-0.98196 0.86841-0.21179 0.53123-0.01819 0.53390
  -4   6 -11  250.91    5.16   7-0.98433 0.67275-0.20330 0.40419-0.02857-0.49098
  -4   7 -10   61.16    4.52   6-0.98497 0.69318-0.20083 0.46653-0.03157-0.43057
  -4   8  -9  401.24    4.60   6-0.98725 0.71589-0.19140 0.52159-0.04301-0.36247
  -4   9  -6  993.11    7.12   6-0.98458 0.75107-0.20231 0.61234-0.02977-0.22359
  -3 -14   0   40.22    5.44   7-0.98383 0.63661-0.20516-0.62131-0.02630-0.14570
  -3 -14   1  111.44    5.56   6-0.98555 0.64840-0.19852-0.61997-0.03437-0.09008
  -3 -14   2  143.79    4.43   6-0.98655 0.65841-0.19443-0.61604-0.03934-0.03767
  -3 -14   3  277.39    4.90   6-0.98673 0.66793-0.19367-0.60887-0.04026 0.01073
  -3 -14   4    1.95    3.73   6-0.98637 0.67865-0.19518-0.59738-0.03843 0.05564
  -3 -14   5   73.63    5.41   6-0.98524 0.68623-0.19977-0.58673-0.03286 0.09883
  -3 -14   6  196.75    5.74   7-0.98415 0.69332-0.20394-0.57426-0.02778 0.14071
  -3 -13  -3   68.19    5.68   6-0.98552 0.62113-0.19867-0.59544-0.03419-0.27057
  -3 -13   8  209.21    4.35   6-0.98655 0.72562-0.19443-0.51220-0.03934 0.25676
  -3 -13   9  314.04    6.02   7-0.98392 0.73178-0.20481-0.49329-0.02673 0.29185
  -3 -12  10   66.23    3.83   6-0.98619 0.75418-0.19594-0.43786-0.03751 0.35882
  -3 -11  11   80.23    3.82   6-0.98690 0.77512-0.19291-0.37705-0.04117 0.41983
  -3 -10  12   57.82    3.59   6-0.98655 0.79467-0.19443-0.31095-0.03934 0.47491
  -3  -9  13   38.17    4.59   6-0.98487 0.81256-0.20121-0.23979-0.03111 0.52399
  -3  -6  14  246.90    5.31   6-0.98460 0.85287-0.20225-0.06194-0.02984 0.59824
  -3  -5  14  278.74    5.37   6-0.98502 0.86391-0.20064-0.00718-0.03181 0.60965
  -3  -4 -12  185.82    5.79   7-0.98447 0.62806-0.20273-0.15508-0.02926-0.61912
  -3  -4  14    8.99    4.55   6-0.98471 0.87438-0.20182 0.05076-0.03036 0.61705
  -3  -3  14  155.42    5.06   7-0.98368 0.88244-0.20571 0.11108-0.02563 0.62210
  -3  -1  13  310.54    4.57   6-0.98708 0.89720-0.19215 0.20194-0.04209 0.61021
  -3   1  12  404.46    5.42   6-0.98690 0.90840-0.19291 0.30755-0.04117 0.58066
  -3   2 -12   40.08    3.33   6-0.98582 0.69151-0.19745 0.17818-0.03568-0.55541
  -3   4 -11   66.74    3.41   6-0.98637 0.72179-0.19518 0.29655-0.03843-0.48662
  -3   5 -10  131.17    3.59   6-0.98544 0.74047-0.19896 0.36428-0.03384-0.43430
  -3   6  -9    2.39    3.02   6-0.98619 0.76143-0.19594 0.42456-0.03751-0.37314
  -3   7  -7 1169.14    7.53   6-0.98491 0.78920-0.20105 0.50277-0.03131-0.27478
  -3   8  -4 1448.42    7.72   6-0.98582 0.82889-0.19745 0.57963-0.03568-0.11877
  -3   8  -3  731.44    6.78   7-0.98413 0.83675-0.20402 0.59398-0.02769-0.07948
  -3   8   0  491.96    6.54   7-0.98352 0.86449-0.20627 0.62004-0.02495 0.06017
  -3   8   1  824.25    8.02   6-0.98546 0.87526-0.19890 0.62028-0.03392 0.11693
  -2 -12  -2  143.72    5.57   6-0.98447 0.70706-0.20273-0.51462-0.02926-0.20557
  -2 -12   6  166.11    4.07   6-0.98600 0.78393-0.19669-0.45684-0.03659 0.18136
  -2 -12   7   78.57    4.81   7-0.98374 0.79052-0.20549-0.43991-0.02589 0.21854
  -2 -11   8  119.99    3.66   6-0.98655 0.81257-0.19443-0.38702-0.03934 0.28835
  -2 -10  -6    9.65    5.74   7-0.98191 0.68775-0.21198-0.42424-0.01796-0.38737
  -2  -9  10    5.09    3.26   6-0.98725 0.85354-0.19140-0.26106-0.04301 0.40547
  -2  -8  11   19.46    3.14   6-0.98544 0.87170-0.19896-0.18922-0.03384 0.45332
  -2  -5 -10  311.90    6.86   7-0.98455 0.70376-0.20246-0.18348-0.02959-0.51991
  -2  -1  11   52.70    4.52   7-0.98414 0.94284-0.20401 0.21049-0.02771 0.51353
  -2   2 -10    2.80    2.96   6-0.98637 0.77841-0.19518 0.20317-0.03843-0.44398
  -2   3  -9   54.56    4.31   7-0.98430 0.79635-0.20340 0.27626-0.02844-0.39732
  -2   4  -8   56.49    4.45   7-0.98429 0.81648-0.20342 0.34035-0.02841-0.34013
  -2   5  -7  584.14    5.45   6-0.98619 0.83703-0.19594 0.39743-0.03751-0.27422
  -2   6  -4    7.13    4.36   7-0.98454 0.87441-0.20248 0.48312-0.02956-0.12939
  -1 -10  -2  406.70    6.92   6-0.98474 0.79522-0.20170-0.39035-0.03051-0.17265
  -1 -10   5  174.65    4.04   6-0.98544 0.86174-0.19896-0.33719-0.03384 0.16288
  -1  -9  -4    2.76    4.44   6-0.98503 0.78739-0.20058-0.35076-0.03188-0.25651
  -1  -9   7   91.08    4.69   7-0.98434 0.89014-0.20324-0.26054-0.02864 0.26253
  -1  -8   8    2.42    4.28   7-0.98408 0.91001-0.20424-0.19386-0.02743 0.31885
  -1  -7   8  447.82    4.82   6-0.98690 0.92258-0.19291-0.15056-0.04117 0.34106
  -1  -6  -7  764.66   15.77   8-0.97615 0.78070-0.22991-0.17618 0.00415-0.40705
  -1  -5   9  904.62    6.94   7-0.98436 0.95061-0.20317-0.01937-0.02872 0.39510
  -1  -4  -8 1165.12   11.72   7-0.98381 0.79997-0.20521-0.09589-0.02624-0.40549
  -1  -4   9  309.04    5.26   7-0.98433 0.96055-0.20326 0.03717-0.02861 0.40415
  -1  -1   8  351.05    5.80   7-0.98374 0.98157-0.20547 0.20035-0.02593 0.38190
  -1   0  -8  728.65    6.78   6-0.98563 0.84301-0.19821 0.12265-0.03476-0.35849
  -1   0   7    2.19    3.21   6-0.98673 0.98527-0.19367 0.23650-0.04026 0.35961
  -1   2   5  493.37    9.47   7-0.98407 0.98464-0.20425 0.34400-0.02741 0.26903
  -1   3  -5 2730.81   12.42   7-0.98457 0.90135-0.20238 0.31908-0.02969-0.19238
  -1   4  -2 1250.87    9.57   6-0.98708 0.94244-0.19215 0.38863-0.04209-0.02850
  -1   4  -1  238.05    5.47   6-0.98690 0.95166-0.19291 0.39726-0.04117 0.01782
   0  -7  -1   14.94    4.40   7-0.98407 0.90260-0.20426-0.19675-0.02740-0.08657
   0  -7   0 1066.00    8.65   6-0.98582 0.91381-0.19745-0.19632-0.03568-0.03084
   0  -7   1    3.10    2.94   6-0.98600 0.92330-0.19669-0.18890-0.03659 0.01615
   0  -7   2  522.77    6.43   6-0.98478 0.93200-0.20155-0.17653-0.03069 0.05896
   0  -6   3 4718.42   15.12   6-0.98690 0.95346-0.19291-0.12078-0.04117 0.12630
   0  -6   4    4.01    4.56   7-0.98395 0.95942-0.20470-0.10131-0.02686 0.15772
   0  -5   4  360.20    5.15   6-0.98582 0.97209-0.19745-0.05190-0.03568 0.17761
   0  -4   4    9.23    3.31   6-0.98655 0.98307-0.19443 0.00121-0.03934 0.19070
   0  -3   4  376.63    5.82   6-0.98544 0.99250-0.19896 0.06253-0.03384 0.19445
   0  -2  -4  765.64   12.80   7-0.98385 0.92587-0.20508 0.06120-0.02640-0.18204
  -9  12 -10  164.02    6.17   7-0.98030 0.40337-0.21758 0.70208-0.01163-0.47094
  -9  13  -8   41.25    5.74   7-0.98070 0.43332-0.21628 0.77303-0.01323-0.36468
  -9  13   7   74.33    7.58   8-0.97730 0.57142-0.22684 0.90369-0.00022 0.33435
  -9  14  -5    6.19    3.99   7-0.98219 0.47464-0.21122 0.85007-0.01942-0.20570
  -9  14  -4   65.42    5.96   8-0.97997 0.48233-0.21862 0.86426-0.01035-0.16863
  -9  14   3   84.03    5.99   8-0.97980 0.54736-0.21919 0.92129-0.00965 0.16291
  -8   6 -15   19.29    5.85   8-0.97948 0.36210-0.22020 0.33969-0.00841-0.75499
  -8   8 -14   45.46    4.20   7-0.98176 0.39457-0.21272 0.45292-0.01758-0.67929
  -8   9 -13  112.51    5.98   7-0.98074 0.41177-0.21612 0.52020-0.01342-0.62619
  -8  10 -12  246.12    4.90   7-0.98154 0.43328-0.21347 0.58216-0.01666-0.56655
  -8  11 -11  143.37    4.55   7-0.98346 0.45542-0.20672 0.63993-0.02492-0.50156
  -8  12  -9   10.67    3.71   7-0.98262 0.48410-0.20972 0.71570-0.02125-0.40085
  -8  13  -6   28.47    3.78   7-0.98176 0.52212-0.21272 0.79907-0.01758-0.25213
  -7  -2  20   28.19    6.17   7-0.98104 0.67894-0.21515 0.17547-0.01461 0.85291
  -7   0 -16   34.15    6.10   8-0.98032 0.35832-0.21751 0.00356-0.01171-0.84163
  -7   1 -16  289.36    6.88   7-0.98077 0.36897-0.21602 0.05804-0.01355-0.83041
  -7   1  19  242.23    6.70   7-0.98031 0.69857-0.21753 0.33873-0.01169 0.83033
  -7   2 -16  133.27    4.76   7-0.98219 0.38149-0.21122 0.10980-0.01942-0.81549
  -7   5 -15   35.76    4.00   7-0.98131 0.41990-0.21422 0.28975-0.01575-0.74362
  -7   7 -14  262.54    4.82   7-0.98262 0.45190-0.20972 0.40587-0.02125-0.67184
  -7   8 -13  160.86    4.20   7-0.98131 0.46983-0.21422 0.47474-0.01575-0.62054
  -7   9 -12   91.50    4.00   7-0.98131 0.48953-0.21422 0.53889-0.01575-0.56321
  -7  10 -11   72.04    3.81   7-0.98304 0.51239-0.20822 0.59778-0.02308-0.49919
  -7  11  -9  118.51    3.94   7-0.98131 0.53851-0.21422 0.67603-0.01575-0.40182
  -7  12  -7   13.39    3.53   7-0.98304 0.56989-0.20822 0.74260-0.02308-0.28995
  -7  12  -6  213.43    5.53   8-0.97997 0.57672-0.21864 0.76110-0.01033-0.25553
  -7  12   5  156.75    5.96   7-0.98124 0.68086-0.21447 0.84406-0.01545 0.27231
  -6  -7  19   35.32    4.30   7-0.98176 0.68542-0.21272-0.10485-0.01758 0.77411
  -6  -6  19  231.64    5.05   7-0.98283 0.69600-0.20897-0.05171-0.02217 0.78817
  -6  -5  19   84.57    4.42   7-0.98304 0.70709-0.20822 0.00377-0.02308 0.79857
  -6  -4  19   26.14    4.26   7-0.98262 0.71702-0.20972 0.06121-0.02125 0.80612
  -6  -3 -15   31.26    5.97   8-0.97982 0.40343-0.21912-0.14319-0.00974-0.81137
  -6  -3  19  225.04    4.81   7-0.98154 0.72570-0.21347 0.12163-0.01666 0.81055
  -6  -2  19   68.07    5.73   8-0.97927 0.73330-0.22087 0.18498-0.00759 0.81083
  -6   0  18  172.24    4.50   7-0.98262 0.74846-0.20972 0.27872-0.02125 0.79653
  -6   2 -15  299.29    6.25   8-0.97974 0.45548-0.21936 0.13886-0.00944-0.76470
  -6   2  17   55.12    4.03   7-0.98262 0.75970-0.20972 0.38362-0.02125 0.76766
  -6   3 -15  188.99    4.44   7-0.98219 0.46823-0.21122 0.18665-0.01942-0.74551
  -6   5 -14  103.06    5.29   7-0.98045 0.49532-0.21707 0.31268-0.01226-0.68615
  -6   7 -13    7.42    3.51   7-0.98304 0.52876-0.20822 0.42541-0.02308-0.60818
  -6   8 -12  145.44    4.04   7-0.98262 0.54751-0.20972 0.49064-0.02125-0.55378
  -6  10  -9   74.78    3.66   7-0.98176 0.59651-0.21272 0.63071-0.01758-0.39610
  -6  11  -7  353.65    4.67   7-0.98304 0.62710-0.20822 0.69863-0.02308-0.28634
  -6  11  -6  264.21    5.50   8-0.97951 0.63276-0.22010 0.71827-0.00854-0.25297
  -6  11   5   38.68    4.94   7-0.98244 0.73951-0.21037 0.79616-0.02046 0.28118
  -5 -13  14  180.31    4.86   7-0.98346 0.64482-0.20672-0.47583-0.02492 0.50142
  -5 -12  15   63.22    4.38   7-0.98346 0.66404-0.20672-0.41221-0.02492 0.55798
  -5 -11  16  116.47    4.54   7-0.98219 0.68293-0.21122-0.34292-0.01942 0.60967
  -5 -10  17   22.39    5.85   8-0.97961 0.69984-0.21979-0.27087-0.00891 0.65520
  -5  -9  17   92.16    4.32   7-0.98262 0.71300-0.20972-0.22361-0.02125 0.67730
  -5  -6  18    6.47    5.39   8-0.97995 0.75135-0.21871-0.03918-0.01024 0.74160
  -5  -5  18   85.02    5.61   8-0.98018 0.76141-0.21796 0.01745-0.01116 0.75239
  -5  -4 -14  131.19    6.04   8-0.98025 0.46995-0.21772-0.18091-0.01146-0.75817
  -5  -4  18  240.97    6.02   8-0.97955 0.77080-0.21997 0.07558-0.00869 0.75933
  -5  -1  17   63.65    3.81   7-0.98241 0.79555-0.21047 0.22752-0.02033 0.75191
  -5   2 -14   58.14    5.02   8-0.97929 0.53137-0.22078 0.16101-0.00770-0.70600
  -5   3 -14  131.45    3.95   7-0.98219 0.54473-0.21122 0.20729-0.01942-0.68460
  -5   3  15  142.86    5.54   8-0.97942 0.81501-0.22040 0.44656-0.00817 0.68247
  -5   4  14  215.01    4.94   7-0.98219 0.81925-0.21122 0.48598-0.01942 0.65584
  -5   5 -13  587.35    5.37   7-0.98176 0.57352-0.21272 0.32913-0.01758-0.61985
  -5   6 -12  123.95    4.99   8-0.97996 0.59273-0.21865 0.40014-0.01031-0.57000
  -5   6  12  189.35    6.62   7-0.98018 0.81939-0.21796 0.58930-0.01116 0.57173
  -5   7 -11    4.36    4.42   8-0.97960 0.61305-0.21983 0.46466-0.00887-0.51434
  -5   8 -10   62.64    4.58   7-0.98070 0.63246-0.21626 0.52605-0.01325-0.45275
  -5   9  -9   93.71    3.56   7-0.98366 0.65507-0.20597 0.57995-0.02584-0.38400
  -5   9   7  226.89    7.98   8-0.97941 0.80202-0.22041 0.72160-0.00815 0.35880
  -5  10  -6   12.81    4.63   8-0.98072 0.69107-0.21620 0.66952-0.01332-0.24249
  -5  10   4   26.15    4.80   8-0.97940 0.78423-0.22045 0.75404-0.00811 0.22592
  -4 -15  -1   70.94    6.38   7-0.98120 0.54786-0.21460-0.68854-0.01528-0.22565
  -4 -15   8   30.90    4.32   7-0.98262 0.63367-0.20972-0.62140-0.02125 0.20696
  -4 -15   9  234.98    6.57   7-0.98018 0.64030-0.21796-0.60513-0.01116 0.24437
  -4 -14  -4    9.33    5.94   8-0.97933 0.52683-0.22067-0.64924-0.00782-0.36760
  -4 -14  11   53.79    5.76   7-0.98086 0.67132-0.21572-0.53509-0.01391 0.35182
  -4 -13  12   82.53    4.29   7-0.98346 0.69144-0.20672-0.47993-0.02492 0.41894
  -4 -11  14   12.39    3.84   7-0.98346 0.73238-0.20672-0.35219-0.02492 0.53314
  -4 -10  15   27.29    3.76   7-0.98176 0.75032-0.21272-0.28133-0.01758 0.58260
  -4  -8 -11   67.65    7.13   9-0.97560 0.51910-0.23176-0.35553 0.00587-0.65808
  -4  -8  16   24.02    5.25   7-0.98081 0.78003-0.21591-0.15671-0.01368 0.64462
  -4  -7  16  278.71    4.51   7-0.98262 0.79103-0.20972-0.10733-0.02125 0.66189
  -4  -6  16  179.40    4.11   7-0.98346 0.80300-0.20672-0.05402-0.02492 0.67552
  -4  -4 -13   91.54    5.39   8-0.98025 0.54685-0.21775-0.16007-0.01143-0.69768
  -4  -4  16   16.93    3.34   7-0.98346 0.82355-0.20672 0.05835-0.02492 0.69408
  -4  -3  16  125.06    3.87   7-0.98219 0.83256-0.21122 0.11964-0.01942 0.69775
  -4  -2  16    8.64    4.86   8-0.97969 0.84037-0.21951 0.18428-0.00925 0.69649
  -4   0  15   80.47    3.76   7-0.98176 0.85384-0.21272 0.28212-0.01758 0.67674
  -4   2 -13  373.12    5.89   7-0.98096 0.60915-0.21542 0.17529-0.01428-0.63786
  -4   3  13  213.31    5.77   7-0.98167 0.86653-0.21303 0.43584-0.01720 0.61005
  -4   4 -12  524.62    6.08   7-0.98029 0.63847-0.21759 0.29835-0.01162-0.57423
  -4   7  -9   -0.21    4.36   8-0.97983 0.69885-0.21908 0.49351-0.00978-0.40529
  -4   8  -8  122.56    3.63   7-0.98304 0.72142-0.20822 0.54616-0.02308-0.33478
  -4   8   6  617.63   10.92   8-0.97996 0.85022-0.21868 0.66767-0.01028 0.31716
  -4   9  -5  396.11    4.73   7-0.98176 0.75857-0.21272 0.63091-0.01758-0.18851
  -4   9   3   20.49    4.57   7-0.98158 0.83376-0.21333 0.69392-0.01684 0.19080
  -3 -14  -1    9.29    5.26   8-0.98018 0.62355-0.21796-0.61635-0.01116-0.20891
  -3 -14   7   99.86    4.03   7-0.98197 0.70133-0.21197-0.55849-0.01850 0.17963
  -3 -14   8  327.40    6.16   8-0.97961 0.70787-0.21978-0.54302-0.00893 0.21696
  -3 -13  10   27.84    5.15   7-0.98032 0.73817-0.21751-0.47298-0.01171 0.32383
  -3 -12  11  250.90    4.45   7-0.98219 0.75984-0.21122-0.41498-0.01942 0.38910
  -3 -11  -7  258.06   10.91   8-0.97610 0.59364-0.23033-0.48329 0.00411-0.47991
  -3 -11  12    3.83    3.37   7-0.98262 0.77992-0.20972-0.35230-0.02125 0.44762
  -3 -10  13   45.98    3.56   7-0.98176 0.79806-0.21272-0.28489-0.01758 0.50068
  -3  -8  14  105.25    3.70   7-0.98176 0.82819-0.21272-0.16418-0.01758 0.56706
  -3  -7  14   43.65    3.56   7-0.98346 0.84107-0.20672-0.11411-0.02492 0.58386
  -3  -6 -11   45.84    5.13   8-0.98024 0.61242-0.21778-0.24403-0.01139-0.60853
  -3  -3 -12  636.45    7.43   7-0.98073 0.63409-0.21618-0.08494-0.01335-0.62520
  -3  -2  14  575.71    6.46   7-0.98096 0.89042-0.21540 0.17647-0.01430 0.62042
  -3  -1 -12  166.44    5.27   8-0.97955 0.65389-0.21998 0.03183-0.00868-0.61143
  -3   0 -12  696.54    6.95   7-0.98063 0.66501-0.21648 0.08423-0.01298-0.59717
  -3   0  13 1225.78    7.81   7-0.98219 0.90307-0.21122 0.27716-0.01942 0.59687
  -3   1 -12  140.87    3.84   7-0.98325 0.67881-0.20747 0.13190-0.02400-0.57710
  -3   3 -11  184.91    4.09   7-0.98176 0.70731-0.21272 0.25786-0.01758-0.51681
  -3   4 -10  993.45    7.09   8-0.97906 0.72375-0.22150 0.33091-0.00680-0.47029
  -3   6  -8  193.80    3.85   7-0.98109 0.76582-0.21497 0.45275-0.01483-0.34866
  -3   7  -6   31.95    4.31   7-0.98072 0.79484-0.21619 0.52592-0.01334-0.24501
  -3   8  -2  526.90    5.56   7-0.98283 0.84494-0.20897 0.60669-0.02217-0.03746
  -3   8  -1  818.74    6.72   7-0.98241 0.85376-0.21047 0.61606-0.02033 0.00822
  -2 -13   1  156.85    5.59   7-0.98054 0.72102-0.21678-0.53305-0.01261-0.08903
  -2 -13   2   27.09    3.58   7-0.98176 0.73138-0.21272-0.52920-0.01758-0.03700
  -2 -13   3  153.08    4.10   7-0.98197 0.74107-0.21197-0.52195-0.01850 0.01188
  -2 -13   4  113.72    3.97   7-0.98154 0.75000-0.21347-0.51214-0.01666 0.05743
  -2 -13   5   54.81    5.00   7-0.98018 0.75874-0.21796-0.49967-0.01116 0.09956
  -2 -12   8    0.75    4.75   7-0.98064 0.79756-0.21647-0.42055-0.01300 0.25204
  -2 -11   9  114.14    3.75   7-0.98304 0.81848-0.20822-0.36525-0.02308 0.31981
  -2 -10  10  274.60    4.16   7-0.98346 0.83936-0.20672-0.30240-0.02492 0.37864
  -2  -9  11  356.44    4.41   7-0.98241 0.85805-0.21047-0.23456-0.02033 0.43102
  -2  -8  12  524.87    5.88   8-0.97955 0.87512-0.21998-0.16101-0.00868 0.47610
  -2  -7  12   36.67    3.25   7-0.98176 0.88760-0.21272-0.11177-0.01758 0.49435
  -2  -6  12   11.22    3.00   7-0.98304 0.89990-0.20822-0.05881-0.02308 0.50924
  -2  -5  12  312.80    4.32   7-0.98346 0.91061-0.20672-0.00498-0.02492 0.52089
  -2  -4 -10  527.54    7.55   8-0.97819 0.70764-0.22417-0.10493-0.00352-0.53675
  -2  -4  12   90.74    3.43   7-0.98304 0.92070-0.20822 0.05298-0.02308 0.52827
  -2  -3  12  105.76    3.61   7-0.98154 0.92924-0.21347 0.11443-0.01666 0.53139
  -2   0 -10  893.73    7.63   8-0.97888 0.74979-0.22206 0.11849-0.00611-0.49580
  -2   1 -10  334.46    4.83   7-0.98241 0.76353-0.21047 0.16287-0.02033-0.47185
  -2   1  10  229.95    5.35   7-0.98032 0.95095-0.21750 0.32819-0.01173 0.46918
  -2   2   9  812.65    8.57   7-0.98162 0.95303-0.21320 0.37257-0.01700 0.43641
  -2   3   8  667.94    9.08   8-0.97906 0.95117-0.22152 0.42873-0.00679 0.38774
  -2   5  -6  941.49    6.65   7-0.98131 0.84173-0.21422 0.42347-0.01575-0.24844
  -2   6  -3  473.72    5.47   7-0.98219 0.88147-0.21122 0.50033-0.01942-0.09313
  -2   6  -2   89.82    4.83   8-0.98018 0.88900-0.21796 0.51477-0.01116-0.05382
  -2   6  -1 1303.34    9.43   8-0.97934 0.89777-0.22062 0.52573-0.00789-0.00951
  -2   6   0  919.55    8.81   8-0.98002 0.90799-0.21848 0.53157-0.01052 0.04048
  -2   6   1  263.92    5.54   7-0.98262 0.91983-0.20972 0.53044-0.02125 0.09834
  -1 -11   0    8.95    4.65   8-0.97978 0.79844-0.21923-0.41234-0.00960-0.10826
  -1 -11   1    5.90    4.50   7-0.98131 0.81029-0.21422-0.40926-0.01575-0.05446
  -1 -11   2  222.03    4.44   7-0.98197 0.81980-0.21197-0.40434-0.01850-0.00390
  -1 -11   3  270.88    4.48   7-0.98154 0.82898-0.21347-0.39498-0.01666 0.04178
  -1 -11   4   33.99    4.63   7-0.98052 0.83747-0.21684-0.38299-0.01253 0.08542
  -1 -10   6  533.51    5.35   7-0.98262 0.86854-0.20972-0.31872-0.02125 0.19803
  -1 -10   7    6.63    4.50   7-0.97992 0.87478-0.21880-0.29881-0.01013 0.23429
  -1  -9   8  132.39    4.82   7-0.98030 0.89521-0.21756-0.23829-0.01166 0.29286
  -1  -7   9    2.10    3.05   7-0.98176 0.92650-0.21272-0.12221-0.01758 0.36789
  -1  -6   9   74.76    3.38   7-0.98346 0.93940-0.20672-0.07236-0.02492 0.38182
  -1  -3  -8   62.37    4.88   8-0.98000 0.80626-0.21854-0.02576-0.01045-0.41138
  -1  -3   9   93.62    3.45   7-0.98262 0.96966-0.20972 0.09975-0.02125 0.40634
  -1  -2  -8  337.34    6.38   8-0.98001 0.81654-0.21849 0.03046-0.01051-0.40183
  -1  -2   9  657.37    6.61   8-0.97933 0.97627-0.22067 0.16668-0.00783 0.40216
  -1   1  -7 1235.28    8.38   7-0.98176 0.85911-0.21272 0.20145-0.01758-0.31845
  -1   2  -6  181.16    4.34   7-0.98131 0.87853-0.21422 0.26700-0.01575-0.26312
   0  -8   1  143.90    4.98   8-0.97934 0.90576-0.22063-0.22191-0.00788-0.02089
   0  -8   2  904.45    7.68   8-0.97933 0.91509-0.22065-0.21384-0.00785 0.02642
   0  -7  -2   13.21    4.32   8-0.97874 0.88707-0.22250-0.18739-0.00558-0.15574
   0  -7   3  437.66    5.21   7-0.98304 0.93922-0.20822-0.16188-0.02308 0.09883
   0  -7   4  908.53    7.39   7-0.98032 0.94585-0.21751-0.14486-0.01171 0.13475
   0  -6  -3  514.31    9.67   7-0.98007 0.88966-0.21832-0.14283-0.01071-0.18857
   0  -6   5  430.73    6.28   8-0.97979 0.96484-0.21922-0.07877-0.00962 0.18927
   0  -5   5  111.76    3.75   7-0.98131 0.97677-0.21422-0.02720-0.01575 0.20505
   0  -4   5   78.60    3.82   7-0.98131 0.98713-0.21422 0.02945-0.01575 0.21447
   0  -3  -4  767.84   17.35   9-0.97400 0.90546-0.23618 0.03620 0.01137-0.22916
   0  -2   4 2135.92   12.54   7-0.98176 0.99863-0.21272 0.13247-0.01758 0.18724
   0  -1  -3  284.27    9.29   8-0.97844 0.94017-0.22341 0.14396-0.00445-0.14663
   0  -1   3  135.00    6.52   7-0.98035 0.99838-0.21742 0.18533-0.01182 0.14351
 -10  14  -5   -2.19    5.89   8-0.97522 0.40143-0.23267 0.85975 0.00717-0.24762
  -9   9 -13  146.82    6.17   9-0.97522 0.34037-0.23267 0.52484 0.00717-0.66049
  -9  10 -12  155.91    6.24   8-0.97535 0.35886-0.23229 0.58838 0.00671-0.60311
  -9  11 -11  197.40    4.89   8-0.97754 0.38233-0.22600 0.64711-0.00109-0.53908
  -9  12  -9   14.76    5.66   9-0.97532 0.40877-0.23240 0.72528 0.00684-0.44144
  -9  13  -7  132.63    4.46   8-0.97703 0.43939-0.22748 0.79304 0.00075-0.33184
  -9  14  -3  220.87    4.98   8-0.97779 0.48793-0.22526 0.87863-0.00201-0.12935
  -9  14  -2   61.76    5.81   8-0.97610 0.49519-0.23019 0.89127 0.00410-0.08771
  -9  14  -1  336.77    6.66   9-0.97522 0.50380-0.23267 0.90202 0.00717-0.04361
  -9  14   0    3.10    5.48   8-0.97522 0.51396-0.23267 0.91094 0.00717 0.00483
  -9  14   1  320.26    6.72   8-0.97536 0.52280-0.23228 0.91753 0.00669 0.05197
  -9  14   2   76.12    4.41   8-0.97703 0.53441-0.22748 0.92115 0.00075 0.10526
  -8   5 -15  165.07    6.35   9-0.97501 0.34692-0.23326 0.29661 0.00791-0.78077
  -8   6  17    2.35    5.96   9-0.97410 0.65758-0.23575 0.61004 0.01100 0.74586
  -8   7 -14   50.14    5.60   8-0.97589 0.37698-0.23079 0.41408 0.00484-0.71085
  -8   7  16  230.92    9.52   9-0.97256 0.65708-0.23984 0.66237 0.01610 0.70312
  -8   8 -13   28.27    5.61   9-0.97447 0.39667-0.23473 0.48335 0.00974-0.65948
  -8  10 -11  116.02    5.49   9-0.97533 0.43621-0.23237 0.60920 0.00680-0.54203
  -8  11 -10   76.00    4.00   8-0.97852 0.46024-0.22303 0.66479-0.00476-0.47400
  -8  12  -8  148.67    4.31   8-0.97803 0.48726-0.22451 0.73774-0.00293-0.37137
  -8  13  -5  318.46    4.96   8-0.97876 0.52736-0.22228 0.81631-0.00568-0.21690
  -8  13  -4  379.81    6.16   8-0.97581 0.53306-0.23101 0.83261 0.00511-0.17970
  -8  13   3  174.43    5.83   9-0.97422 0.59830-0.23543 0.89345 0.01060 0.14640
  -8  13   4    4.11    3.77   8-0.97803 0.61201-0.22451 0.88949-0.00293 0.20754
  -7  -1  20   78.06    4.64   8-0.97803 0.68497-0.22451 0.24091-0.00293 0.84989
  -7   3 -15  219.16    6.29   9-0.97417 0.39291-0.23555 0.19883 0.01075-0.78893
  -7   3  18  241.36    5.60   8-0.97803 0.70749-0.22451 0.45001-0.00293 0.79284
  -7   4 -15   68.37    4.17   8-0.97754 0.40609-0.22600 0.24546-0.00109-0.76736
  -7   6 -14   28.21    3.84   8-0.97754 0.43639-0.22600 0.36609-0.00109-0.70140
  -7   7 -13  101.80    5.47   9-0.97499 0.45368-0.23330 0.43750 0.00796-0.65344
  -7   9 -11   85.24    5.01   9-0.97499 0.49273-0.23330 0.56678 0.00795-0.53956
  -7  10 -10   84.06    3.78   8-0.97754 0.51530-0.22600 0.62364-0.00109-0.47373
  -7  11  -8   18.22    3.52   8-0.97652 0.54365-0.22897 0.69877 0.00258-0.37150
  -7  12  -5  271.48    4.48   8-0.97652 0.58172-0.22897 0.77925 0.00258-0.22079
  -7  12   4   44.67    5.14   9-0.97503 0.66569-0.23320 0.85507 0.00783 0.20109
  -6  -2 -15   50.56    4.28   8-0.97754 0.41153-0.22600-0.07971-0.00109-0.81082
  -6  -1 -15  405.00    6.88   8-0.97627 0.42017-0.22970-0.02016 0.00348-0.80557
  -6  -1  19    0.67    5.48   8-0.97522 0.73985-0.23267 0.25324 0.00717 0.80574
  -6   0 -15  261.37    6.38   8-0.97663 0.43134-0.22867 0.03549 0.00222-0.79519
  -6   1 -15    5.63    3.75   8-0.97779 0.44342-0.22526 0.08934-0.00201-0.78114
  -6   1  18    9.74    5.42   8-0.97641 0.75264-0.22929 0.35439 0.00298 0.78135
  -6   4 -14  149.76    5.46   8-0.97588 0.48039-0.23081 0.27057 0.00487-0.71228
  -6   4  16  209.83    6.35   8-0.97522 0.76344-0.23267 0.51101 0.00717 0.71080
  -6   5  15   47.74    5.42   8-0.97709 0.76638-0.22732 0.55395 0.00055 0.67970
  -6   6 -13  132.40    3.97   8-0.97754 0.51264-0.22600 0.38700-0.00109-0.64047
  -6   6  14   36.29    5.28   8-0.97579 0.76658-0.23106 0.60575 0.00518 0.63676
  -6   7 -12  360.32    5.88   8-0.97584 0.53050-0.23092 0.45583 0.00501-0.58922
  -6   8 -11  373.39    4.58   8-0.97627 0.55080-0.22971 0.51947 0.00350-0.53119
  -6   9 -10   92.19    3.48   8-0.97803 0.57207-0.22451 0.57812-0.00293-0.46729
  -6  10  -8   12.81    3.24   8-0.97703 0.60212-0.22748 0.65365 0.00075-0.36660
  -6  11  -5    7.86    4.53   8-0.97582 0.63875-0.23099 0.73707 0.00509-0.21745
  -6  11   4  113.43    5.33   9-0.97482 0.72215-0.23378 0.81180 0.00856 0.20459
  -5  -9  18   51.51    5.97   8-0.97522 0.71542-0.23267-0.19338 0.00717 0.69612
  -5  -8 -12    1.76    5.71   9-0.97572 0.44317-0.23127-0.37654 0.00544-0.71758
  -5  -8  18   81.18    4.20   8-0.97754 0.72800-0.22600-0.14343-0.00109 0.71406
  -5  -7  18  257.23    4.88   8-0.97901 0.74012-0.22154-0.09176-0.00660 0.72936
  -5  -6 -13  182.17    6.69   9-0.97457 0.45301-0.23447-0.26868 0.00941-0.75040
  -5  -3 -14  153.84    5.94   8-0.97649 0.47651-0.22906-0.11290 0.00270-0.76285
  -5  -3  18   56.63    3.94   8-0.97779 0.77966-0.22526 0.13745-0.00201 0.76217
  -5  -2  18    4.90    5.15   8-0.97503 0.78679-0.23321 0.20138 0.00785 0.76070
  -5  -1 -14   25.06    5.14   9-0.97388 0.49467-0.23636 0.00698 0.01176-0.75288
  -5   0 -14   52.99    5.09   9-0.97479 0.50620-0.23386 0.06093 0.00865-0.74059
  -5   0  17    1.91    3.45   8-0.97729 0.80134-0.22674 0.30027-0.00017 0.74071
  -5   1 -14  320.10    4.81   8-0.97678 0.51850-0.22823 0.11200 0.00166-0.72485
  -5   2  16    1.43    4.83   9-0.97493 0.80955-0.23348 0.41181 0.00818 0.70367
  -5   4 -13    4.99    3.27   8-0.97703 0.55883-0.22748 0.28694 0.00075-0.64844
  -5   8  -9  310.83    5.31   9-0.97446 0.63530-0.23477 0.55205 0.00978-0.42918
  -5   9  -8  335.85    4.34   8-0.97901 0.66025-0.22154 0.60390-0.00660-0.35538
  -5  10  -5  215.94    4.06   8-0.97754 0.69671-0.22600 0.68820-0.00109-0.20875
  -5  10  -4  642.18    6.44   9-0.97447 0.70373-0.23476 0.70486 0.00977-0.17294
  -4 -16   2   56.75    6.26   8-0.97540 0.56011-0.23215-0.70288 0.00653-0.11478
  -4 -16   3   20.39    4.42   8-0.97703 0.57064-0.22748-0.69977 0.00075-0.06138
  -4 -16   4  122.64    5.03   8-0.97754 0.58095-0.22600-0.69328-0.00109-0.01187
  -4 -16   5    3.15    4.33   8-0.97729 0.59023-0.22674-0.68484-0.00017 0.03424
  -4 -16   6  121.37    4.75   8-0.97678 0.59824-0.22823-0.67497 0.00166 0.08023
  -4 -15  -2   17.74    6.21   8-0.97522 0.53269-0.23267-0.67809 0.00717-0.29568
  -4 -15  10  133.81    4.74   8-0.97703 0.64709-0.22748-0.58772 0.00075 0.28023
  -4 -14  12   25.74    4.12   8-0.97703 0.67596-0.22748-0.51525 0.00075 0.38448
  -4 -13  -6   19.08    7.30   8-0.97471 0.51466-0.23408-0.59610 0.00893-0.46842
  -4 -13  13  255.06    4.89   8-0.97901 0.69681-0.22154-0.45704-0.00660 0.44830
  -4 -12  14  420.30    5.31   8-0.97901 0.71781-0.22154-0.39303-0.00660 0.50572
  -4 -11  15  247.05    4.70   8-0.97803 0.73575-0.22451-0.32570-0.00293 0.55864
  -4 -10  16  185.53    5.98   9-0.97507 0.75345-0.23308-0.25274 0.00768 0.60522
  -4  -9  16  141.09    4.21   8-0.97852 0.76605-0.22303-0.20678-0.00476 0.62662
  -4  -7  17  208.89    5.96   9-0.97449 0.79254-0.23468-0.07419 0.00967 0.67875
  -4  -6 -12  189.26    6.36   9-0.97377 0.52883-0.23665-0.24622 0.01212-0.69248
  -4  -6  17  322.59    6.03   9-0.97507 0.80409-0.23308-0.01960 0.00769 0.69032
  -4  -5  17  323.05    5.91   9-0.97505 0.81405-0.23313 0.03679 0.00774 0.69940
  -4  -3 -13   12.41    4.93   8-0.97676 0.55361-0.22828-0.09240 0.00173-0.70185
  -4  -1 -13  108.64    5.12   9-0.97478 0.57226-0.23390 0.02500 0.00871-0.68950
  -4  -1  16   49.19    4.92   9-0.97522 0.84648-0.23267 0.25398 0.00717 0.68923
  -4   0 -13   70.88    5.01   8-0.97580 0.58292-0.23103 0.07855 0.00514-0.67652
  -4   1 -13  120.48    3.82   8-0.97828 0.59672-0.22377 0.12791-0.00384-0.65795
  -4   1  15    3.45    4.62   8-0.97465 0.85583-0.23425 0.36091 0.00914 0.65770
  -4   2  14  145.50    4.13   8-0.97828 0.86235-0.22377 0.39778-0.00384 0.63465
  -4   3 -12  112.61    4.88   9-0.97522 0.62397-0.23267 0.25694 0.00717-0.60244
  -4   5 -11  315.73    4.43   8-0.97803 0.65636-0.22451 0.36998-0.00293-0.52576
  -4   6 -10  618.48    5.29   8-0.97779 0.67608-0.22526 0.43510-0.00201-0.46981
  -4   8  -7  172.28    3.82   8-0.97803 0.72521-0.22451 0.57016-0.00293-0.30734
  -4   9  -4   48.25    3.33   8-0.97876 0.76470-0.22228 0.64844-0.00568-0.15304
  -4   9  -3  159.74    5.06   8-0.97586 0.77092-0.23086 0.66468 0.00493-0.11585
  -4   9  -2  120.71    5.03   9-0.97394 0.77902-0.23620 0.67779 0.01156-0.07555
  -4   9   1  158.67    5.32   9-0.97345 0.80644-0.23751 0.70325 0.01320 0.06540
  -4   9   2  947.08    8.64   8-0.97651 0.81906-0.22901 0.70243 0.00263 0.12381
  -3 -15   2  103.85    5.77   9-0.97461 0.63570-0.23437-0.63234 0.00928-0.09520
  -3 -15   3    5.18    5.43   8-0.97574 0.64730-0.23121-0.62705 0.00536-0.04325
  -3 -15   4   16.08    5.50   8-0.97583 0.65702-0.23097-0.62002 0.00506 0.00393
  -3 -15   5  164.75    5.92   8-0.97561 0.66564-0.23158-0.61124 0.00582 0.05078
  -3 -15   6    6.11    5.35   8-0.97522 0.67356-0.23267-0.60046 0.00717 0.09564
  -3 -14  -2  161.97    6.27   9-0.97445 0.60815-0.23480-0.60729 0.00982-0.27616
  -3 -14   9   -1.83    3.84   8-0.97652 0.71489-0.22897-0.52561 0.00258 0.25350
  -3 -13  -4   48.32    5.50   8-0.97583 0.60220-0.23096-0.57124 0.00505-0.35650
  -3 -13  11   90.00    5.44   8-0.97598 0.74432-0.23052-0.45184 0.00451 0.35589
  -3 -12  12  223.64    4.49   8-0.97754 0.76482-0.22600-0.39242-0.00109 0.41816
  -3 -11  13  289.94    4.56   8-0.97754 0.78354-0.22600-0.32812-0.00109 0.47493
  -3 -10  14   44.74    4.88   8-0.97539 0.80237-0.23219-0.25750 0.00658 0.52425
  -3  -9  14  308.00    4.57   8-0.97901 0.81562-0.22154-0.21201-0.00660 0.54676
  -3  -8  15  254.65    5.59   9-0.97448 0.83040-0.23472-0.13422 0.00972 0.58728
  -3  -7  15  231.44    5.43   8-0.97593 0.84339-0.23068-0.08205 0.00470 0.60190
  -3  -6  15   -1.49    3.33   8-0.97703 0.85417-0.22748-0.02943 0.00075 0.61478
  -3  -5  15  130.78    3.88   8-0.97703 0.86459-0.22748 0.02729 0.00075 0.62435
  -3  -4  15  128.12    4.95   8-0.97589 0.87411-0.23078 0.08710 0.00482 0.62981
  -3  -1  14   48.23    4.52   8-0.97618 0.89630-0.22995 0.24727 0.00380 0.61202
  -3   2 -11   21.38    3.19   8-0.97652 0.69154-0.22897 0.21760 0.00258-0.54603
  -3   2  12  679.99    7.50   8-0.97611 0.90870-0.23015 0.40075 0.00404 0.54514
  -3   3  11   54.34    4.78   8-0.97724 0.91037-0.22688 0.44602-0.00001 0.51098
  -3   4  10   42.52    4.84   9-0.97410 0.90770-0.23576 0.50312 0.01102 0.46139
  -3   5  -9   70.01    3.42   8-0.97901 0.74382-0.22154 0.39565-0.00660-0.41360
  -3   6  -7  561.05    6.07   9-0.97499 0.76956-0.23331 0.47882 0.00796-0.32425
  -3   7  -5  564.24    6.09   8-0.97591 0.79867-0.23072 0.54820 0.00475-0.21606
  -3   7   4  119.82    5.68   9-0.97522 0.88353-0.23267 0.62160 0.00717 0.20841
  -2 -13  -1   69.30    5.30   9-0.97409 0.69518-0.23577-0.52956 0.01103-0.20734
  -2 -13   0   74.21    3.87   8-0.97828 0.70907-0.22377-0.53385-0.00384-0.14550
  -2 -13   6  250.68    4.55   8-0.97852 0.76586-0.22303-0.48720-0.00476 0.14044
  -2 -13   7   12.10    4.72   8-0.97612 0.77313-0.23014-0.47177 0.00404 0.17964
  -2 -12  -3  125.19    5.67   8-0.97738 0.69022-0.22646-0.49896-0.00052-0.28178
  -2 -12   9  332.32    4.62   8-0.97703 0.80259-0.22748-0.40248 0.00075 0.28668
  -2 -11  -5  170.47    7.55   9-0.97278 0.67702-0.23928-0.44562 0.01540-0.38280
  -2 -11  10  382.16    4.64   8-0.97852 0.82459-0.22303-0.34281-0.00476 0.34909
  -2 -10  11  259.91    4.25   8-0.97852 0.84388-0.22303-0.27858-0.00476 0.40591
  -2  -9  12  305.98    4.35   8-0.97652 0.86189-0.22897-0.20824 0.00258 0.45557
  -2  -7  13   32.14    4.42   9-0.97450 0.88989-0.23465-0.08159 0.00963 0.51476
  -2  -6  13  423.71    5.91   8-0.97538 0.90142-0.23223-0.02771 0.00663 0.52760
  -2  -5  13   70.18    4.64   8-0.97538 0.91211-0.23222 0.02878 0.00662 0.53626
  -2  -4  13  311.71    5.55   9-0.97421 0.92082-0.23545 0.08858 0.01063 0.54233
  -2  -3 -10  342.49    6.28   9-0.97459 0.71435-0.23441-0.03878 0.00933-0.53950
  -2  -2 -10   13.47    4.53   9-0.97434 0.72486-0.23511 0.01764 0.01020-0.53074
  -2  -2  12   65.40    3.39   8-0.97828 0.93642-0.22377 0.18134-0.00384 0.52791
  -2   0  11  258.12    4.42   8-0.97729 0.94650-0.22674 0.28888-0.00017 0.49556
  -2   2  -9  314.91    4.54   8-0.97803 0.77943-0.22451 0.24182-0.00293-0.43226
  -2   3  -8  229.07    5.05   8-0.97587 0.79683-0.23083 0.31210 0.00489-0.38263
  -2   4  -7  898.70    6.51   8-0.97754 0.81890-0.22600 0.37160-0.00109-0.32004
  -2   5  -5  230.39    5.50   8-0.97584 0.84599-0.23093 0.44809 0.00501-0.22176
  -1 -11  -1  507.56    7.03   8-0.97560 0.78501-0.23161-0.40891 0.00586-0.17073
  -1 -11   5  805.76    6.10   8-0.97876 0.84458-0.22228-0.37056-0.00568 0.12535
  -1 -11   6    6.76    4.68   8-0.97596 0.85272-0.23057-0.35306 0.00457 0.16344
  -1 -10  -3   21.13    4.71   8-0.97704 0.77853-0.22746-0.37178 0.00071-0.25099
  -1 -10   8  270.63    5.08   8-0.97536 0.87985-0.23227-0.28030 0.00668 0.26524
  -1  -9   9  172.67    4.90   8-0.97536 0.89967-0.23228-0.21594 0.00669 0.32230
  -1  -8   9  623.16    5.28   8-0.97901 0.91389-0.22154-0.17073-0.00660 0.34471
  -1  -7  10 1017.08    7.03   8-0.97539 0.93031-0.23220-0.09563 0.00658 0.38886
  -1  -6  10   20.69    3.12   8-0.97703 0.94180-0.22748-0.04432 0.00075 0.40384
  -1  -5  10    5.12    2.99   8-0.97754 0.95245-0.22600 0.01114-0.00109 0.41489
  -1  -4  10 1054.64    6.60   8-0.97652 0.96190-0.22897 0.07015 0.00258 0.42053
  -1   0  -7   27.31    4.75   9-0.97416 0.83956-0.23558 0.16472 0.01079-0.35920
  -1   0   8 1055.74    8.60   9-0.97458 0.98275-0.23443 0.28553 0.00936 0.35592
  -1   3  -4    3.65    3.36   8-0.97901 0.90606-0.22154 0.34537-0.00660-0.16665
   0  -8  -1  783.73    8.36   9-0.97357 0.88168-0.23719-0.22089 0.01280-0.13548
   0  -8   0  697.35    6.91   8-0.97779 0.89498-0.22526-0.22519-0.00201-0.07403
   0  -8   3    8.40    3.00   8-0.97779 0.92371-0.22526-0.20147-0.00201 0.06945
   0  -8   4  816.58    7.02   8-0.97559 0.93079-0.23164-0.18737 0.00590 0.10793
   0  -7   5 1860.70    8.86   8-0.97703 0.95149-0.22748-0.12707 0.00075 0.16968
   0  -6   6   36.05    4.49   9-0.97480 0.96957-0.23383-0.05552 0.00862 0.21883
   0  -5   6   12.61    4.52   8-0.97543 0.98103-0.23209-0.00054 0.00646 0.23073
   0  -4   6   49.03    4.80   9-0.97477 0.99019-0.23392 0.05765 0.00873 0.23817
   0  -3   5  707.79    6.86   8-0.97901 0.99534-0.22154 0.09257-0.00660 0.21456
 -10  12  -9    7.42    5.80  10-0.96923 0.33654-0.24868 0.73020 0.02700-0.47558
 -10  13  -7   64.89    6.12  10-0.96983 0.36585-0.24720 0.80062 0.02514-0.36857
 -10  14  -4   11.18    4.15   9-0.97148 0.40598-0.24305 0.87616 0.01996-0.21184
 -10  14  -3  139.44    6.39  10-0.96860 0.41219-0.25018 0.89152 0.02889-0.17313
 -10  14   5   63.30    6.56   9-0.97186 0.49039-0.24210 0.94678 0.01876 0.21643
  -9  11 -10   26.04    4.10   9-0.97120 0.38512-0.24379 0.67283 0.02087-0.51263
  -9  12  -8  225.72    6.09  10-0.96987 0.41232-0.24709 0.74788 0.02501-0.41206
  -9  13  -6    8.72    3.87   9-0.97290 0.44476-0.23938 0.81252 0.01537-0.29807
  -9  13  -5   60.92    5.64  10-0.96888 0.45012-0.24952 0.83095 0.02805-0.26300
  -9  13   6  480.99    8.17  10-0.96873 0.55374-0.24989 0.91937 0.02852 0.25838
  -8   4 -15   -1.21    5.74  10-0.97017 0.33090-0.24635 0.25339 0.02408-0.80480
  -8   5  18   56.03    6.55   9-0.97161 0.65464-0.24274 0.56797 0.01957 0.77622
  -8   6 -14    9.85    5.42  10-0.96986 0.36095-0.24713 0.37513 0.02506-0.73941
  -8   9 -12   64.23    4.14   9-0.97400 0.41509-0.23643 0.54857 0.01170-0.60410
  -8  10 -10  277.86    5.86  10-0.96854 0.43915-0.25034 0.63559 0.02908-0.51665
  -8  11  -9  165.31    4.30   9-0.97290 0.46367-0.23938 0.68901 0.01537-0.44652
  -8  12  -7   49.44    3.78   9-0.97400 0.49434-0.23643 0.75850 0.01170-0.33855
  -8  12  -6   72.09    5.22  10-0.96889 0.49764-0.24951 0.77891 0.02804-0.30666
  -8  12   7  251.57    6.99   9-0.97004 0.62096-0.24669 0.87949 0.02450 0.31416
  -8  13  -3   81.16    3.95   9-0.97373 0.54120-0.23717 0.84718 0.01262-0.13970
  -8  13  -2  279.94    4.77   9-0.97177 0.54856-0.24232 0.86036 0.01904-0.09872
  -8  13  -1   30.55    5.20   9-0.97013 0.55582-0.24647 0.87210 0.02423-0.05609
  -8  13   0  342.28    6.29  10-0.96973 0.56534-0.24745 0.88136 0.02546-0.01019
  -8  13   1  179.78    5.70  10-0.96987 0.57476-0.24711 0.88866 0.02503 0.03789
  -8  13   2   30.62    5.30   9-0.97100 0.58490-0.24428 0.89346 0.02149 0.08993
  -7   0  20    2.57    4.20   9-0.97290 0.69027-0.23938 0.31049 0.01537 0.84048
  -7   1 -15   73.26    5.97  10-0.96855 0.36665-0.25031 0.10143 0.02905-0.82557
  -7   2 -15  321.78    6.37   9-0.97075 0.37868-0.24491 0.15162 0.02227-0.80897
  -7   2  19   36.25    4.48   9-0.97206 0.70012-0.24158 0.41868 0.01812 0.80943
  -7   5 -14    0.98    3.76   9-0.97234 0.42184-0.24085 0.32434 0.01721-0.72904
  -7   8 -12    2.52    3.64   9-0.97428 0.47288-0.23569 0.50363 0.01079-0.60003
  -7  10  -9  126.40    3.73   9-0.97148 0.51909-0.24305 0.64880 0.01996-0.44680
  -7  11  -7   16.53    3.49   9-0.97177 0.54847-0.24232 0.72049 0.01904-0.34093
  -7  12  -4   40.91    3.54   9-0.97346 0.58825-0.23791 0.79583 0.01354-0.18425
  -7  12  -3  372.81    5.90   9-0.97042 0.59442-0.24573 0.81125 0.02330-0.14619
  -7  12  -2   77.69    5.11  10-0.96829 0.60237-0.25093 0.82473 0.02983-0.10540
  -7  12   3   57.89    5.11   9-0.97005 0.65080-0.24667 0.86014 0.02448 0.13758
  -6  -7 -13   13.81    7.38  10-0.96654 0.36785-0.25504-0.31684 0.03500-0.79831
  -6  -5 -14   36.22    6.20   9-0.97140 0.38359-0.24326-0.22320 0.02021-0.81225
  -6  -5  20   92.54    4.67   9-0.97373 0.70621-0.23717 0.03991 0.01262 0.80963
  -6  -4  20   89.46    4.66   9-0.97262 0.71512-0.24011 0.09960 0.01629 0.81553
  -6  -3  20   17.06    5.78   9-0.97012 0.72376-0.24648 0.16190 0.02424 0.81688
  -6   0  19   15.40    5.44  10-0.96943 0.74348-0.24818 0.32430 0.02638 0.79516
  -6   3 -14  470.89    5.26   9-0.97177 0.46679-0.24232 0.22586 0.01904-0.73612
  -6   3  17   24.37    5.35   9-0.97131 0.75883-0.24351 0.47324 0.02053 0.73525
  -6   5 -13  134.60    3.95   9-0.97148 0.49683-0.24305 0.34748 0.01996-0.67076
  -6   7  13  143.98    8.00  10-0.96562 0.75622-0.25715 0.68026 0.03766 0.56630
  -6   8 -10   12.61    4.57  10-0.96853 0.55336-0.25037 0.54838 0.02912-0.50781
  -6   9  -9   52.57    3.37   9-0.97177 0.57602-0.24232 0.60336 0.01904-0.44191
  -6  10  -7  167.40    3.83   9-0.97177 0.60553-0.24232 0.67636 0.01904-0.33799
  -6  10   7   -0.31    5.72  10-0.96636 0.73185-0.25547 0.79996 0.03554 0.31078
  -6  11  -4  202.89    4.16   9-0.97290 0.64517-0.23938 0.75366 0.01537-0.18228
  -6  11  -3  111.73    4.95  10-0.96973 0.65157-0.24745 0.76949 0.02546-0.14445
  -6  11   3   10.95    4.66  10-0.96929 0.70725-0.24853 0.81827 0.02681 0.13865
  -5  -8  19    0.72    5.90  10-0.96928 0.72657-0.24855-0.11328 0.02683 0.73175
  -5  -7  19   22.98    5.83   9-0.96988 0.73925-0.24707-0.05893 0.02499 0.74523
  -5  -6  19  110.43    5.96   9-0.97044 0.75059-0.24568-0.00375 0.02324 0.75586
  -5  -5  19   87.58    5.87   9-0.96993 0.76093-0.24695 0.05414 0.02483 0.76363
  -5  -4  19   24.36    5.71  10-0.96861 0.76941-0.25018 0.11374 0.02888 0.76848
  -5  -1  18   54.25    5.24  10-0.96973 0.79202-0.24745 0.27218 0.02546 0.75363
  -5   1  17  622.93    7.31  10-0.96929 0.80235-0.24852 0.37763 0.02680 0.72330
  -5   3 -13   68.87    3.64   9-0.97206 0.54383-0.24158 0.24563 0.01812-0.67463
  -5   5 -12   35.80    3.51   9-0.97346 0.57566-0.23791 0.36311 0.01354-0.60337
  -5   6 -11    3.28    3.11   9-0.97177 0.59360-0.24232 0.43273 0.01904-0.55168
  -5   7 -10  210.36    3.89   9-0.97206 0.61366-0.24158 0.49485 0.01812-0.49411
  -5   9  -7    3.87    3.11   9-0.97373 0.66423-0.23717 0.62710 0.01262-0.32734
  -5  10  -3  352.36    4.68   9-0.97148 0.71030-0.24305 0.72120 0.01996-0.13536
  -5  10  -2  642.82    6.65  10-0.96862 0.71637-0.25015 0.73610 0.02885-0.09643
  -5  10   2   16.00    4.63  10-0.96886 0.75493-0.24958 0.76759 0.02813 0.09459
  -5  10   3  628.23    6.70   9-0.97290 0.76798-0.23938 0.76517 0.01537 0.15427
  -4 -15  11   15.68    4.30   9-0.97346 0.65239-0.23791-0.56989 0.01354 0.31405
  -4 -14  13   41.35    4.32   9-0.97234 0.68026-0.24085-0.49436 0.01721 0.41474
  -4 -13  14  117.36    4.56   9-0.97346 0.70192-0.23791-0.43296 0.01354 0.47571
  -4 -12  15   30.78    4.16   9-0.97318 0.72118-0.23864-0.36809 0.01446 0.53130
  -4 -11  16  101.21    4.40   9-0.97120 0.73847-0.24379-0.29873 0.02087 0.58217
  -4  -9  17  154.91    5.92   9-0.97050 0.76810-0.24555-0.17607 0.02307 0.64644
  -4  -8  17  354.33    5.01   9-0.97290 0.78078-0.23938-0.12624 0.01537 0.66341
  -4  -4  17   22.64    3.62   9-0.97400 0.82300-0.23643 0.09628 0.01170 0.70466
  -4  -3  17  106.26    3.96   9-0.97148 0.83085-0.24305 0.15940 0.01996 0.70598
  -4   2 -12   41.43    4.65  10-0.96986 0.60784-0.24713 0.21526 0.02506-0.62981
  -4   4 -11  132.66    3.74   9-0.97120 0.63992-0.24379 0.33259 0.02087-0.55945
  -4   5 -10  126.73    4.79  10-0.96892 0.65702-0.24943 0.40251 0.02795-0.50877
  -4   6  -9    7.27    4.44  10-0.96984 0.67691-0.24717 0.46490 0.02511-0.45048
  -4   6  10  191.13    8.26  10-0.96592 0.85286-0.25647 0.62430 0.03680 0.44141
  -4   7  -8    3.26    3.14   9-0.97290 0.70111-0.23938 0.52188 0.01537-0.38121
  -4   8  -6  599.75    5.24   9-0.97290 0.72965-0.23938 0.59301 0.01537-0.27852
  -4   9  -1  348.71    4.90   9-0.97262 0.78691-0.24011 0.68992 0.01629-0.03270
  -4   9   0  642.81    6.23   9-0.97234 0.79604-0.24085 0.69853 0.01721 0.01380
  -3 -15   1   66.88    4.25   9-0.97206 0.62424-0.24158-0.63274 0.01812-0.15128
  -3 -15   7  455.04    5.60   9-0.97290 0.68125-0.23938-0.58761 0.01537 0.13593
  -3 -15   8    2.73    5.64   9-0.97061 0.68817-0.24525-0.57381 0.02271 0.17521
  -3 -14  10   35.87    3.88   9-0.97290 0.72036-0.23938-0.50771 0.01537 0.28818
  -3 -14  11   49.58    5.56  10-0.96897 0.72480-0.24931-0.48942 0.02779 0.32269
  -3 -13  12   19.15    3.88   9-0.97120 0.74819-0.24379-0.43132 0.02087 0.38658
  -3 -12  -6  105.69    7.68  10-0.96547 0.58244-0.25749-0.50406 0.03809-0.47574
  -3 -12  13    1.57    3.68   9-0.97234 0.76809-0.24085-0.36954 0.01721 0.44671
  -3 -11  14   18.71    3.72   9-0.97120 0.78730-0.24379-0.30219 0.02087 0.50012
  -3  -9  15   14.29    3.58   9-0.97177 0.81767-0.24232-0.18333 0.01904 0.56856
  -3  -5 -11  380.70    6.93  10-0.96986 0.61187-0.24713-0.15901 0.02505-0.63517
  -3  -3  15   34.61    3.39   9-0.97373 0.88177-0.23717 0.15008 0.01262 0.63107
  -3  -2  15  369.29    5.86  10-0.96952 0.88767-0.24797 0.21682 0.02611 0.62724
  -3   0  14    6.11    4.46  10-0.96900 0.89842-0.24922 0.32454 0.02768 0.59594
  -3   1 -11  134.14    3.83   9-0.97148 0.67589-0.24305 0.17492 0.01996-0.57311
  -3   1  13  684.42    6.44   9-0.97346 0.90417-0.23791 0.36046 0.01354 0.57326
  -3   3 -10  280.57    4.25   9-0.97206 0.70700-0.24158 0.29420 0.01812-0.50497
  -3   4  -9  766.08    6.60   9-0.96989 0.72440-0.24705 0.36388 0.02495-0.45465
  -3   5  -8    2.02    3.04   9-0.97120 0.74586-0.24379 0.42454 0.02087-0.39447
  -3   7  -4  677.64    5.78   9-0.97177 0.80506-0.24232 0.56780 0.01904-0.18341
  -2 -14   2   99.98    5.45  10-0.96954 0.70760-0.24791-0.55029 0.02604-0.08996
  -2 -14   3  182.10    5.80   9-0.97048 0.71920-0.24558-0.54468 0.02312-0.03902
  -2 -14   4   34.79    5.05   9-0.97067 0.72942-0.24512-0.53682 0.02254 0.00893
  -2 -14   5  281.61    5.95   9-0.97019 0.73770-0.24631-0.52805 0.02403 0.05506
  -2 -14   6  171.19    5.65  10-0.96923 0.74479-0.24867-0.51783 0.02699 0.09880
  -2 -13   8  469.29    5.17   9-0.97346 0.77861-0.23791-0.45629 0.01354 0.21716
  -2 -13   9   87.84    5.18  10-0.96957 0.78490-0.24785-0.43840 0.02596 0.25210
  -2 -12  10   66.16    3.74   9-0.97290 0.80712-0.23938-0.38256 0.01537 0.31977
  -2 -11  11    2.38    3.22   9-0.97346 0.82966-0.23791-0.31893 0.01354 0.37825
  -2 -10  12   37.05    3.35   9-0.97290 0.84694-0.23938-0.25363 0.01537 0.43365
  -2  -9  13   54.20    4.70  10-0.96973 0.86412-0.24745-0.18124 0.02546 0.48030
  -2  -8  13    8.18    3.20   9-0.97234 0.87759-0.24085-0.13340 0.01721 0.49742
  -2  -6  -9  547.10    9.72  10-0.96620 0.68415-0.25584-0.17811 0.03600-0.54697
  -2  -3  13  683.61    5.78   9-0.97148 0.92826-0.24305 0.15237 0.01996 0.54229
  -2  -1  12  335.59    4.71   9-0.97262 0.94059-0.24011 0.25429 0.01629 0.51722
  -2   1  -9 1535.45    9.12   9-0.97107 0.76210-0.24412 0.20431 0.02128-0.46579
  -2   4  -6  202.26    5.32  10-0.96890 0.81945-0.24947 0.40222 0.02799-0.30154
  -2   5  -4  778.22    7.33  10-0.96955 0.84903-0.24789 0.47269 0.02601-0.19557
  -1 -12   1  352.13    6.17  10-0.96956 0.78686-0.24787-0.43297 0.02598-0.10529
  -1 -12   2   61.55    3.65   9-0.97120 0.79883-0.24379-0.42904 0.02087-0.05221
  -1 -12   3  114.85    4.00   9-0.97206 0.80861-0.24158-0.42324 0.01812-0.00231
  -1 -12   4  318.73    4.64   9-0.97148 0.81775-0.24305-0.41387 0.01996 0.04363
  -1 -12   5   70.98    4.77   9-0.97015 0.82577-0.24640-0.40264 0.02414 0.08640
  -1 -11  -2   12.94    4.73  10-0.96886 0.76803-0.24957-0.39854 0.02812-0.24086
  -1 -11   7  351.44    4.53   9-0.97290 0.85806-0.23938-0.33747 0.01537 0.20014
  -1 -11   8  103.75    4.84  10-0.96949 0.86262-0.24804-0.32100 0.02620 0.23612
  -1 -10   9   28.85    4.60   9-0.97047 0.88480-0.24562-0.25873 0.02317 0.29588
  -1  -9  10    0.79    4.40  10-0.96958 0.90353-0.24782-0.19204 0.02592 0.34981
  -1  -8  10  169.35    3.84   9-0.97290 0.91748-0.23938-0.14459 0.01537 0.37077
  -1  -6  11  516.14    5.94  10-0.96948 0.94288-0.24805-0.01531 0.02621 0.42587
  -1  -5  11  331.12    5.35  10-0.96890 0.95323-0.24948 0.04249 0.02800 0.43363
  -1  -3  10  643.96    5.66   9-0.97373 0.96963-0.23717 0.13527 0.01262 0.42011
  -1  -1   9 1856.23    9.64   9-0.97262 0.97962-0.24011 0.24299 0.01629 0.38757
  -1   1  -6 1733.06   10.63   9-0.97037 0.85728-0.24586 0.24219 0.02346-0.31154
  -1   1   7  182.48    4.92   9-0.97290 0.98193-0.23938 0.33915 0.01537 0.31201
  -1   2  -5  204.90    4.63   9-0.97234 0.87917-0.24085 0.30122 0.01721-0.24855
  -1   3  -3 2341.10   12.55   9-0.97262 0.90856-0.24011 0.37217 0.01629-0.14355
   0  -9   1  642.27    6.96   9-0.97038 0.88663-0.24585-0.25320 0.02345-0.06129
   0  -9   2   59.26    3.55   9-0.97148 0.89728-0.24305-0.24791 0.01996-0.01005
   0  -9   3  475.21    6.27   9-0.97078 0.90659-0.24485-0.23810 0.02220 0.03507
   0  -9   4   25.53    4.48  10-0.96973 0.91378-0.24745-0.22830 0.02546 0.07892
   0  -8   5  376.48    4.72   9-0.97262 0.93718-0.24011-0.17061 0.01629 0.14545
   0  -8   6 1051.20    7.36  10-0.96893 0.94231-0.24940-0.15358 0.02790 0.18096
   0  -7   6   26.04    3.15   9-0.97234 0.95684-0.24085-0.10546 0.01721 0.20074
   0  -6   7   35.82    4.44  10-0.96890 0.97274-0.24947-0.03320 0.02799 0.24693
   0  -5   7  332.57    5.60  10-0.96896 0.98341-0.24933 0.02350 0.02782 0.25670
   0  -3   6 1049.19    7.71   9-0.97120 0.99704-0.24379 0.12309 0.02087 0.23473
   0  -2   5  279.32    5.30   9-0.97346 0.99980-0.23791 0.16561 0.01354 0.20369
   0  -1   4 1348.09   11.87   9-0.97080 0.99815-0.24479 0.22076 0.02212 0.15681
 -10  11 -10   14.71    5.87  10-0.96447 0.31068-0.26000 0.67655 0.04083-0.54577
 -10  12  -8   97.01    5.94  11-0.96258 0.33861-0.26415 0.75373 0.04609-0.44632
 -10  13  -6    9.20    5.67  10-0.96447 0.36906-0.26000 0.82055 0.04083-0.33672
 -10  13   8  235.85    7.86  11-0.96279 0.49950-0.26369 0.93616 0.04551 0.32358
 -10  14  -2   13.15    4.06  10-0.96608 0.41908-0.25637 0.90552 0.03625-0.13307
 -10  14  -1  196.87    6.51  10-0.96388 0.42598-0.26131 0.91806 0.04249-0.09159
 -10  14   0    8.34    5.73  11-0.96290 0.43548-0.26345 0.92860 0.04521-0.04725
 -10  14   1   88.75    6.11  11-0.96226 0.44359-0.26483 0.93803 0.04696-0.00051
 -10  14   2  128.67    6.38  11-0.96269 0.45330-0.26390 0.94485 0.04578 0.04802
 -10  14   3   16.95    6.01  10-0.96413 0.46363-0.26075 0.94912 0.04178 0.09845
 -10  14   4  160.86    5.32  10-0.96733 0.47665-0.25346 0.95003 0.03258 0.15522
  -9   6 -14   68.59    5.98  11-0.96362 0.28830-0.26188 0.37777 0.04321-0.77171
  -9   8 -13   38.25    4.07  10-0.96764 0.32183-0.25274 0.48850 0.03166-0.69394
  -9   9 -12   13.77    4.00  10-0.96702 0.34107-0.25419 0.55448 0.03350-0.63880
  -9  10 -11   22.55    4.05  10-0.96826 0.36276-0.25128 0.61600 0.02983-0.57807
  -9  11  -9  316.42    6.27  10-0.96420 0.38733-0.26060 0.69748 0.04159-0.48575
  -9  12  -7  124.85    5.68  10-0.96417 0.41624-0.26067 0.76959 0.04168-0.38146
  -9  12   9    5.27    5.61  11-0.96327 0.56702-0.26264 0.89843 0.04418 0.37635
  -9  13  -4  236.84    4.71  10-0.96512 0.45609-0.25855 0.84794 0.03900-0.22728
  -9  13   5  497.70    7.85  11-0.96127 0.53702-0.26693 0.92762 0.04962 0.19099
  -8   2 -15   88.16    6.21  11-0.96292 0.30437-0.26341 0.15900 0.04515-0.84510
  -8   3 -15   32.69    4.28  10-0.96640 0.31728-0.25565 0.20639 0.03533-0.82629
  -8   5 -14    6.90    5.53  10-0.96374 0.34472-0.26161 0.33295 0.04288-0.76702
  -8   7 -13   23.27    3.88  10-0.96702 0.37931-0.25419 0.44649 0.03350-0.69171
  -8   8 -12   69.97    3.96  10-0.96576 0.39758-0.25710 0.51348 0.03716-0.63930
  -8   8  15  288.85   11.38  11-0.96023 0.64570-0.26909 0.73947 0.05239 0.62913
  -8   9 -11   53.57    3.80  10-0.96608 0.41685-0.25637 0.57691 0.03625-0.58116
  -8  11  -8  148.08    4.00  10-0.96640 0.46602-0.25565 0.71254 0.03533-0.41857
  -8  12  -5  328.82    5.97  10-0.96395 0.50177-0.26116 0.79832 0.04230-0.27329
  -7  -2 -15   14.99    4.34  10-0.96702 0.33323-0.25419-0.06436 0.03350-0.85797
  -7  -1 -15    9.13    4.25  10-0.96640 0.34341-0.25565-0.00652 0.03533-0.85069
  -7   0 -15   15.63    4.12  10-0.96671 0.35379-0.25492 0.04947 0.03441-0.84006
  -7   4 -14    5.78    3.65  10-0.96640 0.40451-0.25565 0.28291 0.03533-0.75547
  -7   4  18    6.55    5.70  11-0.96216 0.70133-0.26505 0.54610 0.04724 0.75186
  -7   5  17  150.78    6.73  10-0.96412 0.70425-0.26078 0.59057 0.04183 0.71973
  -7   6 -13  237.41    4.44  10-0.96826 0.43688-0.25128 0.39973 0.02983-0.68476
  -7   6  16  273.92    7.71  11-0.96310 0.70406-0.26302 0.64093 0.04466 0.67832
  -7   7 -12  282.85    4.44  10-0.96576 0.45337-0.25710 0.46946 0.03716-0.63494
  -7   8 -11  327.18    4.54  10-0.96576 0.47373-0.25710 0.53402 0.03716-0.57815
  -7   9 -10  302.50    4.40  10-0.96764 0.49535-0.25274 0.59386 0.03166-0.51576
  -7  10  -8   17.48    4.73  10-0.96416 0.52080-0.26068 0.67267 0.04170-0.42089
  -7  11  -6  159.98    4.00  10-0.96640 0.55213-0.25565 0.74119 0.03533-0.31040
  -7  11   7  140.66    6.02  10-0.96503 0.67298-0.25876 0.84731 0.03926 0.30366
  -7  12  -1  287.40    4.73  10-0.96671 0.61027-0.25492 0.83699 0.03441-0.06275
  -7  12   0  208.06    4.47  10-0.96544 0.61782-0.25782 0.84743 0.03808-0.01863
  -7  12   1  108.82    3.89  10-0.96576 0.62798-0.25710 0.85474 0.03716 0.02950
  -7  12   2  304.15    5.02  10-0.96702 0.63831-0.25419 0.85965 0.03350 0.08089
  -6  -4 -14   28.53    5.68  10-0.96520 0.38701-0.25837-0.15310 0.03878-0.82104
  -6  -2  20   79.16    4.46  10-0.96608 0.72998-0.25637 0.22797 0.03625 0.81472
  -6   1 -14   71.93    5.27  10-0.96394 0.43740-0.26118 0.13197 0.04233-0.77805
  -6   2 -14    3.88    3.56  10-0.96764 0.45258-0.25274 0.17972 0.03166-0.75787
  -6   2  18   70.07    4.23  10-0.96608 0.75195-0.25637 0.43776 0.03625 0.75745
  -6   4 -13  118.49    3.91  10-0.96512 0.47981-0.25855 0.30666 0.03900-0.69957
  -6   6 -12  186.61    4.07  10-0.96826 0.51287-0.25128 0.41952 0.02983-0.62364
  -6   7 -11  191.04    3.89  10-0.96733 0.53173-0.25346 0.48623 0.03258-0.56952
  -6   9  -8  267.98    5.23  10-0.96437 0.57746-0.26022 0.62915 0.04111-0.41630
  -6  10  -6   -2.26    3.23  10-0.96576 0.60865-0.25710 0.69831 0.03716-0.30825
  -6  11  -2  352.60    4.85  10-0.96671 0.65711-0.25492 0.78442 0.03441-0.10605
  -6  11  -1  197.79    5.39  10-0.96461 0.66441-0.25969 0.79693 0.04044-0.06450
  -6  11   0   50.29    4.79  10-0.96370 0.67280-0.26171 0.80758 0.04300-0.01905
  -6  11   1  734.43    7.35  10-0.96369 0.68251-0.26172 0.81497 0.04302 0.02835
  -6  11   2  186.03    4.39  10-0.96576 0.69441-0.25710 0.81876 0.03716 0.08124
  -5  -9 -11   84.55    8.02  11-0.95994 0.42570-0.26971-0.38576 0.05317-0.72774
  -5  -5 -13  283.00    6.79  10-0.96556 0.45388-0.25756-0.18936 0.03774-0.76899
  -5  -3  19  257.30    4.95  10-0.96544 0.77673-0.25782 0.17758 0.03808 0.76946
  -5   0  18  224.47    6.11  11-0.96193 0.79455-0.26554 0.34523 0.04786 0.74048
  -5   1 -13  159.31    5.23  11-0.96259 0.51350-0.26412 0.15632 0.04605-0.72081
  -5   2 -13  371.23    4.85  10-0.96702 0.52831-0.25419 0.20177 0.03350-0.69907
  -5   4 -12  223.11    4.12  10-0.96640 0.55815-0.25565 0.32397 0.03533-0.63493
  -5   5 -11  489.71    5.91  11-0.96258 0.57370-0.26414 0.39741 0.04608-0.58809
  -5   7  -9  409.37    5.63  11-0.96324 0.61431-0.26271 0.52447 0.04427-0.47217
  -5   7  11   88.57    9.82  12-0.95148 0.79090-0.28615 0.70645 0.07427 0.44773
  -5   8  -8  436.52    4.68  10-0.96764 0.63890-0.25274 0.57842 0.03166-0.40336
  -5   9  -6  152.97    3.66  10-0.96764 0.66692-0.25274 0.65007 0.03166-0.29873
  -5  10  -1  176.71    4.14  10-0.96671 0.72402-0.25492 0.74867 0.03441-0.05461
  -5  10   0  210.40    4.34  10-0.96576 0.73238-0.25710 0.75876 0.03716-0.00989
  -5  10   1  284.57    4.80  10-0.96640 0.74275-0.25565 0.76538 0.03533 0.03949
  -4 -15  -3   98.37    6.94  10-0.96455 0.51205-0.25983-0.65904 0.04061-0.37656
  -4 -14  -5  112.00    8.51  11-0.95999 0.49822-0.26960-0.60842 0.05303-0.47562
  -4 -13  15   86.04    4.40  10-0.96764 0.70358-0.25274-0.40996 0.03166 0.50481
  -4 -12  16   -1.22    4.20  10-0.96640 0.72276-0.25565-0.34279 0.03533 0.55790
  -4 -11  17   29.28    5.98  11-0.96329 0.73969-0.26260-0.27188 0.04413 0.60582
  -4 -10  17   17.83    4.15  10-0.96764 0.75337-0.25274-0.22508 0.03166 0.62807
  -4  -9 -10    0.90    7.39  11-0.95815 0.50166-0.27335-0.36238 0.05783-0.67164
  -4  -8  18  105.33    5.90  11-0.96329 0.78034-0.26260-0.09545 0.04413 0.68189
  -4  -7  18  307.52    6.38  10-0.96438 0.79237-0.26020-0.04118 0.04108 0.69473
  -4  -6  18  176.58    4.52  10-0.96512 0.80194-0.25855 0.01368 0.03900 0.70580
  -4  -5 -12   85.42    5.41  10-0.96389 0.52847-0.26129-0.16525 0.04247-0.71311
  -4  -5  18   37.24    5.28  10-0.96388 0.81219-0.26131 0.07249 0.04249 0.71210
  -4  -2  17   88.80    3.88  10-0.96733 0.83692-0.25346 0.22594 0.03258 0.70252
  -4   0  16  244.01    4.58  10-0.96795 0.84874-0.25201 0.32954 0.03075 0.67600
  -4   1 -12  224.04    5.37  10-0.96467 0.59215-0.25955 0.17104 0.04027-0.65426
  -4   3 -11  150.53    4.91  11-0.96324 0.62128-0.26270 0.29560 0.04426-0.59184
  -4   3  14   18.45    4.76  11-0.96208 0.85530-0.26520 0.49471 0.04744 0.59241
  -4   7  -7  642.76    5.37  10-0.96544 0.70279-0.25782 0.54718 0.03808-0.35815
  -4   8  -5   14.02    3.07  10-0.96702 0.73295-0.25419 0.61540 0.03350-0.24921
  -3 -16   4  189.08    6.49  11-0.96231 0.63118-0.26472-0.64262 0.04682-0.04847
  -3 -16   5    7.96    5.69  11-0.96301 0.64135-0.26321-0.63552 0.04491 0.00138
  -3 -16   6   66.13    5.98  11-0.96230 0.65002-0.26474-0.62688 0.04685 0.04638
  -3 -15   0    9.49    4.09  10-0.96764 0.60999-0.25274-0.62960 0.03166-0.21301
  -3 -15   9   49.71    4.14  10-0.96764 0.69453-0.25274-0.55811 0.03166 0.21429
  -3 -15  10   23.23    5.73  10-0.96368 0.70061-0.26175-0.54141 0.04305 0.25155
  -3 -14  -3  117.26    6.46  10-0.96333 0.58709-0.26251-0.58774 0.04401-0.35856
  -3 -14  12   41.95    5.74  10-0.96370 0.72976-0.26171-0.46883 0.04300 0.35570
  -3 -13  13  136.38    4.35  10-0.96576 0.75139-0.25710-0.40941 0.03716 0.41797
  -3 -12  14   59.53    4.03  10-0.96576 0.77131-0.25710-0.34522 0.03716 0.47469
  -3 -11  15  409.97    6.45  10-0.96371 0.78895-0.26168-0.27698 0.04296 0.52598
  -3 -10  15  107.87    4.03  10-0.96826 0.80370-0.25128-0.23054 0.02983 0.54870
  -3  -9  16   25.35    5.13  11-0.96322 0.81799-0.26275-0.15531 0.04432 0.59065
  -3  -8  16   59.72    3.70  10-0.96576 0.83074-0.25710-0.10408 0.03716 0.60723
  -3  -7 -10  390.48    8.88  11-0.96155 0.59197-0.26634-0.24401 0.04887-0.63083
  -3  -7  16  172.83    4.17  10-0.96702 0.84290-0.25419-0.05066 0.03350 0.62067
  -3  -6  16  168.71    4.02  10-0.96764 0.85337-0.25274 0.00418 0.03166 0.63177
  -3  -5  16   -3.51    3.39  10-0.96702 0.86358-0.25419 0.06315 0.03350 0.63875
  -3  -4 -11  145.41    5.45  11-0.96365 0.61592-0.26180-0.08771 0.04312-0.64371
  -3  -4  16  225.23    5.48  10-0.96470 0.87188-0.25949 0.12365 0.04019 0.64216
  -3  -3 -11    0.33    4.60  11-0.96216 0.62641-0.26505-0.02906 0.04724-0.63858
  -3  -1 -11  704.40    7.17  11-0.96328 0.64673-0.26262 0.08237 0.04416-0.61640
  -3  -1  15  354.14    5.86  11-0.96261 0.89099-0.26408 0.28854 0.04601 0.61703
  -3   0 -11    6.06    3.23  10-0.96702 0.66149-0.25419 0.12925 0.03350-0.59597
  -3   2 -10  177.57    5.07  10-0.96396 0.68842-0.26113 0.25728 0.04227-0.53822
  -3   6  -6  488.53    5.03  10-0.96764 0.77150-0.25274 0.50598 0.03166-0.30026
  -3   7  -3   42.86    3.19  10-0.96671 0.80893-0.25492 0.58820 0.03441-0.15122
  -3   7  -2 1190.28    8.26  11-0.96230 0.81424-0.26474 0.60613 0.04685-0.11556
  -3   7   3  986.94   10.20  11-0.96331 0.86235-0.26255 0.64341 0.04406 0.12430
  -2 -14   0  240.14    6.05  11-0.96165 0.68072-0.26613-0.54770 0.04861-0.20827
  -2 -14   1   48.77    3.76  10-0.96640 0.69560-0.25565-0.55050 0.03533-0.14623
  -2 -14   7  167.95    4.17  10-0.96671 0.75283-0.25492-0.50350 0.03441 0.13952
  -2 -14   8  116.29    5.54  10-0.96374 0.75972-0.26161-0.48885 0.04288 0.17846
  -2 -13  -2  330.96    6.90  10-0.96589 0.67751-0.25681-0.51701 0.03680-0.28085
  -2 -13  10   77.70    3.82  10-0.96512 0.79014-0.25855-0.41935 0.03900 0.28707
  -2 -12  -4  158.44    6.13  11-0.96315 0.66571-0.26290-0.47016 0.04450-0.37462
  -2 -12  11   95.89    3.91  10-0.96764 0.81163-0.25274-0.36124 0.03166 0.35108
  -2 -11  12  151.91    3.87  10-0.96764 0.83200-0.25274-0.29693 0.03166 0.40812
  -2 -10  13  290.88    4.30  10-0.96576 0.84975-0.25710-0.22835 0.03716 0.45930
  -2  -8  14  195.63    5.33  10-0.96428 0.87814-0.26043-0.10442 0.04137 0.52121
  -2  -7  14    2.41    3.36  10-0.96576 0.89085-0.25710-0.05084 0.03716 0.53437
  -2  -6  14  645.41    5.46  10-0.96640 0.90096-0.25565 0.00361 0.03533 0.54643
  -2  -5  14  390.28    4.70  10-0.96576 0.91049-0.25710 0.06140 0.03716 0.55387
  -2  -4  14   70.52    4.72  11-0.96329 0.91919-0.26261 0.12316 0.04414 0.55584
  -2  -2  13  228.64    4.29  10-0.96671 0.93332-0.25492 0.22046 0.03441 0.53711
  -2   0  -9    0.64    4.24  10-0.96415 0.74608-0.26072 0.16393 0.04174-0.49445
  -2   0  12  241.44    5.43  11-0.96262 0.94075-0.26406 0.33377 0.04598 0.49700
  -2   1  11  272.59    5.68  10-0.96426 0.94386-0.26047 0.37925 0.04143 0.46354
  -2   2  -8  476.66    5.19  10-0.96640 0.77736-0.25565 0.28008 0.03533-0.42298
  -2   2  10  407.58    6.57  11-0.96302 0.94324-0.26318 0.42992 0.04486 0.42177
  -2   3  -7  286.14    4.63  10-0.96576 0.79689-0.25710 0.34583 0.03716-0.36773
  -2   5  -3 1076.27    8.39  11-0.96322 0.85281-0.26274 0.49572 0.04431-0.16619
  -2   5   4  800.00   14.65  11-0.96135 0.91650-0.26675 0.55497 0.04940 0.16045
  -1 -12   0    9.53    4.57  10-0.96500 0.77360-0.25881-0.42979 0.03933-0.16645
  -1 -12   6  201.26    4.17  10-0.96826 0.83249-0.25128-0.38986 0.02983 0.12839
  -1 -12   7  201.40    4.05  10-0.96512 0.83928-0.25855-0.37474 0.03900 0.16691
  -1 -11   9  163.28    5.11  10-0.96438 0.86799-0.26020-0.30075 0.04108 0.26922
  -1 -10  -4  278.78    7.82  11-0.95976 0.75070-0.27007-0.33745 0.05363-0.35188
  -1 -10  10  210.36    4.00  10-0.96512 0.88756-0.25855-0.23822 0.03900 0.32816
  -1  -9  -5   69.17    6.49  11-0.96038 0.75221-0.26879-0.29020 0.05200-0.38817
  -1  -9  11  270.24    5.15  11-0.96294 0.90527-0.26336-0.16973 0.04509 0.37833
  -1  -8  11   73.37    3.44  10-0.96608 0.91938-0.25637-0.11942 0.03625 0.39732
  -1  -7  11  175.64    3.82  10-0.96826 0.93174-0.25128-0.06861 0.02983 0.41314
  -1  -4  11   48.20    3.18  10-0.96702 0.96153-0.25419 0.10329 0.03350 0.43737
  -1  -3  11  459.28    5.85  11-0.96266 0.96805-0.26398 0.16905 0.04588 0.43416
  -1  -2  10   51.44    3.40  10-0.96856 0.97450-0.25055 0.20486 0.02891 0.41326
  -1   3  -2  355.07    6.52  10-0.96512 0.91038-0.25855 0.39835 0.03900-0.11918
   0 -10   2   83.53    4.89  11-0.96198 0.87651-0.26543-0.28219 0.04773-0.04825
   0 -10   3   19.30    4.41  11-0.96248 0.88717-0.26435-0.27487 0.04635 0.00190
   0  -9   0  642.55    6.52  10-0.96733 0.87379-0.25346-0.25355 0.03258-0.11764
   0  -9   5  219.72    4.12  10-0.96702 0.92095-0.25419-0.21307 0.03350 0.11868
   0  -9   6  942.32    6.99  10-0.96367 0.92667-0.26177-0.19798 0.04308 0.15629
   0  -8  -2   72.59    4.93  10-0.96423 0.86270-0.26053-0.20566 0.04150-0.21181
   0  -8   7 1100.40    7.47  10-0.96370 0.94702-0.26169-0.13373 0.04298 0.21347
   0  -7  -3  312.37    7.39  11-0.96332 0.86232-0.26254-0.15509 0.04405-0.25279
   0  -7   7  283.75    4.28  10-0.96702 0.96063-0.25419-0.08460 0.03350 0.23249
   0  -4   7  657.16    6.03  10-0.96702 0.99186-0.25419 0.08485 0.03350 0.26050
   0  -3   7  682.25    7.01  11-0.96260 0.99730-0.26409 0.15051 0.04602 0.25671
   0  -2   6 2321.20   11.83  10-0.96369 0.99966-0.26172 0.19696 0.04301 0.22203
   0   0   2 2523.52   23.06  11-0.96213 0.98063-0.26510 0.28097 0.04730 0.04575
 -10  10 -11  256.65    5.14  11-0.96185 0.28891-0.26568 0.61776 0.04817-0.61038
 -10  11  -9   42.73    5.84  12-0.95632 0.31283-0.27694 0.70038 0.06260-0.52025
 -10  12  -7   75.81    5.89  12-0.95553 0.34089-0.27847 0.77436 0.06458-0.41889
 -10  13  -5   41.56    4.16  11-0.95979 0.37510-0.26998 0.83913 0.05367-0.30302
  -9   5 -14   -1.61    5.76  12-0.95677 0.27028-0.27605 0.33439 0.06146-0.79970
  -9   7 -13   12.75    4.05  11-0.95979 0.30484-0.26998 0.44971 0.05367-0.72566
  -9   8 -12   32.73    5.51  11-0.95747 0.32139-0.27467 0.51831 0.05969-0.67429
  -9   9 -11    0.34    5.52  12-0.95714 0.34003-0.27534 0.58224 0.06054-0.61780
  -9  10 -10   26.32    4.00  11-0.95979 0.36187-0.26998 0.64170 0.05367-0.55553
  -9  11  -8  180.83    5.82  12-0.95648 0.38904-0.27662 0.72069 0.06219-0.45917
  -9  12  -6   14.43    5.17  11-0.95807 0.42018-0.27348 0.78986 0.05816-0.35081
  -9  13  -3    4.57    3.76  11-0.96117 0.46080-0.26711 0.86429 0.05000-0.19069
  -9  13  -2  323.92    6.32  11-0.95780 0.46724-0.27402 0.87897 0.05885-0.15192
  -9  13  -1   87.51    5.50  12-0.95520 0.47429-0.27910 0.89200 0.06539-0.11209
  -9  13   4    1.84    5.47  12-0.95605 0.52208-0.27746 0.92981 0.06328 0.12789
  -8   1 -15    4.42    4.13  11-0.96014 0.29022-0.26926 0.10630 0.05275-0.86315
  -8   4 -14  184.61    6.10  11-0.95755 0.32764-0.27452 0.28910 0.05950-0.79341
  -8   6 -13  110.49    4.17  11-0.95909 0.36022-0.27141 0.40732 0.05550-0.72354
  -8   7 -12   91.19    5.46  12-0.95627 0.37782-0.27704 0.47668 0.06274-0.67435
  -8   8 -11  220.42    5.75  12-0.95551 0.39627-0.27852 0.54232 0.06464-0.61968
  -8   9 -10  146.48    5.28  11-0.95679 0.41663-0.27601 0.60416 0.06141-0.55890
  -8  10  -9   95.37    3.79  11-0.96049 0.43998-0.26855 0.66120 0.05184-0.49177
  -8  11  -7  117.73    3.94  11-0.95979 0.46912-0.26998 0.73498 0.05367-0.38957
  -8  12  -4   33.99    3.57  11-0.95945 0.50748-0.27069 0.81596 0.05459-0.23868
  -8  12   6    9.08    5.18  11-0.95852 0.59983-0.27257 0.89700 0.05699 0.23318
  -7   2 -14    9.44    5.24  12-0.95637 0.37353-0.27683 0.19111 0.06247-0.80209
  -7   3 -14  160.20    4.38  11-0.96117 0.38835-0.26711 0.23799 0.05000-0.78017
  -7   3  19   30.02    6.15  11-0.95735 0.69616-0.27492 0.50825 0.06000 0.77687
  -7   5 -13   45.71    3.73  11-0.96049 0.41827-0.26855 0.36011 0.05184-0.71545
  -7   6 -12   98.83    5.31  12-0.95647 0.43387-0.27664 0.43238 0.06222-0.66910
  -7   7  15   80.79    7.66  12-0.95178 0.69321-0.28553 0.71354 0.07370 0.61025
  -7   8 -10   11.19    4.65  12-0.95550 0.47242-0.27854 0.56282 0.06466-0.55743
  -7   9  -9   -4.20    3.21  11-0.95909 0.49661-0.27141 0.61900 0.05550-0.49286
  -7  10  -7  377.52    5.72  11-0.95683 0.52238-0.27594 0.69666 0.06132-0.39324
  -7  11  -5   15.87    3.39  11-0.96117 0.55686-0.26711 0.76105 0.05000-0.27769
  -7  11  -4  247.40    5.29  12-0.95558 0.56042-0.27837 0.77968 0.06444-0.24518
  -6  -6 -13    5.51    5.90  12-0.95455 0.36590-0.28034-0.23481 0.06699-0.82113
  -6  -2 -14   24.01    3.87  11-0.95979 0.40311-0.26998-0.02820 0.05367-0.81676
  -6  -1 -14   11.80    3.83  11-0.96014 0.41282-0.26926 0.02615 0.05275-0.80795
  -6  -1  20   96.46    4.66  11-0.96014 0.73366-0.26926 0.29719 0.05275 0.80763
  -6   0 -14  250.30    4.79  11-0.96152 0.42519-0.26639 0.08104 0.04909-0.79423
  -6   1  19   81.36    4.55  11-0.95909 0.74436-0.27141 0.40425 0.05550 0.77613
  -6   3 -13   21.07    3.52  11-0.95839 0.46299-0.27284 0.26456 0.05734-0.72633
  -6   5 -12    5.77    3.33  11-0.95979 0.49491-0.26998 0.38087 0.05367-0.65660
  -6   6 -11   18.26    4.68  11-0.95690 0.50990-0.27581 0.45177 0.06115-0.60751
  -6   7 -10  375.45    5.53  11-0.95685 0.53027-0.27591 0.51624 0.06128-0.55037
  -6   8  -9  140.66    3.75  11-0.95979 0.55392-0.26998 0.57517 0.05367-0.48606
  -6   9  -7  360.29    5.48  11-0.95677 0.58008-0.27605 0.65317 0.06146-0.38961
  -6  10  -5  394.85    4.62  11-0.95979 0.61188-0.26998 0.71952 0.05367-0.27708
  -5  -7 -12   97.15    6.23  11-0.95699 0.43387-0.27562-0.27654 0.06091-0.76286
  -5  -6  20   -1.58    4.26  11-0.95874 0.74770-0.27212 0.03170 0.05642 0.77031
  -5  -5  20  133.70    6.25  11-0.95717 0.75787-0.27528 0.09065 0.06047 0.77546
  -5  -4 -13   22.62    3.80  11-0.95979 0.45856-0.26998-0.12122 0.05367-0.77545
  -5  -2 -13  399.19    6.40  12-0.95569 0.47527-0.27817-0.00045 0.06418-0.76754
  -5  -2  19   41.74    4.01  11-0.96083 0.78212-0.26783 0.24370 0.05092 0.76571
  -5  -1 -13  337.91    6.10  12-0.95637 0.48608-0.27685 0.05463 0.06249-0.75623
  -5   0 -13   16.60    3.47  11-0.95874 0.49945-0.27212 0.10623 0.05642-0.74019
  -5   2  17  298.54    6.36  12-0.95532 0.79857-0.27887 0.46512 0.06510 0.69431
  -5   3 -12  291.43    4.38  11-0.95874 0.53963-0.27212 0.28393 0.05642-0.66508
  -5   3  16  171.93    5.97  11-0.95817 0.80353-0.27328 0.50742 0.05790 0.66417
  -5   4  15    6.64    4.92  11-0.95945 0.80543-0.27069 0.55372 0.05459 0.62802
  -5   5  14  226.39    6.68  12-0.95574 0.80149-0.27806 0.60970 0.06405 0.58049
  -5   6 -10  524.62    4.96  11-0.96185 0.59368-0.26568 0.46289 0.04817-0.53365
  -5   8  -7  142.95    3.62  11-0.95909 0.63901-0.27141 0.60463 0.05550-0.37911
  -5   9  -5  807.00    5.85  11-0.96185 0.67141-0.26568 0.67125 0.04817-0.26771
  -5   9  -4   -0.60    4.45  11-0.95659 0.67632-0.27640 0.69086 0.06192-0.23536
  -5   9   6   -0.22    4.53  12-0.95586 0.76972-0.27783 0.76941 0.06375 0.23793
  -4 -10  18  223.18    5.05  11-0.95803 0.75436-0.27355-0.19636 0.05825 0.64897
  -4  -9  18    3.70    4.07  11-0.96117 0.76767-0.26711-0.14605 0.05000 0.66718
  -4  -7 -11   50.77    5.36  12-0.95433 0.50834-0.28076-0.25102 0.06754-0.70936
  -4  -4 -12  470.19    7.04  11-0.95809 0.53344-0.27344-0.09687 0.05810-0.71890
  -4  -4  18   60.87    3.90  11-0.96185 0.82049-0.26568 0.13331 0.04817 0.71525
  -4  -3 -12  284.95    6.08  12-0.95571 0.54175-0.27812-0.03625 0.06413-0.71595
  -4  -3  18    7.90    5.16  11-0.95780 0.82731-0.27402 0.19886 0.05886 0.71401
  -4  -1 -12  205.39    5.33  11-0.95680 0.56337-0.27599 0.07461 0.06139-0.69398
  -4  -1  17  206.25    4.47  11-0.96049 0.84057-0.26855 0.29742 0.05184 0.69290
  -4   0 -12  506.65    5.46  11-0.96014 0.57688-0.26926 0.12435 0.05275-0.67614
  -4   1  16  475.92    6.82  12-0.95633 0.84693-0.27692 0.41108 0.06259 0.65320
  -4   2 -11  536.80    6.19  12-0.95522 0.60291-0.27906 0.25450 0.06534-0.62275
  -4   2  15  140.86    4.37  11-0.96014 0.85242-0.26926 0.45147 0.05275 0.62512
  -4   4 -10  816.46    5.98  11-0.95909 0.63696-0.27141 0.36806 0.05550-0.54632
  -4   4  13   24.41    4.71  11-0.95885 0.85374-0.27190 0.55102 0.05614 0.54573
  -4   5  -9 1492.21    8.13  11-0.95757 0.65459-0.27447 0.43495 0.05942-0.49301
  -4   6  -8  159.57    3.79  11-0.96014 0.67760-0.26926 0.49451 0.05275-0.42952
  -4   7  -6  248.08    5.08  11-0.95680 0.70360-0.27600 0.57309 0.06139-0.33383
  -4   8  -4  581.73    5.38  11-0.96117 0.73692-0.26711 0.63639 0.05000-0.21805
  -4   8  -3   20.87    4.21  12-0.95570 0.74152-0.27814 0.65535 0.06415-0.18540
  -4   8   5  355.26    7.47  11-0.95825 0.81902-0.27312 0.71374 0.05769 0.20131
  -3 -16   2   36.70    6.08  11-0.95716 0.60841-0.27529-0.64774 0.06048-0.15532
  -3 -16   3   28.60    4.33  11-0.96049 0.62063-0.26855-0.64651 0.05184-0.09959
  -3 -16   7   41.97    4.21  11-0.96083 0.65897-0.26783-0.61519 0.05092 0.09160
  -3 -16   8   45.37    4.44  11-0.95874 0.66609-0.27212-0.60324 0.05642 0.13387
  -3 -16   9  388.18    7.21  12-0.95636 0.67239-0.27685-0.58995 0.06249 0.17505
  -3 -15  -1  155.78    5.25  11-0.96049 0.59286-0.26855-0.62186 0.05184-0.28026
  -3 -15  11    5.95    4.10  11-0.95979 0.70468-0.26998-0.52489 0.05367 0.28833
  -3 -14  13  126.83    4.43  11-0.95803 0.73289-0.27355-0.44935 0.05825 0.38743
  -3 -13  -5  103.84    7.55  12-0.95442 0.56986-0.28060-0.52923 0.06732-0.46637
  -3 -13  14   41.10    4.05  11-0.95909 0.75438-0.27141-0.38727 0.05550 0.44726
  -3 -12  15   68.17    4.10  11-0.95839 0.77292-0.27284-0.32154 0.05734 0.50234
  -3 -11  16   -0.22    5.47  12-0.95605 0.78918-0.27747-0.25183 0.06329 0.55194
  -3 -10  16   99.49    4.11  11-0.95979 0.80425-0.26998-0.20401 0.05367 0.57236
  -3  -8  17  114.68    5.51  12-0.95562 0.82944-0.27830-0.07436 0.06435 0.62769
  -3  -7  17  204.99    5.74  12-0.95635 0.84123-0.27687-0.01966 0.06252 0.63918
  -3  -6  17   27.29    5.03  12-0.95635 0.85127-0.27689 0.03651 0.06254 0.64814
  -3  -3  16  364.16    4.88  11-0.96117 0.87811-0.26711 0.18767 0.05000 0.64166
  -3  -2  16  525.22    6.45  12-0.95521 0.88207-0.27908 0.25659 0.06537 0.63570
  -3   1 -10  158.96    5.10  12-0.95598 0.67018-0.27760 0.21716 0.06346-0.56920
  -3   1  14  468.47    6.51  12-0.95567 0.89533-0.27820 0.40885 0.06423 0.56985
  -3   2  13   50.43    4.66  11-0.95680 0.89806-0.27599 0.45482 0.06139 0.53476
  -3   3  -9   56.12    3.34  11-0.95945 0.70389-0.27069 0.33152 0.05459-0.49351
  -3   3  12  118.25    5.29  12-0.95458 0.89617-0.28029 0.50784 0.06692 0.49071
  -3   4  -8   -3.53    2.95  11-0.95839 0.72236-0.27284 0.39697 0.05734-0.44002
  -3   5  -7  215.77    3.93  11-0.96117 0.74505-0.26711 0.45606 0.05000-0.37527
  -3   5   9  257.03    9.23  12-0.94978 0.88416-0.28915 0.60589 0.07840 0.35522
  -3   6  -5  922.43    6.48  11-0.95909 0.77209-0.27141 0.53232 0.05550-0.27636
  -3   7  -1    2.26    4.25  11-0.95874 0.82094-0.27212 0.62091 0.05642-0.07761
  -3   7   0  602.33    7.09  12-0.95579 0.82637-0.27796 0.63502 0.06392-0.03868
  -3   7   1  518.84    6.98  12-0.95500 0.83505-0.27950 0.64448 0.06590 0.00683
  -3   7   2   83.84    4.93  11-0.95682 0.84628-0.27595 0.64871 0.06134 0.05902
  -2 -15   3   37.31    5.43  12-0.95565 0.69303-0.27823-0.56784 0.06427-0.08909
  -2 -15   4  183.51    5.92  11-0.95684 0.70421-0.27592-0.56258 0.06129-0.03866
  -2 -15   5  125.56    5.69  11-0.95714 0.71403-0.27533-0.55522 0.06054 0.00943
  -2 -15   6  100.92    5.65  11-0.95659 0.72273-0.27640-0.54594 0.06192 0.05592
  -2 -15   7  278.76    6.25  12-0.95522 0.73003-0.27908-0.53544 0.06536 0.10006
  -2 -14   9   15.67    3.75  11-0.96049 0.76476-0.26855-0.47406 0.05184 0.21746
  -2 -14  10  197.37    5.84  12-0.95636 0.76974-0.27685-0.45755 0.06249 0.25461
  -2 -13  11  150.14    4.28  11-0.96049 0.79302-0.26855-0.40190 0.05184 0.32137
  -2 -12  12  287.51    4.59  11-0.96185 0.81459-0.26568-0.34052 0.04817 0.38205
  -2 -11  13  204.34    4.31  11-0.96117 0.83343-0.26711-0.27494 0.05000 0.43713
  -2 -10  14   11.07    4.75  11-0.95719 0.85277-0.27523-0.20163 0.06040 0.48342
  -2  -9  14  265.40    4.38  11-0.96185 0.86438-0.26568-0.15570 0.04817 0.50519
  -2  -7  15  485.87    6.13  12-0.95561 0.88936-0.27832-0.02145 0.06438 0.55586
  -2  -6  15   18.99    4.84  12-0.95588 0.89971-0.27780 0.03416 0.06371 0.56415
  -2  -5  -9   53.17    4.83  12-0.95427 0.68294-0.28088-0.09735 0.06769-0.56877
  -2  -3  14  133.48    3.68  11-0.95909 0.92512-0.27141 0.18838 0.05550 0.55427
  -2  -1  13    2.06    4.46  11-0.95803 0.93590-0.27355 0.29664 0.05825 0.52183
  -2   1  -8   49.22    4.38  12-0.95533 0.75622-0.27885 0.24660 0.06507-0.46204
  -2   4  -5  643.00    6.15  11-0.95909 0.81950-0.27141 0.43214 0.05550-0.28183
  -2   4   7    3.79    5.06  12-0.95377 0.92663-0.28182 0.53827 0.06890 0.27300
  -2   5  -2  407.01    6.41  12-0.95567 0.85410-0.27821 0.51864 0.06424-0.13934
  -1 -13   2   15.56    4.70  11-0.95738 0.77470-0.27485-0.45342 0.05992-0.09962
  -1 -13   3   98.89    3.94  11-0.95945 0.78520-0.27069-0.45085 0.05459-0.04778
  -1 -13   4   35.57    3.50  11-0.96014 0.79514-0.26926-0.44415 0.05275 0.00054
  -1 -13   5   75.68    3.73  11-0.95945 0.80433-0.27069-0.43461 0.05459 0.04729
  -1 -13   6  218.09    5.51  11-0.95789 0.81194-0.27385-0.42391 0.05863 0.09052
  -1 -13   7    2.31    4.78  12-0.95550 0.81892-0.27854-0.41116 0.06466 0.13171
  -1 -12  -1  305.48    6.27  11-0.95812 0.75658-0.27338-0.42340 0.05804-0.23210
  -1 -12   8  119.76    3.79  11-0.96152 0.84466-0.26639-0.35921 0.04909 0.20436
  -1 -12   9  353.14    5.85  11-0.95686 0.85000-0.27589-0.34162 0.06125 0.23992
  -1 -11  -3  788.00    9.15  12-0.95483 0.74443-0.27982-0.37623 0.06631-0.32520
  -1 -11  10  434.54    4.97  11-0.95909 0.87136-0.27141-0.28190 0.05550 0.30230
  -1 -10  11  174.07    3.80  11-0.95839 0.89059-0.27284-0.21610 0.05734 0.35741
  -1  -8  12  115.14    4.75  11-0.95760 0.92089-0.27442-0.09387 0.05936 0.42178
  -1  -7  12  431.62    4.73  11-0.95979 0.93231-0.26998-0.04198 0.05367 0.43664
  -1  -6  12  308.39    4.36  11-0.95979 0.94352-0.26998 0.01443 0.05367 0.44616
  -1  -5  -7  112.58    6.64  12-0.95407 0.76890-0.28126-0.06840 0.06817-0.46089
  -1  -5  12  308.95    4.36  11-0.95909 0.95218-0.27141 0.07210 0.05550 0.45349
  -1  -4  12   62.38    4.76  12-0.95562 0.95984-0.27830 0.13575 0.06436 0.45427
  -1  -2  -7   98.50    5.12  11-0.95778 0.80387-0.27405 0.09390 0.05889-0.42294
  -1  -2  11  753.54    7.02  12-0.95563 0.97091-0.27827 0.24077 0.06432 0.42537
  -1  -1  10 1005.88    7.10  11-0.95874 0.97556-0.27212 0.28271 0.05642 0.39512
  -1   0  -6  607.06    7.62  12-0.95659 0.83310-0.27640 0.21642 0.06192-0.35977
  -1   0   9  304.25    4.92  11-0.95945 0.97706-0.27069 0.32981 0.05459 0.35869
  -1   1   8  424.18    6.83  12-0.95497 0.97321-0.27955 0.38725 0.06597 0.30902
  -1   2  -4 1063.38    8.83  11-0.95979 0.87580-0.26998 0.33809 0.05367-0.23746
  -1   2   6 1346.16   12.59  11-0.95979 0.96994-0.26998 0.41785 0.05367 0.23560
  -1   3  -1 1481.12   12.89  11-0.95680 0.91143-0.27601 0.42357 0.06141-0.09446
   0 -10   1  750.42    6.62  11-0.95909 0.86473-0.27141-0.28393 0.05550-0.10246
   0 -10   4    4.21    3.28  11-0.96185 0.89577-0.26568-0.26534 0.04817 0.04666
   0 -10   5  278.55    4.35  11-0.95979 0.90325-0.26998-0.25379 0.05367 0.08923
   0 -10   6  661.77    6.48  11-0.95683 0.90982-0.27594-0.24003 0.06131 0.12931
   0  -9  -1  747.78    7.44  11-0.96049 0.85747-0.26855-0.24626 0.05184-0.18436
   0  -9   7   79.97    3.49  11-0.95909 0.93203-0.27141-0.18000 0.05550 0.19171
   0  -8   8   62.92    3.36  11-0.95839 0.95033-0.27284-0.11439 0.05734 0.24662
   0  -7   8  227.79    4.10  11-0.96083 0.96361-0.26783-0.06308 0.05092 0.26250
   0  -6   8 1119.29    6.79  11-0.96185 0.97523-0.26568-0.00878 0.04817 0.27478
   0  -5   8   -0.43    3.04  11-0.96117 0.98491-0.26711 0.04924 0.05000 0.28303
   0  -4   8  255.79    4.32  11-0.95839 0.99235-0.27284 0.11123 0.05734 0.28390
   0  -1   5  104.51    4.42  11-0.96014 0.99694-0.26926 0.25295 0.05275 0.17375
 -10   8 -12    8.77    4.16  12-0.95108 0.24782-0.28709 0.51881 0.07574-0.70330
 -10   9 -11    7.20    5.79  12-0.95018 0.26601-0.28872 0.58383 0.07786-0.64761
 -10  10 -10   -1.54    4.07  12-0.95262 0.28844-0.28426 0.64503 0.07209-0.58562
 -10  11  -8  215.23    6.15  13-0.94802 0.31334-0.29256 0.72388 0.08285-0.49368
 -10  12  -6   23.50    5.47  13-0.94825 0.34255-0.29215 0.79661 0.08231-0.38706
 -10  13  -4  197.87    4.81  12-0.95413 0.37707-0.28143 0.85728 0.06844-0.26931
 -10  13  -3    7.09    5.61  12-0.94934 0.38244-0.29023 0.87407 0.07982-0.23341
 -10  13   7    4.58    5.96  12-0.95069 0.47745-0.28779 0.95097 0.07666 0.24485
  -9   4 -14  242.91    6.61  12-0.95014 0.25373-0.28880 0.29049 0.07796-0.82473
  -9   6 -13   -7.02    3.95  12-0.95108 0.28452-0.28709 0.41067 0.07574-0.75624
  -9  10  -9  186.22    4.50  12-0.95108 0.36424-0.28709 0.66729 0.07574-0.52946
  -9  11  -7   15.47    5.19  13-0.94882 0.39104-0.29115 0.74378 0.08101-0.43025
  -9  11  11   66.75    7.93  13-0.94365 0.55457-0.30002 0.89581 0.09258 0.41290
  -9  12  -5  209.98    4.57  12-0.95185 0.42238-0.28568 0.81023 0.07392-0.31835
  -9  12   8  100.85    6.33  13-0.94623 0.53917-0.29567 0.92441 0.08689 0.28529
  -9  13   0  201.64    4.58  12-0.95300 0.48110-0.28356 0.90427 0.07118-0.06888
  -9  13   1  141.77    4.43  12-0.95185 0.48923-0.28568 0.91440 0.07392-0.02419
  -9  13   2    3.65    3.72  12-0.95185 0.49884-0.28568 0.92212 0.07392 0.02255
  -9  13   3   69.11    4.28  12-0.95300 0.50919-0.28356 0.92786 0.07118 0.07397
  -8   3 -14  169.64    4.63  12-0.95185 0.31238-0.28568 0.24348 0.07392-0.81709
  -8   5 -13   98.00    4.16  12-0.95108 0.34198-0.28709 0.36610 0.07574-0.75333
  -8  10  -8  180.93    4.12  12-0.95224 0.44156-0.28497 0.68547 0.07301-0.46555
  -8  11  -6  302.89    4.66  12-0.95262 0.47056-0.28426 0.75670 0.07209-0.36021
  -8  11   9  327.63    8.11  12-0.94913 0.60834-0.29060 0.88287 0.08031 0.34391
  -8  12  -3  205.90    4.30  12-0.95487 0.51179-0.28001 0.83302 0.06661-0.20282
  -8  12  -2   86.58    5.25  12-0.95050 0.51651-0.28814 0.84884 0.07711-0.16581
  -8  12   5  175.40    6.04  12-0.95080 0.58259-0.28760 0.90425 0.07641 0.16747
  -7  -4 -14    4.64    4.37  12-0.95185 0.30722-0.28568-0.13758 0.07392-0.86963
  -7  -1 -14  146.01    5.94  13-0.94723 0.33348-0.29393 0.03837 0.08463-0.85246
  -7   0 -14  292.30    6.31  13-0.94913 0.34585-0.29060 0.09166 0.08031-0.83862
  -7   1 -14  120.51    4.33  12-0.95224 0.35902-0.28497 0.14278 0.07301-0.82185
  -7   4 -13    2.59    3.43  12-0.95338 0.40146-0.28285 0.31860 0.07027-0.74342
  -7   7 -11  194.60    4.14  12-0.95487 0.45194-0.28001 0.49965 0.06661-0.61656
  -7   9  -8  228.68    5.30  12-0.94939 0.49537-0.29013 0.64599 0.07969-0.46815
  -7  10  -6   52.11    4.76  12-0.94933 0.52491-0.29024 0.71889 0.07983-0.36445
  -7  11  -3  204.56    5.44  12-0.95007 0.56409-0.28892 0.79780 0.07812-0.21035
  -7  11   6  212.79    6.18  12-0.95154 0.64961-0.28626 0.86695 0.07468 0.22061
  -6  -8 -12   42.02    6.57  13-0.94825 0.34830-0.29216-0.32868 0.08233-0.80783
  -6   0  20   62.32    6.22  12-0.95082 0.73464-0.28757 0.37229 0.07637 0.79332
  -6   2 -13   75.53    3.66  12-0.95224 0.44621-0.28497 0.21966 0.07301-0.75156
  -6   3  18   60.20    5.94  13-0.94820 0.74325-0.29224 0.53086 0.08243 0.72070
  -6   4 -12   25.62    3.40  12-0.95108 0.47520-0.28709 0.34324 0.07574-0.68765
  -6   4  17  103.06    6.21  12-0.95010 0.74622-0.28887 0.57573 0.07805 0.68714
  -6   5  16   30.46    5.40  13-0.94792 0.74493-0.29273 0.62806 0.08306 0.64361
  -6   8  -8  125.02    4.67  12-0.94943 0.55205-0.29007 0.60233 0.07961-0.46409
  -6   9  -6   52.49    4.47  13-0.94814 0.58084-0.29234 0.67701 0.08257-0.36265
  -6  10  -4  216.96    4.05  12-0.95413 0.61611-0.28143 0.73877 0.06844-0.24450
  -6  10  -3   61.85    4.52  13-0.94809 0.61931-0.29244 0.75742 0.08269-0.21151
  -6  10   6  176.33    5.98  12-0.94913 0.70441-0.29060 0.82733 0.08031 0.21889
  -5  -4  20  127.77    4.73  12-0.95487 0.76447-0.28001 0.15184 0.06661 0.77861
  -5  -3  20    7.14    5.67  13-0.94962 0.77052-0.28973 0.21724 0.07917 0.77711
  -5  -1  19   53.28    4.09  12-0.95375 0.78428-0.28214 0.31474 0.06935 0.75675
  -5   1  18    6.44    5.25  13-0.94951 0.79205-0.28993 0.42748 0.07943 0.71838
  -5   2 -12  200.24    4.19  12-0.95147 0.52216-0.28638 0.24137 0.07483-0.69279
  -5   4 -11  200.94    3.92  12-0.95262 0.55314-0.28426 0.35977 0.07209-0.62355
  -5   5 -10   31.57    4.48  12-0.94941 0.56966-0.29010 0.43034 0.07965-0.57380
  -5   6  -9  180.35    5.00  12-0.94943 0.58968-0.29007 0.49404 0.07961-0.51685
  -5   7  -8   69.30    3.37  12-0.95338 0.61430-0.28285 0.55167 0.07027-0.45117
  -5   8  -6  317.58    5.38  12-0.95020 0.63940-0.28868 0.62930 0.07781-0.35391
  -5   9  -3  268.40    5.47  12-0.94936 0.67733-0.29018 0.71127 0.07976-0.20452
  -4  -9  19   56.63    6.20  12-0.95008 0.76627-0.28891-0.11664 0.07810 0.68609
  -4  -8  19    7.11    4.20  12-0.95185 0.77888-0.28568-0.06435 0.07392 0.69917
  -4  -7  19   88.53    4.31  12-0.95300 0.78903-0.28356-0.00941 0.07118 0.71167
  -4  -6  19  138.56    4.46  12-0.95262 0.79892-0.28426 0.04772 0.07209 0.72020
  -4  -5  19  167.83    6.04  12-0.95058 0.80787-0.28800 0.10799 0.07692 0.72512
  -4  -4  19   16.29    5.46  13-0.94753 0.81391-0.29341 0.17004 0.08395 0.72753
  -4  -2  18   88.88    3.99  12-0.95224 0.82991-0.28497 0.26587 0.07301 0.70962
  -4   0  17   47.18    5.06  12-0.95004 0.84016-0.28897 0.37446 0.07819 0.67586
  -4   3 -10  248.38    5.25  13-0.94806 0.61555-0.29249 0.33201 0.08275-0.58290
  -4   5  12  382.98    7.78  13-0.94729 0.84209-0.29383 0.62172 0.08449 0.47861
  -4   6  -7  182.90    4.94  13-0.94913 0.67592-0.29060 0.52315 0.08031-0.40991
  -4   8  -2   18.50    4.45  12-0.94941 0.74453-0.29011 0.67437 0.07966-0.15231
  -4   8   4 1041.51   10.08  13-0.94589 0.79684-0.29625 0.72972 0.08765 0.12407
  -3 -16   1   84.02    4.85  12-0.95224 0.59407-0.28497-0.64592 0.07301-0.21540
  -3 -15  -2   34.36    5.94  13-0.94840 0.57138-0.29189-0.60686 0.08198-0.35777
  -3 -15  12   36.75    4.41  12-0.95487 0.70918-0.28001-0.50678 0.06661 0.32201
  -3 -14  14   11.22    4.28  12-0.95185 0.73568-0.28568-0.42891 0.07392 0.41747
  -3 -13  15    5.09    4.14  12-0.95185 0.75524-0.28568-0.36594 0.07392 0.47578
  -3 -12  16    2.90    5.76  12-0.95031 0.77393-0.28850-0.29726 0.07757 0.52837
  -3 -10  17    7.03    5.45  12-0.94984 0.80470-0.28934-0.17664 0.07866 0.59386
  -3  -9  17   28.99    3.82  12-0.95338 0.81738-0.28285-0.12639 0.07027 0.61195
  -3  -5  17  327.89    4.82  12-0.95487 0.85973-0.28001 0.09606 0.06661 0.65369
  -3  -4  17   35.67    3.65  12-0.95147 0.86734-0.28638 0.15869 0.07483 0.65470
  -3   0 -10  861.58    7.42  13-0.94812 0.65200-0.29238 0.17531 0.08260-0.59791
  -3   0  15  453.59    5.47  12-0.95147 0.89011-0.28638 0.36842 0.07483 0.59761
  -3   2  -9  231.81    5.14  13-0.94804 0.68248-0.29252 0.29615 0.08280-0.53151
  -3   5  -6 1039.58    7.42  12-0.94973 0.74313-0.28952 0.48595 0.07890-0.35654
  -3   6  -4    7.69    4.27  12-0.95031 0.77337-0.28850 0.55660 0.07757-0.25100
  -2 -15   1    5.95    5.44  12-0.94808 0.66590-0.29246-0.56846 0.08272-0.20382
  -2 -15   2  238.23    5.08  12-0.95262 0.68047-0.28426-0.56995 0.07209-0.14491
  -2 -15   8    7.49    3.82  12-0.95262 0.73742-0.28426-0.52263 0.07209 0.13886
  -2 -15   9  132.31    5.87  12-0.94939 0.74371-0.29014-0.50844 0.07971 0.18033
  -2 -14  -1   15.96    3.82  12-0.95338 0.66352-0.28285-0.53880 0.07027-0.27651
  -2 -14  11   64.62    4.03  12-0.95108 0.77463-0.28709-0.43977 0.07574 0.28819
  -2 -13  -3  115.95    5.88  12-0.95152 0.65357-0.28629-0.49573 0.07471-0.36607
  -2 -13  12    3.05    3.62  12-0.95413 0.79749-0.28143-0.38132 0.06844 0.35201
  -2 -13  13  109.31    5.72  13-0.94800 0.79963-0.29260-0.36083 0.08290 0.38559
  -2 -12  13   10.29    3.71  12-0.95487 0.81765-0.28001-0.31861 0.06661 0.41028
  -2 -11  14    1.43    3.63  12-0.95338 0.83587-0.28285-0.25074 0.07027 0.46272
  -2 -10  15   89.50    5.32  13-0.94886 0.85121-0.29107-0.17751 0.08091 0.51097
  -2  -9  15    7.15    3.35  12-0.95262 0.86449-0.28426-0.12865 0.07209 0.52846
  -2  -8  15   94.25    3.76  12-0.95487 0.87724-0.28001-0.07668 0.06661 0.54342
  -2  -5  15  273.84    4.33  12-0.95413 0.90792-0.28143 0.09410 0.06844 0.57014
  -2  -4  -9   58.91    4.79  13-0.94888 0.68783-0.29104-0.03091 0.08087-0.57286
  -2  -4  15  281.53    5.49  12-0.95017 0.91540-0.28874 0.15768 0.07789 0.57029
  -2  -3  -9 1871.21   11.72  13-0.94888 0.69835-0.29104 0.02537 0.08087-0.56349
  -2  -2  14  264.45    4.46  12-0.95224 0.92821-0.28497 0.25861 0.07301 0.54625
  -2   2  -7   48.79    3.18  12-0.95108 0.77154-0.28709 0.31953 0.07574-0.41585
  -2   3  -6  128.48    3.93  12-0.95185 0.79184-0.28568 0.38190 0.07392-0.35679
  -2   3   9   10.91    4.45  12-0.95228 0.93348-0.28488 0.50076 0.07290 0.35505
  -2   5  -1 1810.28   11.32  13-0.94889 0.85686-0.29102 0.53939 0.08085-0.10845
  -1 -13   0  285.89    6.14  13-0.94694 0.74442-0.29445-0.45078 0.08530-0.22047
  -1 -13   1  239.04    4.65  12-0.95375 0.76040-0.28214-0.45517 0.06935-0.15784
  -1 -13   8  233.46    4.41  12-0.95262 0.82471-0.28426-0.39737 0.07209 0.17180
  -1 -13   9    9.58    4.98  13-0.94851 0.83006-0.29169-0.38191 0.08171 0.20950
  -1 -12  -2   23.03    4.79  13-0.94601 0.73513-0.29604-0.40907 0.08738-0.30782
  -1 -12  10    6.60    3.38  12-0.95185 0.85387-0.28568-0.32422 0.07392 0.27381
  -1 -11  11   10.64    3.17  12-0.95262 0.87480-0.28426-0.26135 0.07209 0.33239
  -1 -10  12   28.47    3.34  12-0.95108 0.89230-0.28709-0.19371 0.07574 0.38654
  -1  -9  12  115.78    3.63  12-0.95487 0.90723-0.28001-0.14453 0.06661 0.40534
  -1  -8  13    2.58    4.44  12-0.94906 0.91970-0.29073-0.06997 0.08047 0.44831
  -1  -7  13  703.12    6.47  12-0.94942 0.93234-0.29008-0.01351 0.07963 0.45877
  -1  -6  13  616.09    6.27  12-0.94936 0.94192-0.29018 0.04300 0.07976 0.46803
  -1  -4  -7  735.91    9.92  13-0.94913 0.77455-0.29060-0.00274 0.08031-0.46377
  -1  -3  -7  666.67    8.90  12-0.95108 0.78692-0.28709 0.05041 0.07574-0.44913
  -1  -3  12   13.87    4.48  12-0.95016 0.96459-0.28876 0.20315 0.07792 0.44910
  -1   1  -5  134.53    4.39  12-0.95413 0.85052-0.28143 0.28547 0.06844-0.30905
  -1   3   0 1376.42   13.85  13-0.94827 0.91215-0.29213 0.44786 0.08228-0.06814
   0 -11   2  869.26    7.61  12-0.94968 0.85432-0.28962-0.31456 0.07903-0.08795
   0 -11   3  185.26    4.13  12-0.95185 0.86579-0.28568-0.31050 0.07392-0.03536
   0 -11   4   25.16    3.34  12-0.95224 0.87614-0.28497-0.30190 0.07301 0.01310
   0 -11   5  421.52    4.86  12-0.95108 0.88412-0.28709-0.29283 0.07574 0.05793
   0 -11   6   -1.20    4.47  13-0.94913 0.89121-0.29060-0.28120 0.08031 0.09990
   0 -10   0  487.96    5.84  12-0.95375 0.85009-0.28214-0.28127 0.06935-0.16384
   0 -10   7    2.77    3.09  12-0.95338 0.91598-0.28285-0.22344 0.07027 0.16730
   0 -10   8  345.33    5.48  13-0.94886 0.91984-0.29109-0.20861 0.08093 0.20467
   0  -9  -2  545.39    7.84  13-0.94724 0.83511-0.29391-0.22882 0.08461-0.26403
   0  -9   8  215.89    3.97  12-0.95413 0.93599-0.28143-0.16211 0.06844 0.22636
   0  -9   9  257.30    5.13  13-0.94804 0.93915-0.29252-0.14296 0.08279 0.25994
   0  -8   9  472.08    4.86  12-0.95185 0.95295-0.28568-0.09362 0.07392 0.27780
   0  -7   9   23.32    3.18  12-0.95338 0.96606-0.28285-0.03984 0.07027 0.29014
   0  -6   9  349.51    4.52  12-0.95413 0.97647-0.28143 0.01497 0.06844 0.30207
   0  -5   9  967.83    6.38  12-0.95262 0.98531-0.28426 0.07429 0.07209 0.30773
   0  -4   9  955.84    7.20  13-0.94883 0.99150-0.29113 0.13772 0.08098 0.30816
   0  -3   8 1528.68    8.36  12-0.95262 0.99639-0.28426 0.17910 0.07209 0.27870
   0  -2   7  494.61    5.73  12-0.95338 0.99827-0.28285 0.22614 0.07027 0.24213
   0  -1   6  108.23    5.09  13-0.94886 0.99471-0.29108 0.28287 0.08093 0.19318
   0   0   3 2264.70   17.75  12-0.95300 0.98086-0.28356 0.30754 0.07118 0.06939
 -11  11  -8  273.53    6.76  14-0.94068 0.23867-0.30501 0.72459 0.09904-0.52178
 -11  12  -6   27.76    5.78  14-0.94000 0.26747-0.30610 0.79790 0.10046-0.41887
 -11  13  -4  119.92    4.73  13-0.94516 0.30156-0.29758 0.86153 0.08933-0.30362
 -11  13  -3   13.53    5.93  14-0.93939 0.30481-0.30708 0.87960 0.10174-0.26812
 -10   7 -12   71.40    6.05  14-0.94063 0.22740-0.30509 0.48074 0.09913-0.73605
 -10  10  -9  505.59    6.93  13-0.94208 0.28711-0.30272 0.66994 0.09604-0.56228
 -10  12  -5  206.82    6.01  14-0.94073 0.34401-0.30494 0.81702 0.09894-0.35623
 -10  13  -2   87.63    4.33  13-0.94516 0.38814-0.29758 0.89019 0.08933-0.19544
 -10  13  -1  122.85    6.01  14-0.94097 0.39298-0.30454 0.90512 0.09842-0.15670
 -10  13   6  166.90    6.79  13-0.94285 0.46010-0.30146 0.95697 0.09440 0.17984
  -9   3 -14   38.45    4.36  13-0.94392 0.23711-0.29967 0.24516 0.09206-0.84807
  -9   5 -13  159.62    5.95  13-0.94209 0.26488-0.30271 0.36864 0.09602-0.78586
  -9   7 -12  163.53    4.43  13-0.94720 0.30046-0.29408 0.48103 0.08478-0.70824
  -9   8 -11  431.07    5.21  13-0.94639 0.32018-0.29548 0.54717 0.08660-0.65403
  -9   9 -10  321.12    4.81  13-0.94720 0.34000-0.29408 0.60960 0.08478-0.59495
  -9  10  -8   -3.53    5.13  14-0.94076 0.36275-0.30489 0.69314 0.09887-0.50382
  -9  11  -6  103.01    5.36  14-0.93990 0.39114-0.30627 0.76663 0.10068-0.40120
  -9  12  -4   27.87    3.76  13-0.94557 0.42558-0.29688 0.82974 0.08842-0.28445
  -9  12  -3  483.58    6.55  14-0.93982 0.42993-0.30639 0.84734 0.10084-0.25006
  -8   1 -14   44.46    5.77  13-0.94163 0.28106-0.30346 0.14909 0.09701-0.85833
  -8   2 -14   10.43    4.10  13-0.94679 0.29769-0.29478 0.19715 0.08569-0.83831
  -8   4 -13   96.00    5.53  13-0.94220 0.32170-0.30253 0.32459 0.09579-0.78186
  -8   6 -12  203.94    4.35  13-0.94557 0.35514-0.29688 0.43966 0.08842-0.70826
  -8   7 -11   61.32    3.83  13-0.94350 0.37353-0.30037 0.50787 0.09297-0.65623
  -8   8 -10  163.49    3.97  13-0.94392 0.39377-0.29967 0.57158 0.09206-0.59874
  -8   9  -9    2.37    3.36  13-0.94639 0.41482-0.29548 0.63184 0.08660-0.53537
  -8  10  -7  224.53    4.32  13-0.94309 0.44178-0.30107 0.70974 0.09388-0.43882
  -8  11  -5   10.74    3.44  13-0.94557 0.47396-0.29688 0.77819 0.08842-0.32783
  -8  12  -1   69.66    3.71  13-0.94679 0.52216-0.29478 0.86351 0.08569-0.12639
  -8  12   0  397.12    5.09  13-0.94434 0.52953-0.29898 0.87611 0.09115-0.08476
  -8  12   1   11.73    4.91  13-0.94197 0.53675-0.30290 0.88702 0.09628-0.04221
  -8  12   2  379.60    6.45  13-0.94128 0.54471-0.30404 0.89645 0.09777 0.00426
  -8  12   3  140.96    5.60  13-0.94243 0.55548-0.30216 0.90257 0.09530 0.05382
  -8  12   4   17.42    3.71  13-0.94598 0.56878-0.29618 0.90518 0.08751 0.10824
  -7  -2 -14   37.81    4.08  13-0.94679 0.32314-0.29478-0.01587 0.08569-0.86241
  -7   3 -13   99.11    3.94  13-0.94557 0.38237-0.29688 0.27549 0.08842-0.77086
  -7   5 -12    1.15    3.41  13-0.94720 0.41479-0.29408 0.39411 0.08478-0.70104
  -7   6 -11   39.14    3.55  13-0.94309 0.42990-0.30107 0.46490 0.09388-0.65248
  -7   7 -10   57.21    4.69  13-0.94224 0.44808-0.30246 0.53030 0.09569-0.59783
  -7   8  -9   84.80    3.48  13-0.94475 0.47123-0.29828 0.59074 0.09024-0.53561
  -7   9  -7   60.84    4.94  14-0.93973 0.49633-0.30653 0.67154 0.10103-0.44162
  -7  10  -5  186.78    5.15  13-0.94097 0.52574-0.30454 0.74162 0.09842-0.33470
  -7  10   9   76.48    6.89  14-0.93807 0.65454-0.30918 0.85746 0.10450 0.32453
  -7  11  -2   13.65    3.37  13-0.94516 0.56906-0.29758 0.81423 0.08933-0.17417
  -7  11  -1  526.03    6.38  14-0.94097 0.57404-0.30454 0.82991 0.09842-0.13552
  -7  11   5   14.86    4.89  13-0.94234 0.63178-0.30231 0.87452 0.09550 0.15228
  -6  -5 -13  151.37    5.05  13-0.94557 0.36698-0.29688-0.16280 0.08842-0.83295
  -6  -4 -13   19.41    5.40  14-0.94034 0.37196-0.30555-0.09671 0.09974-0.83547
  -6  -1 -13  178.16    5.79  14-0.93857 0.40124-0.30839 0.07444 0.10347-0.81021
  -6   0 -13    5.68    4.86  14-0.94119 0.41640-0.30418 0.12621 0.09795-0.79263
  -6   1 -13   71.58    3.84  13-0.94679 0.43060-0.29478 0.17326 0.08569-0.77378
  -6   2  19   37.53    5.95  13-0.94326 0.73839-0.30078 0.48967 0.09351 0.74786
  -6   3 -12  113.54    4.92  13-0.94207 0.45570-0.30275 0.30175 0.09607-0.71770
  -6   5 -11  162.54    3.84  13-0.94639 0.49051-0.29548 0.41541 0.08660-0.64204
  -6   6 -10  384.40    4.59  13-0.94434 0.50792-0.29898 0.48305 0.09115-0.58967
  -6   6  15  123.23    7.42  14-0.93467 0.73349-0.31444 0.69714 0.11142 0.57818
  -6   7  -9  366.20    4.40  13-0.94557 0.52912-0.29688 0.54526 0.08842-0.53002
  -6   9   9    2.66    5.69  14-0.93566 0.70969-0.31293 0.81731 0.10943 0.32304
  -6  10  -2  531.02    6.23  13-0.94204 0.62231-0.30279 0.77560 0.09612-0.17665
  -6  10   5  138.43    5.45  14-0.93872 0.68519-0.30816 0.83729 0.10316 0.14903
  -5 -10 -10  140.82    8.82  14-0.93521 0.40014-0.31362-0.39024 0.11034-0.74667
  -5  -6 -12   92.16    5.84  13-0.94424 0.43168-0.29914-0.19656 0.09136-0.78456
  -5  -2  20   84.22    4.44  13-0.94350 0.77346-0.30037 0.28466 0.09297 0.77149
  -5   0  19  139.30    6.07  13-0.94199 0.78386-0.30288 0.39187 0.09624 0.73975
  -5   1 -12   36.93    3.42  13-0.94434 0.50447-0.29898 0.19764 0.09115-0.71826
  -5   3 -11    3.07    4.49  14-0.94097 0.53143-0.30454 0.32283 0.09842-0.65660
  -5   6  13  241.20    8.25  14-0.93464 0.78205-0.31449 0.69382 0.11149 0.49625
  -5   7  -7  578.92    6.08  13-0.94130 0.61063-0.30400 0.58039 0.09771-0.43057
  -5   8  -5   11.04    4.32  14-0.94086 0.64092-0.30472 0.65287 0.09865-0.32678
  -5   9  -2    1.76    3.26  13-0.94350 0.68374-0.30037 0.72769 0.09297-0.16912
  -5   9   5   17.35    4.61  13-0.94124 0.74493-0.30410 0.78840 0.09784 0.15846
  -4  -7  20    1.13    5.90  14-0.94011 0.78377-0.30593 0.02009 0.10023 0.72853
  -4  -6 -11   64.96    5.19  14-0.93998 0.50438-0.30614-0.16839 0.10052-0.73358
  -4  -3  19   72.72    5.45  13-0.94160 0.81968-0.30352 0.23560 0.09708 0.72347
  -4  -1  18  130.97    5.46  13-0.94241 0.83126-0.30218 0.33910 0.09533 0.69716
  -4   0 -11   60.19    4.61  14-0.93985 0.56713-0.30635 0.16985 0.10079-0.67634
  -4   1 -11  425.29    4.94  13-0.94720 0.58453-0.29408 0.21356 0.08478-0.65116
  -4   4  -9  396.99    4.69  13-0.94475 0.63235-0.29828 0.40276 0.09024-0.53342
  -4   5  -8  609.19    5.27  13-0.94475 0.65167-0.29828 0.46682 0.09024-0.47637
  -4   7  -5  676.47    5.52  13-0.94720 0.70289-0.29408 0.59882 0.08478-0.30956
  -4   8  -1  407.31    5.07  13-0.94434 0.74828-0.29898 0.69209 0.09115-0.11652
  -4   8   0   38.06    4.48  14-0.94036 0.75434-0.30553 0.70644 0.09971-0.07764
  -4   8   3   82.63    4.86  14-0.93913 0.78131-0.30749 0.73233 0.10228 0.06231
  -3 -16   0   27.55    4.47  13-0.94434 0.57605-0.29898-0.63978 0.09115-0.28198
  -3 -14  -4   80.85    6.30  13-0.94080 0.55607-0.30481-0.55352 0.09878-0.45998
  -3 -11  17  166.81    4.81  13-0.94598 0.78896-0.29618-0.22579 0.08751 0.57626
  -3  -9  18   18.92    5.55  14-0.94158 0.81547-0.30354-0.09823 0.09711 0.63309
  -3  -8  18   48.80    4.05  13-0.94392 0.82621-0.29967-0.04578 0.09206 0.64734
  -3  -7  18  201.25    4.56  13-0.94392 0.83777-0.29967 0.01096 0.09206 0.65709
  -3  -6 -10   42.63    4.92  13-0.94442 0.58544-0.29884-0.15594 0.09097-0.66298
  -3  -6  18  145.95    4.22  13-0.94309 0.84708-0.30107 0.06872 0.09388 0.66443
  -3  -5  18   32.41    5.36  14-0.94063 0.85508-0.30509 0.12893 0.09913 0.66785
  -3  -3  17  153.66    4.20  13-0.94598 0.87223-0.29618 0.22454 0.08751 0.65183
  -3  -1 -10  564.16    6.81  14-0.94071 0.63391-0.30496 0.13219 0.09897-0.62359
  -3  -1  16   40.31    3.54  13-0.94557 0.88303-0.29688 0.32981 0.08842 0.62204
  -3   3  -8  701.23    5.78  13-0.94392 0.69790-0.29967 0.36805 0.09206-0.48371
  -3   4  -7  672.10    5.66  13-0.94475 0.71871-0.29828 0.43090 0.09024-0.42500
  -3   4  11  240.04    6.55  13-0.94119 0.88403-0.30418 0.57976 0.09794 0.42223
  -3   6  -3  420.06    6.05  14-0.94070 0.77298-0.30498 0.58184 0.09900-0.22493
  -2 -16   4   91.06    5.87  14-0.93993 0.67585-0.30622-0.58857 0.10061-0.08858
  -2 -16   5    4.05    5.60  13-0.94124 0.68674-0.30411-0.58337 0.09785-0.03920
  -2 -16   6  164.52    6.24  13-0.94157 0.69704-0.30357-0.57548 0.09715 0.01048
  -2 -16   7   49.44    5.78  13-0.94097 0.70580-0.30454-0.56604 0.09842 0.05613
  -2 -16   8   85.20    6.09  14-0.93953 0.71297-0.30686-0.55565 0.10146 0.10049
  -2 -15   0  165.47    6.33  14-0.93863 0.64778-0.30829-0.56174 0.10333-0.27150
  -2 -15  10  276.74    4.95  13-0.94557 0.74885-0.29688-0.49379 0.08842 0.21871
  -2 -15  11    7.62    5.70  14-0.94068 0.75410-0.30500-0.47729 0.09902 0.25504
  -2 -14  -2  327.40    7.22  14-0.93944 0.64001-0.30700-0.52273 0.10164-0.35533
  -2 -14  12   35.23    4.09  13-0.94557 0.77774-0.29688-0.42216 0.08842 0.32276
  -2 -13  14   38.40    5.68  14-0.94035 0.80101-0.30554-0.34129 0.09973 0.41538
  -2 -12  14  140.35    4.20  13-0.94720 0.81935-0.29408-0.29586 0.08478 0.44042
  -2 -11  15  122.85    4.18  13-0.94475 0.83524-0.29828-0.22748 0.09024 0.49166
  -2  -9  16  110.95    5.30  13-0.94158 0.86373-0.30354-0.10144 0.09711 0.55152
  -2  -8  16    5.32    3.52  13-0.94392 0.87544-0.29967-0.04844 0.09206 0.56568
  -2  -7  16   69.92    3.69  13-0.94392 0.88687-0.29967 0.00729 0.09206 0.57541
  -2  -6  16  553.08    5.20  13-0.94309 0.89610-0.30107 0.06503 0.09388 0.58306
  -2  -5  16   86.35    5.04  14-0.94066 0.90373-0.30504 0.12473 0.09907 0.58664
  -2  -3  15   95.44    3.72  13-0.94475 0.91946-0.29828 0.22355 0.09024 0.56715
  -2  -1  14  206.53    5.24  13-0.94097 0.92751-0.30454 0.33427 0.09842 0.53065
  -2   0  -8   67.93    4.62  13-0.94298 0.73313-0.30124 0.21287 0.09411-0.50058
  -2   0  13  137.14    3.90  13-0.94475 0.93181-0.29828 0.37667 0.09024 0.50051
  -2   1  12  114.71    3.95  13-0.94475 0.93314-0.29828 0.42510 0.09024 0.46242
  -2   2  11    2.26    4.28  13-0.94036 0.92882-0.30553 0.48168 0.09971 0.41383
  -2   4  -4 3200.99   12.49  13-0.94679 0.81627-0.29478 0.46317 0.08569-0.26458
  -2   5   0   11.92    4.50  13-0.94207 0.85925-0.30275 0.55907 0.09607-0.07604
  -2   5   3  796.60   11.51  14-0.94054 0.88606-0.30524 0.58555 0.09933 0.06305
  -1 -14   2  390.16    6.57  14-0.94071 0.74568-0.30497-0.48076 0.09897-0.14983
  -1 -14   3   77.44    3.93  13-0.94434 0.75920-0.29898-0.47878 0.09115-0.09423
  -1 -14   4   15.19    3.55  13-0.94598 0.77085-0.29618-0.47327 0.08751-0.04492
  -1 -14   5   94.00    3.94  13-0.94679 0.78024-0.29478-0.46738 0.08569 0.00645
  -1 -14   6   17.72    3.59  13-0.94598 0.78899-0.29618-0.45798 0.08751 0.05196
  -1 -14   7  132.67    4.07  13-0.94434 0.79647-0.29898-0.44714 0.09115 0.09583
  -1 -14   8   17.52    5.12  14-0.94117 0.80330-0.30422-0.43435 0.09799 0.13735
  -1 -13  10   95.11    3.98  13-0.94309 0.83507-0.30107-0.36476 0.09388 0.24554
  -1 -12  11  117.34    3.86  13-0.94639 0.85648-0.29548-0.30608 0.08660 0.30912
  -1 -11  12  394.51    4.78  13-0.94557 0.87671-0.29688-0.24041 0.08842 0.36453
  -1 -10  13  308.83    4.44  13-0.94267 0.89320-0.30176-0.17104 0.09479 0.41501
  -1  -9  13  144.47    3.79  13-0.94639 0.90724-0.29548-0.12118 0.08660 0.43283
  -1  -5  13   -0.74    3.20  13-0.94720 0.95021-0.29408 0.10255 0.08478 0.47193
  -1  -4  13   92.34    3.62  13-0.94309 0.95614-0.30107 0.16608 0.09388 0.47188
  -1  -2  12  183.34    4.95  14-0.94097 0.96534-0.30454 0.27421 0.09842 0.43881
  -1  -1  11    3.06    3.09  13-0.94350 0.96901-0.30037 0.31861 0.09297 0.40652
  -1   0  10 1454.71    9.37  13-0.94232 0.96897-0.30234 0.36949 0.09554 0.36593
  -1   2  -3 2325.07   13.49  13-0.94392 0.86960-0.29967 0.37561 0.09206-0.22871
  -1   3   1   41.83    5.98  14-0.94011 0.91355-0.30594 0.46934 0.10024-0.03871
  -1   3   2  950.74   17.34  14-0.93478 0.91745-0.31428 0.48586 0.11121-0.00240
   0 -12   3  154.74    5.27  14-0.93937 0.84219-0.30711-0.34530 0.10179-0.07326
   0 -12   4  742.47    7.03  14-0.94072 0.85316-0.30494-0.33977 0.09895-0.02291
   0 -12   5    5.11    4.62  13-0.94086 0.86233-0.30473-0.33216 0.09866 0.02455
   0 -12   6  284.79    5.48  14-0.93935 0.87051-0.30715-0.32172 0.10184 0.06907
   0 -11   1   37.41    3.46  13-0.94557 0.84076-0.29688-0.31450 0.08842-0.14493
   0 -11   7  549.40    5.13  13-0.94557 0.89736-0.29688-0.26773 0.08842 0.14005
   0 -11   8  231.63    5.26  13-0.94127 0.90262-0.30405-0.25275 0.09777 0.17803
   0 -10  -1    9.83    4.37  13-0.94378 0.83060-0.29990-0.27116 0.09236-0.23497
   0 -10   9    9.88    3.10  13-0.94309 0.92392-0.30107-0.19046 0.09388 0.23833
   0  -9  10    1.06    4.41  14-0.94097 0.94180-0.30454-0.12266 0.09842 0.29046
   0  -8  -3  396.53    7.76  13-0.94222 0.83104-0.30250-0.17206 0.09575-0.31400
   0  -8  10  443.23    4.76  13-0.94392 0.95492-0.29967-0.07188 0.09206 0.30710
   0  -7  10  100.26    3.54  13-0.94557 0.96664-0.29688-0.01817 0.08842 0.32007
   0  -6  -4 1492.98   22.57  15-0.92852 0.82857-0.32354-0.04571 0.12348-0.37029
   0  -6  10  568.79    5.21  13-0.94516 0.97671-0.29758 0.03879 0.08933 0.32859
   0  -5  10  253.97    4.16  13-0.94267 0.98465-0.30176 0.09953 0.09479 0.33238
   0  -3   9   -0.01    4.36  13-0.94097 0.99433-0.30454 0.20758 0.09842 0.30030
   0  -2   8 1480.24    9.03  13-0.94122 0.99568-0.30414 0.25513 0.09789 0.26240
   0   0   4   24.70    5.60  13-0.94243 0.97968-0.30216 0.33386 0.09530 0.09185
 -11  10  -9  163.10    4.80  14-0.93526 0.21329-0.31373 0.66807 0.10990-0.58951
 -11  11  -7    1.82    5.73  15-0.93140 0.23953-0.31954 0.74799 0.11759-0.49373
 -11  12  -5  132.68    6.06  15-0.93175 0.26881-0.31903 0.81883 0.11691-0.38760
 -11  13  -2  119.01    6.34  14-0.93329 0.30826-0.31672 0.89591 0.11386-0.23287
 -10   8 -11   97.56    4.30  14-0.93880 0.24551-0.30822 0.54729 0.10265-0.68334
 -10   9 -10  207.18    4.73  14-0.93880 0.26386-0.30822 0.61076 0.10265-0.62575
 -10  10  -8    0.76    5.42  14-0.93209 0.28783-0.31852 0.69504 0.11624-0.53606
 -10  11  -7    0.69    3.90  14-0.93880 0.31337-0.30822 0.74801 0.10265-0.46512
 -10  12  -4    4.19    5.45  15-0.93261 0.34615-0.31774 0.83579 0.11520-0.32515
 -10  13   0   82.29    4.36  14-0.93749 0.39923-0.31029 0.91852 0.10537-0.11635
 -10  13   1  449.72    5.79  14-0.93482 0.40562-0.31441 0.93064 0.11081-0.07399
 -10  13   2   13.90    5.54  14-0.93320 0.41350-0.31686 0.94052 0.11404-0.03088
 -10  13   3  346.11    6.96  14-0.93303 0.42281-0.31711 0.94905 0.11437 0.01736
 -10  13   4   72.92    5.99  14-0.93406 0.43281-0.31556 0.95500 0.11232 0.06657
 -10  13   5   49.80    4.38  14-0.93749 0.44602-0.31029 0.95787 0.10537 0.12140
  -9   1 -14   40.53    6.14  14-0.93380 0.20619-0.31596 0.14866 0.11284-0.88799
  -9   2 -14    5.36    4.18  14-0.93836 0.22173-0.30891 0.19827 0.10356-0.86873
  -9   4 -13  306.73    6.63  14-0.93336 0.24546-0.31662 0.32582 0.11372-0.81291
  -9   6 -12  130.75    4.28  14-0.93704 0.28109-0.31098 0.44190 0.10628-0.73989
  -9   7 -11  223.43    5.94  14-0.93331 0.29579-0.31669 0.51113 0.11382-0.69002
  -9   8 -10  131.27    5.43  14-0.93322 0.31598-0.31683 0.57611 0.11400-0.63339
  -9   9  -9   52.19    3.85  14-0.93571 0.33822-0.31304 0.63652 0.10900-0.57163
  -9  10  13  223.56   12.18  16-0.91965 0.54023-0.33601 0.89113 0.13961 0.45268
  -9  11  -5   16.76    5.04  15-0.93167 0.39381-0.31914 0.78783 0.11706-0.37050
  -9  12  -2   71.90    5.28  14-0.93378 0.43318-0.31599 0.86427 0.11289-0.21488
  -9  12   7  196.83    6.70  14-0.93270 0.51685-0.31761 0.93700 0.11503 0.21104
  -8  -2 -14   27.38    4.46  14-0.93571 0.24370-0.31304-0.01105 0.10900-0.89940
  -8  -1 -14   40.45    4.33  14-0.93660 0.25598-0.31167 0.04466 0.10718-0.88828
  -8   0 -14   64.37    4.24  14-0.93836 0.26749-0.30891 0.09792 0.10356-0.87481
  -8   3 -13   89.16    4.13  14-0.93437 0.30388-0.31510 0.28083 0.11171-0.80737
  -8   5 -12    4.68    3.63  14-0.93526 0.33568-0.31373 0.39951 0.10990-0.73945
  -8   6 -11   70.32    5.08  15-0.93090 0.35042-0.32028 0.47164 0.11857-0.69116
  -8   8  -9   25.40    4.74  15-0.93070 0.38971-0.32056 0.59997 0.11895-0.57755
  -8   9  -8   17.75    3.32  14-0.93526 0.41435-0.31373 0.65654 0.10990-0.51207
  -8  10  -6  401.21    5.97  14-0.93322 0.44167-0.31683 0.73319 0.11401-0.41114
  -8  11  -4  199.36    4.23  14-0.93792 0.47518-0.30960 0.79793 0.10446-0.29724
  -8  11  -3  227.91    5.47  15-0.93088 0.47819-0.32031 0.81701 0.11861-0.26374
  -8  11   8    7.28    6.24  15-0.92958 0.58111-0.32220 0.90673 0.12113 0.25634
  -7   1 -13   14.35    5.12  15-0.93209 0.34871-0.31852 0.18420 0.11624-0.81699
  -7   2 -13  144.39    4.12  14-0.93836 0.36442-0.30891 0.23075 0.10356-0.79533
  -7   4 -12  268.12    4.45  14-0.93704 0.39388-0.31098 0.35399 0.10628-0.73199
  -7   5 -11   82.51    4.93  15-0.93081 0.40719-0.32040 0.42758 0.11874-0.68723
  -7   5  18   50.51    6.55  15-0.92867 0.67846-0.32352 0.66073 0.12289 0.68610
  -7   8  -8  417.98    5.68  14-0.93236 0.46848-0.31811 0.61825 0.11569-0.51335
  -7  10  -4  234.94    5.21  14-0.93239 0.52688-0.31808 0.76264 0.11565-0.30460
  -7  11   0  171.72    4.24  14-0.93704 0.57957-0.31098 0.84390 0.10628-0.09580
  -7  11   1  544.64    6.67  14-0.93409 0.58565-0.31551 0.85609 0.11226-0.05409
  -7  11   2  222.22    5.73  14-0.93315 0.59444-0.31694 0.86558 0.11415-0.00871
  -7  11   3  304.51    6.10  14-0.93365 0.60426-0.31618 0.87270 0.11314 0.03989
  -7  11   4  220.78    4.78  14-0.93660 0.61669-0.31167 0.87619 0.10718 0.09352
  -6  -7 -12  116.25    6.34  15-0.93096 0.34061-0.32019-0.24325 0.11845-0.83533
  -6  -2 -13  224.80    4.83  14-0.93704 0.38926-0.31098 0.02036 0.10628-0.82280
  -6   1  20   77.61    4.86  14-0.93660 0.73116-0.31167 0.45250 0.10718 0.77171
  -6   2 -12   17.60    4.64  14-0.93332 0.43775-0.31668 0.25882 0.11381-0.74428
  -6   4 -11  223.14    4.12  14-0.93437 0.46741-0.31510 0.37810 0.11171-0.67641
  -6   7  -8    7.91    4.34  14-0.93235 0.52616-0.31812 0.57404 0.11571-0.50930
  -6   8  -7    4.07    3.14  14-0.93880 0.55236-0.30822 0.62822 0.10265-0.43974
  -6   9  -5  351.37    4.46  14-0.93880 0.58063-0.30822 0.70069 0.10265-0.33497
  -6  10  -1   84.37    3.68  14-0.93749 0.62820-0.31029 0.79138 0.10537-0.13872
  -6  10   0  250.29    5.43  14-0.93275 0.63232-0.31754 0.80641 0.11494-0.10051
  -6  10   1  547.99    6.64  15-0.92992 0.63916-0.32171 0.81885 0.12048-0.05871
  -6  10   4    5.66    4.56  15-0.93185 0.66955-0.31887 0.83955 0.11671 0.08721
  -5  -8 -11   38.63    5.55  15-0.93230 0.40785-0.31821-0.28206 0.11583-0.78077
  -5  -5 -12   75.66    4.20  14-0.93526 0.43252-0.31373-0.12627 0.10990-0.79364
  -5  -4 -12  237.67    6.12  15-0.93135 0.43974-0.31961-0.06283 0.11769-0.79273
  -5  -2 -12  144.94    5.38  15-0.93043 0.45952-0.32096 0.05093 0.11948-0.77528
  -5  -1 -12   18.93    4.72  14-0.93331 0.47285-0.31669 0.10207 0.11381-0.75975
  -5  -1  20  121.81    6.14  14-0.93313 0.77406-0.31696 0.35737 0.11417 0.75982
  -5   0 -12   85.07    3.81  14-0.93836 0.48810-0.30891 0.15159 0.10356-0.74024
  -5   2 -11  218.04    5.14  14-0.93209 0.51209-0.31852 0.28151 0.11624-0.68652
  -5   2  18  229.70    6.47  15-0.92951 0.78288-0.32230 0.51545 0.12126 0.68619
  -5   3  17   19.52    5.27  15-0.93101 0.78491-0.32011 0.56250 0.11835 0.65062
  -5   4 -10   68.58    3.44  14-0.93704 0.54753-0.31098 0.39492 0.10628-0.61062
  -5   5  -9  965.62    6.14  14-0.93437 0.56431-0.31510 0.46308 0.11171-0.55855
  -5   6  -8  784.58    5.68  14-0.93616 0.58617-0.31236 0.52474 0.10809-0.49798
  -5   8  -4  192.26    4.97  15-0.93084 0.63949-0.32036 0.67717 0.11868-0.29990
  -5   9  -1   43.18    3.27  14-0.93749 0.68475-0.31029 0.74693 0.10537-0.13417
  -5   9   0  129.90    5.05  14-0.93282 0.68931-0.31743 0.76208 0.11480-0.09654
  -5   9   1  128.76    5.03  15-0.92994 0.69613-0.32169 0.77484 0.12044-0.05483
  -5   9   3  665.21    7.63  15-0.92908 0.71418-0.32292 0.79200 0.12209 0.03861
  -5   9   4   34.65    4.74  14-0.93276 0.72708-0.31752 0.79415 0.11491 0.09278
  -4 -10  -9  375.28   11.75  16-0.92034 0.46102-0.33509-0.34881 0.13836-0.71474
  -4  -6  20    5.03    4.14  14-0.93792 0.79366-0.30960 0.08038 0.10446 0.73539
  -4  -5 -11  467.76    7.24  15-0.93104 0.50541-0.32007-0.09880 0.11829-0.74190
  -4  -5  20   64.41    4.32  14-0.93526 0.80159-0.31373 0.14170 0.10990 0.73856
  -4  -4  20  230.69    6.55  15-0.93032 0.80700-0.32113 0.20421 0.11970 0.73835
  -4  -2  19  278.72    6.36  14-0.93316 0.82149-0.31692 0.30546 0.11411 0.71630
  -4  -1 -11  101.10    4.92  14-0.93322 0.54950-0.31683 0.12367 0.11401-0.69905
  -4   1  17  176.52    5.88  14-0.93350 0.83406-0.31641 0.45825 0.11345 0.65037
  -4   2 -10  261.52    4.35  14-0.93616 0.59283-0.31236 0.29567 0.10809-0.61735
  -4   2  16    4.91    3.50  14-0.93616 0.83778-0.31236 0.50303 0.10809 0.61707
  -4   3  15   87.28    5.30  14-0.93443 0.83731-0.31500 0.55371 0.11158 0.57616
  -4   6  -6   25.75    3.20  14-0.93616 0.67226-0.31236 0.55296 0.10809-0.38955
  -4   7  -4  767.11    5.97  14-0.93704 0.70258-0.31098 0.62358 0.10628-0.28337
  -4   8   1  774.31    6.88  14-0.93704 0.76013-0.31098 0.71984 0.10628-0.03671
  -4   8   2  119.21    3.89  14-0.93660 0.76938-0.31167 0.72858 0.10718 0.00977
  -3 -16  -1   80.70    6.64  15-0.93160 0.55275-0.31925-0.62767 0.11721-0.35598
  -3 -10  18   79.51    4.16  14-0.93880 0.80235-0.30822-0.14943 0.10265 0.61778
  -3  -8  -9   33.59    6.20  15-0.92503 0.55440-0.32868-0.23058 0.12977-0.67325
  -3  -5 -10  203.40    5.85  14-0.93437 0.58552-0.31509-0.08345 0.11170-0.67391
  -3  -4 -10  416.85    6.82  15-0.93105 0.59285-0.32006-0.02208 0.11828-0.67136
  -3  -4  18  160.36    4.39  14-0.93571 0.86093-0.31304 0.19341 0.10900 0.66819
  -3  -3 -10    1.84    4.46  15-0.93146 0.60478-0.31945 0.03449 0.11747-0.66009
  -3  -2  17  399.00    5.14  14-0.93749 0.87466-0.31029 0.29534 0.10537 0.64345
  -3   0  16  224.26    5.63  15-0.93090 0.87892-0.32028 0.40991 0.11858 0.60142
  -3   1  -9 1218.87    7.58  14-0.93526 0.65878-0.31373 0.26134 0.10990-0.56791
  -3   1  15    2.26    4.54  15-0.93224 0.88313-0.31829 0.45687 0.11593 0.56645
  -3   2  14  148.91    5.34  14-0.93259 0.88296-0.31777 0.50439 0.11524 0.52861
  -3   5  -5  355.43    4.83  14-0.93660 0.73984-0.31167 0.51610 0.10718-0.33713
  -2 -16   2   23.54    5.72  15-0.93114 0.64802-0.31992-0.59018 0.11809-0.20104
  -2 -16   3   14.81    3.99  14-0.93616 0.66375-0.31236-0.58985 0.10809-0.14208
  -2 -16   9  144.28    4.91  14-0.93616 0.72007-0.31236-0.54223 0.10809 0.14196
  -2 -16  10   49.88    6.08  14-0.93242 0.72609-0.31803-0.52866 0.11558 0.18177
  -2 -15  12   39.11    4.38  14-0.93526 0.75688-0.31373-0.46090 0.10990 0.29186
  -2 -14  13   61.82    4.29  14-0.93880 0.78084-0.30822-0.40232 0.10265 0.35599
  -2 -14  14    3.63    5.80  15-0.93163 0.78270-0.31920-0.38331 0.11714 0.38798
  -2 -13  15    0.53    5.71  15-0.93186 0.80213-0.31886-0.31909 0.11669 0.44577
  -2 -12  -5   22.13    6.36  15-0.92442 0.61772-0.32952-0.41152 0.13089-0.50831
  -2 -12  15   57.84    4.16  14-0.93880 0.81932-0.30822-0.27361 0.10265 0.46974
  -2 -11  16    8.47    3.81  14-0.93437 0.83583-0.31510-0.20142 0.11171 0.51768
  -2 -10  16  211.15    4.54  14-0.93880 0.84960-0.30822-0.15335 0.10265 0.53617
  -2  -8  17   32.26    5.19  15-0.93086 0.87298-0.32033-0.02018 0.11864 0.58661
  -2  -7  -8  120.68    7.58  16-0.92254 0.63897-0.33211-0.15012 0.13437-0.60794
  -2  -7  17   12.86    5.15  15-0.93106 0.88333-0.32005 0.03566 0.11826 0.59504
  -2  -4  16    6.66    3.27  14-0.93571 0.90955-0.31304 0.18990 0.10900 0.58627
  -2  -2  15   28.43    3.40  14-0.93571 0.92078-0.31304 0.29519 0.10900 0.55773
  -2   1  -7 1177.18    8.41  14-0.93326 0.74320-0.31677 0.29258 0.11392-0.46299
  -2   2  -6 1157.07    8.49  15-0.93092 0.76086-0.32024 0.36016 0.11853-0.41108
  -2   3  -5 2187.18   10.43  14-0.93526 0.78499-0.31373 0.41792 0.10990-0.34530
  -2   4  -3  151.87    5.41  14-0.93236 0.81151-0.31811 0.49415 0.11569-0.24690
  -2   5   1 1406.19   11.19  14-0.93749 0.86453-0.31029 0.57447 0.10537-0.03801
  -2   5   2  390.48    7.92  14-0.93531 0.87164-0.31366 0.58568 0.10981 0.00490
  -1 -15   5   84.99    5.38  15-0.93135 0.75326-0.31961-0.49899 0.11768-0.03590
  -1 -15   6   40.21    5.27  15-0.93142 0.76372-0.31950-0.49051 0.11754 0.01185
  -1 -15   7   97.86    5.51  15-0.93037 0.77210-0.32105-0.48131 0.11959 0.05691
  -1 -14   1   19.81    5.15  14-0.93359 0.72982-0.31628-0.47713 0.11327-0.21135
  -1 -14   9   87.27    3.93  14-0.93792 0.80843-0.30960-0.42064 0.10446 0.17737
  -1 -14  10  203.75    5.80  14-0.93324 0.81370-0.31680-0.40519 0.11396 0.21546
  -1 -13  -1   48.17    4.98  14-0.93490 0.72311-0.31428-0.43872 0.11063-0.29430
  -1 -13  11  335.06    4.76  14-0.93792 0.83747-0.30960-0.34851 0.10446 0.28175
  -1 -13  12   26.92    5.37  15-0.93085 0.84077-0.32034-0.32999 0.11866 0.31517
  -1 -12  12   92.13    3.82  14-0.93880 0.85962-0.30822-0.28529 0.10265 0.34070
  -1 -12  13   -3.43    5.09  15-0.93186 0.86048-0.31886-0.26607 0.11669 0.37359
  -1 -11  13   53.87    3.59  14-0.93792 0.87734-0.30960-0.21932 0.10446 0.39554
  -1 -10  14   55.92    4.92  14-0.93325 0.89307-0.31678-0.14783 0.11394 0.44285
  -1  -9  14   81.34    3.66  14-0.93616 0.90714-0.31236-0.09625 0.10809 0.45828
  -1  -8  14  267.03    4.44  14-0.93836 0.91907-0.30891-0.04352 0.10356 0.47230
  -1  -7  14    1.95    3.15  14-0.93880 0.93020-0.30822 0.01298 0.10265 0.48258
  -1  -6  14  242.89    4.23  14-0.93792 0.93886-0.30960 0.06994 0.10446 0.49021
  -1  -5  14  234.51    4.10  14-0.93437 0.94645-0.31510 0.13202 0.11171 0.49236
  -1  -3  13  147.87    3.89  14-0.93571 0.95930-0.31304 0.23464 0.10900 0.46635
  -1   1  -4  828.74    9.26  15-0.93088 0.83691-0.32030 0.33220 0.11861-0.31182
  -1   1   9  468.68    6.70  14-0.93451 0.96238-0.31487 0.43056 0.11141 0.31161
  -1   2   7 2030.85   14.48  14-0.93476 0.95423-0.31450 0.47071 0.11092 0.22651
   0 -12   2  109.28    3.86  14-0.93526 0.82890-0.31373-0.34673 0.10990-0.12853
   0 -12   7  205.26    4.12  14-0.93660 0.87720-0.31167-0.30925 0.10718 0.11151
   0 -12   8   28.58    4.74  14-0.93282 0.88364-0.31742-0.29467 0.11478 0.15139
   0 -11   0  196.11    4.46  14-0.93749 0.82283-0.31029-0.30952 0.10537-0.20951
   0 -11   9  234.40    4.11  14-0.93616 0.90677-0.31236-0.23613 0.10809 0.21514
   0 -11  10  203.12    5.31  15-0.93079 0.90940-0.32043-0.22036 0.11877 0.25187
   0 -10  10  316.62    4.33  14-0.93616 0.92653-0.31236-0.17178 0.10809 0.27233
   0  -9  11  374.99    5.50  14-0.93279 0.94261-0.31747-0.10270 0.11485 0.32250
   0  -8  11  199.01    3.89  14-0.93526 0.95558-0.31373-0.04990 0.10990 0.33647
   0  -7  11   82.01    3.43  14-0.93616 0.96669-0.31236 0.00535 0.10809 0.34781
   0  -6  11  534.15    5.05  14-0.93526 0.97570-0.31373 0.06281 0.10990 0.35546
   0  -5  11  206.89    5.05  15-0.93175 0.98271-0.31902 0.12452 0.11690 0.35765
   0  -4  10  109.66    3.54  14-0.93704 0.98991-0.31098 0.16519 0.10628 0.33028
   0  -2  -3   50.73    6.53  15-0.93150 0.88288-0.31939 0.18393 0.11739-0.27769
   0  -1  -2   27.77    6.19  14-0.93318 0.90416-0.31688 0.24536 0.11407-0.21775
   0  -1   7  836.29    7.34  14-0.93571 0.99136-0.31304 0.31256 0.10900 0.21272
   0   0   5 1607.09   12.22  15-0.93106 0.97783-0.32004 0.35992 0.11825 0.11736
   1  -8   4  431.72    5.78  15-0.93084 0.95217-0.32036-0.08574 0.11868 0.00863
   1  -7   2  825.28    7.50  15-0.93141 0.94443-0.31953-0.04559 0.11758-0.07578
   1  -7   3  619.90    6.69  14-0.93325 0.95634-0.31678-0.04062 0.11394-0.02485
   1  -7   4  320.12    5.51  14-0.93329 0.96578-0.31672-0.03284 0.11385 0.02266
   1  -7   5  396.32    5.67  15-0.93179 0.97319-0.31896-0.02271 0.11682 0.06735
   1  -6   2  130.78    5.10  14-0.93209 0.95598-0.31852 0.00984 0.11624-0.06517
   1  -6   3  443.54    5.45  14-0.93437 0.96768-0.31510 0.01438 0.11171-0.01322
   1  -6   4  417.75    5.17  14-0.93437 0.97657-0.31510 0.02209 0.11171 0.03421
   1  -6   5  459.34    6.25  15-0.93175 0.98335-0.31902 0.03384 0.11690 0.07669
   1  -5   3   37.15    4.81  15-0.93181 0.97523-0.31894 0.07510 0.11679-0.00866
   1  -5   4 1062.59    8.27  15-0.93090 0.98373-0.32028 0.08387 0.11858 0.03688
 -11  10  -8   68.76    5.82  15-0.92376 0.21164-0.33030 0.69328 0.13243-0.56456
 -11  12  -4  110.45    6.02  15-0.92298 0.26895-0.33137 0.83877 0.13387-0.35658
 -11  13  -1    3.58    4.16  15-0.92843 0.31296-0.32372 0.91145 0.12364-0.19559
 -11  13   0  136.52    6.21  15-0.92343 0.31699-0.33075 0.92625 0.13304-0.15620
 -10   4 -13   13.50    4.34  15-0.92701 0.17306-0.32575 0.32355 0.12635-0.83838
 -10   6 -12  163.77    4.72  15-0.92984 0.20674-0.32169 0.44115 0.12093-0.76728
 -10   7 -11  326.49    5.17  15-0.92605 0.22213-0.32710 0.51066 0.12816-0.71786
 -10   8 -10   43.45    4.00  15-0.92509 0.24070-0.32845 0.57628 0.12996-0.66291
 -10   9  -9   14.24    3.99  15-0.92701 0.26220-0.32575 0.63733 0.12635-0.60302
 -10  11  -6   68.17    3.98  15-0.92891 0.31257-0.32305 0.77102 0.12274-0.43673
 -10  12  -3  253.34    4.78  15-0.92605 0.34865-0.32710 0.85538 0.12816-0.29034
 -10  12   9    2.79    5.87  15-0.92237 0.45748-0.33220 0.95596 0.13499 0.27242
  -9   3 -13   16.60    3.98  15-0.92605 0.22947-0.32710 0.28160 0.12816-0.83745
  -9   5 -12   41.12    3.90  15-0.92605 0.25891-0.32710 0.40209 0.12816-0.77111
  -9   9  -8  195.82    5.47  15-0.92300 0.33418-0.33135 0.66310 0.13384-0.54866
  -9  10  -7   12.24    3.49  15-0.93031 0.36182-0.32101 0.71636 0.12003-0.47899
  -9  11  -4  152.97    5.53  16-0.92233 0.39248-0.33225 0.80873 0.13506-0.34088
  -9  12  -1    7.61    3.51  15-0.92843 0.43721-0.32372 0.87969 0.12364-0.17886
  -9  12   0  331.04    6.22  15-0.92341 0.44103-0.33078 0.89497 0.13307-0.13938
  -9  12   5  321.49    6.79  16-0.91890 0.48387-0.33686 0.94072 0.14126 0.09058
  -9  12   6   20.26    5.41  15-0.92486 0.49976-0.32878 0.94086 0.13039 0.14755
  -8   1 -13   64.85    5.58  16-0.92084 0.27018-0.33428 0.18897 0.13779-0.85265
  -8   2 -13  281.66    4.99  15-0.92701 0.28645-0.32575 0.23595 0.12635-0.83130
  -8   4 -12   79.66    3.88  15-0.92509 0.31524-0.32845 0.35947 0.12996-0.76912
  -8   7 -10  129.26    3.80  15-0.92938 0.36906-0.32237 0.53790 0.12184-0.63750
  -8   9  -7  391.75    5.80  15-0.92303 0.41091-0.33131 0.68305 0.13379-0.48760
  -8  10  -5    7.51    4.66  16-0.92279 0.44081-0.33163 0.75486 0.13422-0.38464
  -8  10  11  296.63    9.70  16-0.91541 0.58376-0.34144 0.89266 0.14744 0.36365
  -8  11  -2  112.52    5.02  15-0.92343 0.47959-0.33075 0.83500 0.13304-0.23082
  -7  -5 -13   80.89    4.71  15-0.92843 0.28264-0.32372-0.14719 0.12364-0.88163
  -7  -3 -13    7.59    5.51  16-0.92178 0.29658-0.33301-0.02619 0.13607-0.87635
  -7  -2 -13  199.48    6.06  16-0.92130 0.30680-0.33365 0.03181 0.13694-0.86672
  -7  -1 -13  141.67    5.66  15-0.92320 0.31897-0.33107 0.08525 0.13347-0.85344
  -7   0 -13   -4.20    3.53  15-0.92749 0.33377-0.32508 0.13384 0.12545-0.83692
  -7   3 -12  276.88    4.59  15-0.92701 0.37339-0.32575 0.31252 0.12635-0.76137
  -7   6 -10  115.41    3.62  15-0.92796 0.42415-0.32440 0.49579 0.12455-0.63632
  -7   6  17   16.23    7.24  16-0.91564 0.66598-0.34114 0.72693 0.14703 0.62406
  -7   7  -9  445.35    4.82  15-0.92891 0.44556-0.32305 0.55925 0.12274-0.57788
  -7   9  -6   27.81    3.35  15-0.92891 0.49448-0.32305 0.69593 0.12274-0.41661
  -7  10  -3    8.51    4.54  16-0.92336 0.52754-0.33085 0.78210 0.13318-0.27503
  -6  -9 -11  221.12    8.07  16-0.92233 0.32076-0.33226-0.33548 0.13507-0.82313
  -6   1 -12   92.34    3.80  15-0.92557 0.41918-0.32778 0.21469 0.12906-0.76975
  -6   3 -11    0.84    4.65  15-0.92315 0.44718-0.33114 0.33730 0.13357-0.70847
  -6   5 -10  353.07    4.52  15-0.93077 0.48479-0.32033 0.44837 0.11912-0.62738
  -6   6  -9    3.94    3.08  15-0.92984 0.50526-0.32169 0.51282 0.12093-0.57163
  -6   8  -6  255.38    4.22  15-0.92701 0.54965-0.32575 0.65441 0.12635-0.41614
  -6   9  -4   38.46    3.40  15-0.92984 0.58160-0.32169 0.72247 0.12093-0.30633
  -6  10   2   90.74    3.89  15-0.92796 0.64587-0.32440 0.82936 0.12455-0.01542
  -6  10   3  576.93    6.25  15-0.92843 0.65595-0.32372 0.83654 0.12364 0.03302
  -5   1 -11  407.43    5.75  16-0.92231 0.49242-0.33229 0.23988 0.13510-0.71481
  -5   1  19   97.34    6.00  15-0.92488 0.77730-0.32874 0.47340 0.13035 0.71509
  -5   3 -10  480.87    5.95  15-0.92296 0.52306-0.33140 0.35904 0.13391-0.64707
  -5   4  16  183.78    6.30  15-0.92669 0.78149-0.32620 0.61676 0.12695 0.60464
  -5   6  -7  407.22    5.68  16-0.92125 0.58143-0.33372 0.55490 0.13703-0.47917
  -5   7  -6  172.10    3.83  15-0.92891 0.60824-0.32305 0.60727 0.12274-0.40849
  -5   9   2 1711.36    9.67  15-0.92843 0.70382-0.32372 0.78488 0.12364-0.01095
  -4  -8 -10  342.00    7.72  16-0.92236 0.47500-0.33222-0.24731 0.13502-0.73938
  -4  -4 -11   20.79    3.44  15-0.92653 0.51170-0.32643-0.03620 0.12725-0.74088
  -4  -3 -11   46.65    3.58  15-0.92653 0.52276-0.32643 0.02044 0.12725-0.73144
  -4  -3  20    5.96    5.72  15-0.92266 0.80982-0.33182 0.27175 0.13447 0.73348
  -4  -1  19   16.26    5.32  16-0.92163 0.81944-0.33321 0.37750 0.13635 0.70241
  -4   0  18  199.74    4.73  15-0.92796 0.82770-0.32440 0.41751 0.12455 0.67759
  -4   1 -10   51.31    4.61  15-0.92453 0.57124-0.32923 0.25584 0.13100-0.64983
  -4   3  -9   58.95    3.30  15-0.92984 0.60721-0.32169 0.36937 0.12093-0.57364
  -4   4  -8   20.63    3.10  15-0.92701 0.62369-0.32575 0.43735 0.12635-0.52216
  -4   4  14  179.32    5.95  15-0.92514 0.82899-0.32839 0.61547 0.12988 0.52000
  -4   5  -7   73.06    3.37  15-0.92984 0.64673-0.32169 0.49787 0.12093-0.46022
  -4   6  -5  982.31    7.09  16-0.92236 0.66845-0.33222 0.58105 0.13502-0.36904
  -4   7  -3   52.50    3.16  15-0.92653 0.70135-0.32643 0.64723 0.12725-0.25749
  -3 -15  -3  233.65    8.17  15-0.92559 0.53989-0.32776-0.57897 0.12903-0.45275
  -3  -9  19  378.63    5.54  15-0.92891 0.81172-0.32305-0.07104 0.12274 0.65416
  -3  -8  19  129.90    4.52  15-0.92984 0.82312-0.32169-0.01612 0.12093 0.66592
  -3  -7  19   -2.04    3.96  15-0.92984 0.83315-0.32169 0.04104 0.12093 0.67491
  -3  -6  19   99.25    4.29  15-0.92796 0.84124-0.32440 0.09947 0.12455 0.68096
  -3  -5  19   72.26    5.43  15-0.92385 0.84822-0.33018 0.16181 0.13227 0.68278
  -3  -3  18  125.84    4.14  15-0.92843 0.86414-0.32372 0.26015 0.12364 0.66300
  -3  -1  17  273.29    4.77  15-0.92509 0.87245-0.32845 0.36975 0.12996 0.62820
  -3   0  -9  325.89    5.76  16-0.92266 0.63615-0.33182 0.22355 0.13447-0.60179
  -3   2  -8 1522.24    8.13  15-0.92701 0.67058-0.32575 0.33735 0.12635-0.52733
  -3   3  -7  384.55    5.59  15-0.92402 0.68712-0.32995 0.40563 0.13196-0.47597
  -3   3  13   35.94    4.79  15-0.92426 0.87588-0.32961 0.56494 0.13151 0.47428
  -3   4  -6  240.48    4.26  15-0.92796 0.71160-0.32440 0.46447 0.12455-0.41185
  -3   5  -4  326.29    5.83  16-0.92135 0.73395-0.33359 0.54617 0.13685-0.31923
  -3   6  -2  364.01    4.96  15-0.93031 0.77210-0.32101 0.60533 0.12003-0.19905
  -3   6   6    8.15    6.82  17-0.90774 0.82473-0.35105 0.69936 0.16052 0.14076
  -2 -16   1  127.35    6.34  16-0.92239 0.62992-0.33217-0.58633 0.13495-0.26551
  -2 -15  -1   80.48    5.98  15-0.92431 0.62450-0.32954-0.54885 0.13142-0.34691
  -2 -13  -4  208.00    6.89  15-0.92266 0.61467-0.33182-0.45764 0.13447-0.47390
  -2 -13  16   66.94    6.23  16-0.92232 0.80202-0.33227-0.29824 0.13508 0.47509
  -2 -12  16  168.09    4.68  15-0.92891 0.81926-0.32305-0.25168 0.12274 0.49690
  -2 -11  -6   29.05    8.89  17-0.90621 0.60032-0.35290-0.33993 0.16305-0.57869
  -2 -11  17  195.36    6.12  15-0.92300 0.83401-0.33134-0.17883 0.13383 0.54298
  -2 -10  17   -0.48    3.94  15-0.92701 0.84818-0.32575-0.12746 0.12635 0.56043
  -2  -9  17   34.42    3.92  15-0.92984 0.86092-0.32169-0.07538 0.12093 0.57502
  -2  -6  17   31.24    3.64  15-0.92891 0.89165-0.32305 0.09524 0.12274 0.60123
  -2  -5  17  374.14    4.88  15-0.92509 0.89792-0.32845 0.15660 0.12996 0.60369
  -2  -3  16  246.91    4.38  15-0.92796 0.91215-0.32440 0.25737 0.12455 0.58060
  -2  -1  15  309.99    5.73  16-0.92189 0.91732-0.33286 0.37015 0.13587 0.54040
  -2   0  14   31.02    4.64  15-0.92384 0.92082-0.33019 0.41666 0.13229 0.50530
  -2   1  13  572.31    6.95  16-0.92234 0.91993-0.33225 0.46657 0.13505 0.46488
  -2   3  10  454.71    7.49  16-0.92164 0.91201-0.33319 0.55660 0.13632 0.33983
  -1 -15   3   10.16    5.23  16-0.92384 0.72983-0.33018-0.50503 0.13228-0.14541
  -1 -15   4  171.37    4.47  15-0.92938 0.74288-0.32237-0.50381 0.12184-0.08696
  -1 -15   8   19.94    3.91  15-0.92843 0.77968-0.32372-0.47079 0.12364 0.10155
  -1 -15   9   93.42    4.21  15-0.92509 0.78627-0.32845-0.45822 0.12996 0.14246
  -1 -15  10  155.73    5.91  16-0.92134 0.79118-0.33360-0.44540 0.13687 0.18268
  -1 -14   0  359.27    6.68  15-0.92299 0.71002-0.33136-0.47045 0.13386-0.27943
  -1 -14  11  137.84    4.40  15-0.92796 0.81759-0.32440-0.39031 0.12455 0.25197
  -1 -14  12   56.71    5.64  16-0.92144 0.82120-0.33347-0.37301 0.13669 0.28751
  -1 -13  13  202.69    5.90  15-0.92343 0.84306-0.33076-0.31141 0.13305 0.34821
  -1 -12  -3  193.32    6.13  15-0.92266 0.70186-0.33182-0.38087 0.13447-0.40389
  -1 -12  14  120.19    5.55  16-0.92239 0.86172-0.33218-0.24587 0.13496 0.40323
  -1 -11  -4    8.52    4.81  15-0.92266 0.70295-0.33182-0.33262 0.13447-0.44172
  -1 -11  14  150.44    3.98  15-0.92891 0.87742-0.32305-0.19861 0.12274 0.42494
  -1 -10  15  107.40    5.46  16-0.92239 0.89206-0.33218-0.12512 0.13496 0.46982
  -1  -9  15    5.02    3.46  15-0.92509 0.90565-0.32845-0.07199 0.12996 0.48398
  -1  -8  15  123.12    3.95  15-0.92701 0.91650-0.32575-0.01867 0.12635 0.49713
  -1  -7  15  481.97    5.12  15-0.92605 0.92722-0.32710 0.03911 0.12816 0.50500
  -1  -6  15   13.88    4.87  15-0.92412 0.93561-0.32980 0.09886 0.13177 0.51002
  -1  -4  14   83.58    3.68  15-0.92843 0.95111-0.32372 0.19686 0.12364 0.49016
  -1  -2  -6    5.63    4.69  16-0.92015 0.77679-0.33521 0.16206 0.13903-0.45521
  -1  -2  13  117.88    4.94  15-0.92397 0.95818-0.33001 0.30832 0.13205 0.45290
  -1  -1  12   84.33    3.54  15-0.92557 0.96092-0.32778 0.35464 0.12906 0.41788
  -1   0  -5  895.11    8.46  15-0.92938 0.81564-0.32237 0.27020 0.12184-0.37183
  -1   0  11  380.49    5.93  15-0.92298 0.95930-0.33138 0.40649 0.13388 0.37499
   0 -13   3  561.24    6.75  15-0.92338 0.81642-0.33082-0.37831 0.13313-0.11352
   0 -13   4   48.27    3.62  15-0.92653 0.82904-0.32643-0.37457 0.12725-0.05982
   0 -13   5  186.42    4.22  15-0.92749 0.83973-0.32508-0.36791 0.12545-0.01054
   0 -13   6   88.76    3.77  15-0.92749 0.84852-0.32508-0.35982 0.12545 0.03667
   0 -13   7    6.16    3.36  15-0.92557 0.85632-0.32778-0.34920 0.12906 0.08125
   0 -13   8  174.37    5.34  15-0.92293 0.86229-0.33144-0.33822 0.13396 0.12300
   0 -12   1  164.08    4.19  15-0.92891 0.81323-0.32305-0.34551 0.12274-0.18853
   0 -12   9  293.24    4.39  15-0.92891 0.88769-0.32305-0.28212 0.12274 0.19139
   0 -12  10    9.14    4.77  15-0.92293 0.89241-0.33144-0.26477 0.13396 0.22768
   0 -11  -1  112.31    5.22  15-0.92380 0.80029-0.33024-0.29735 0.13235-0.28379
   0 -11  11    5.05    4.68  16-0.92289 0.91276-0.33149-0.20151 0.13404 0.28458
   0 -10  -2   75.34    5.00  15-0.92564 0.80298-0.32769-0.25167 0.12894-0.31840
   0 -10  11  111.26    3.60  15-0.92891 0.92831-0.32305-0.15335 0.12274 0.30537
   0  -9  -3  702.65    9.99  16-0.91889 0.79684-0.33688-0.19369 0.14129-0.36918
   0  -9  12    9.52    4.49  15-0.92369 0.94340-0.33040-0.08105 0.13257 0.35249
   0  -8  12  414.96    4.62  15-0.92605 0.95499-0.32710-0.02853 0.12816 0.36620
   0  -7  12  176.86    3.84  15-0.92605 0.96546-0.32710 0.02793 0.12816 0.37551
   0  -6  12   -1.05    4.35  16-0.92315 0.97433-0.33114 0.08895 0.13357 0.37972
   0  -4  11    7.61    2.99  15-0.92509 0.98653-0.32845 0.19089 0.12996 0.35489
   0  -3  10  900.04    6.46  15-0.92796 0.99109-0.32440 0.23523 0.12455 0.32157
   0  -2   9  895.49    6.75  15-0.92796 0.99185-0.32440 0.28368 0.12455 0.28329
   0  -1   8  167.73    4.95  16-0.92198 0.98689-0.33273 0.33978 0.13570 0.23355
   1  -9   3  842.60    7.34  15-0.92334 0.92529-0.33088-0.13987 0.13321-0.06278
   1  -9   4   81.18    3.61  15-0.92509 0.93645-0.32845-0.13417 0.12996-0.01158
   1  -9   5  278.03    5.43  15-0.92441 0.94538-0.32940-0.12526 0.13122 0.03447
   1  -9   6  948.99    7.03  16-0.92238 0.95246-0.33219-0.11492 0.13497 0.07780
   1  -8   2 1185.01    7.93  15-0.92653 0.92960-0.32643-0.09537 0.12725-0.09436
   1  -8   3   53.83    3.26  15-0.92984 0.94240-0.32169-0.09193 0.12093-0.04081
   1  -8   5   68.40    3.36  15-0.92938 0.96051-0.32237-0.07605 0.12184 0.05365
   1  -8   6  596.90    5.40  15-0.92605 0.96708-0.32710-0.06317 0.12816 0.09465
   1  -8   7   67.39    4.42  16-0.92231 0.97182-0.33229-0.05077 0.13510 0.13409
   1  -7   1   42.62    4.38  15-0.92439 0.92866-0.32943-0.04338 0.13126-0.13659
   1  -7   6   39.75    3.18  15-0.92796 0.97914-0.32440-0.00946 0.12455 0.10747
   1  -7   7  389.60    5.48  15-0.92297 0.98343-0.33139 0.00512 0.13390 0.14537
   1  -6   1  425.99    5.96  15-0.92605 0.94059-0.32710 0.01057 0.12816-0.12388
   1  -6   6 1409.30    7.82  15-0.92701 0.98860-0.32575 0.04849 0.12635 0.11502
   1  -6   7   15.83    4.41  16-0.92155 0.99221-0.33331 0.06409 0.13648 0.15159
   1  -5   1  910.39    8.99  16-0.92209 0.94684-0.33259 0.07259 0.13551-0.12231
   1  -5   2  957.33    8.05  15-0.92938 0.96362-0.32237 0.07018 0.12184-0.06084
   1  -5   5    4.21    3.16  15-0.92796 0.99006-0.32440 0.09579 0.12455 0.07771
   1  -5   6  392.38    5.92  15-0.92294 0.99460-0.33143 0.11030 0.13395 0.11651
   1  -4   3 1455.87   10.28  15-0.92295 0.97683-0.33141 0.14338 0.13392-0.01649
   1  -4   4 6103.89   18.06  16-0.92239 0.98567-0.33217 0.15194 0.13495 0.02971
 -11   8 -10   20.95    4.21  16-0.91815 0.16661-0.33789 0.57103 0.14248-0.68892
 -11   9  -9   28.56    4.19  16-0.91966 0.18727-0.33589 0.63414 0.13977-0.62957
 -11  10  -7  227.70    6.26  17-0.91163 0.20893-0.34624 0.71687 0.15384-0.53978
 -11  11  -6  280.45    5.02  16-0.92016 0.23686-0.33522 0.77020 0.13887-0.46718
 -11  12  -3   67.68    4.11  16-0.91509 0.27111-0.34186 0.85730 0.14787-0.32456
 -11  13   1  104.38    4.53  16-0.91966 0.32277-0.33589 0.93904 0.13977-0.11669
 -11  13   2    1.88    3.98  16-0.91662 0.32867-0.33988 0.95040 0.14517-0.07604
 -11  13   3   30.59    5.91  16-0.91475 0.33604-0.34229 0.96090 0.14845-0.03050
 -11  13   4  163.36    6.79  16-0.91491 0.34614-0.34208 0.96908 0.14818 0.01728
 -11  13   5   12.73    4.41  16-0.91662 0.35766-0.33988 0.97498 0.14517 0.06797
 -10   5 -12  178.30    4.77  16-0.91815 0.18337-0.33789 0.39905 0.14248-0.79818
 -10   6 -11  152.43    6.06  17-0.91249 0.19796-0.34516 0.47063 0.15236-0.75194
 -10   9  -8   95.77    5.50  16-0.91281 0.25700-0.34475 0.66302 0.15181-0.58064
 -10  10  -7  131.90    4.19  16-0.91915 0.28295-0.33656 0.71911 0.14068-0.51216
 -10  11  -5    1.23    3.73  16-0.91915 0.31218-0.33656 0.79155 0.14068-0.40932
 -10  12  -2   14.97    3.71  16-0.91865 0.35120-0.33722 0.87238 0.14158-0.25727
 -10  12  -1   10.47    5.24  16-0.91224 0.35277-0.34548 0.88919 0.15280-0.22213
 -10  12   8   53.31    6.04  17-0.90868 0.43472-0.34989 0.96535 0.15883 0.19996
  -9   1 -13  127.63    6.02  17-0.91164 0.19421-0.34623 0.18677 0.15382-0.88207
  -9   2 -13  117.86    4.59  16-0.91815 0.21091-0.33789 0.23536 0.14248-0.86094
  -9   4 -12   15.08    3.81  16-0.91509 0.23748-0.34186 0.36012 0.14787-0.80033
  -9   6 -11    3.86    3.63  16-0.92016 0.27239-0.33522 0.47264 0.13887-0.72503
  -9   7 -10    5.55    3.70  16-0.91815 0.29024-0.33789 0.53970 0.14248-0.67240
  -9   8  -9   45.26    3.63  16-0.91915 0.31141-0.33656 0.60339 0.14068-0.61334
  -9  10  -6  146.67    4.06  16-0.91915 0.36031-0.33656 0.74040 0.14068-0.45181
  -9  11  -3   93.11    5.18  16-0.91287 0.39173-0.34467 0.82830 0.15170-0.31055
  -9  11  10  140.48    6.77  17-0.91222 0.51383-0.34550 0.93309 0.15283 0.30523
  -9  12   1   60.53    3.90  16-0.91966 0.44703-0.33589 0.90781 0.13977-0.09937
  -9  12   2  296.08    4.99  16-0.91713 0.45374-0.33921 0.91942 0.14428-0.05631
  -9  12   3   52.99    3.98  16-0.91611 0.46250-0.34054 0.92883 0.14607-0.01075
  -9  12   4  149.82    4.61  16-0.91611 0.47136-0.34054 0.93637 0.14607 0.03711
  -8  -1 -13   60.61    5.67  17-0.91104 0.24006-0.34697 0.08782 0.15484-0.88837
  -8   0 -13    1.32    3.87  16-0.91457 0.25292-0.34252 0.13869 0.14877-0.87266
  -8   3 -12  554.52    6.57  16-0.91390 0.29263-0.34337 0.31697 0.14993-0.79807
  -8   5 -11  163.69    4.03  16-0.91815 0.32780-0.33789 0.43298 0.14248-0.72519
  -8   6 -10  266.82    5.52  16-0.91388 0.34269-0.34340 0.50249 0.14997-0.67528
  -8   7  -9  216.26    5.30  16-0.91334 0.36186-0.34408 0.56715 0.15090-0.61914
  -8   8  -8  742.53    5.60  16-0.91713 0.38614-0.33921 0.62726 0.14428-0.55600
  -8   9  -6    6.65    4.88  17-0.91140 0.41081-0.34653 0.70713 0.15423-0.46169
  -8  10  -4   26.20    4.72  16-0.91226 0.43982-0.34544 0.77694 0.15275-0.35560
  -8  11  -1  322.78    4.73  16-0.91662 0.48190-0.33988 0.85215 0.14517-0.19566
  -8  11   0   54.14    4.92  17-0.91068 0.48575-0.34742 0.86744 0.15546-0.15923
  -8  11   7  420.99    7.46  16-0.91364 0.55403-0.34370 0.91945 0.15038 0.17910
  -7   2 -12    3.02    3.37  16-0.91713 0.35361-0.33921 0.26853 0.14428-0.78845
  -7   4 -11  353.43    4.65  16-0.91815 0.38433-0.33789 0.38884 0.14248-0.72068
  -7   5 -10  204.50    5.26  16-0.91277 0.39920-0.34481 0.45971 0.15189-0.67337
  -7   6  -9   90.62    4.67  17-0.91101 0.41738-0.34701 0.52602 0.15489-0.61959
  -7   7  -8   30.87    4.51  16-0.91279 0.43853-0.34478 0.58923 0.15185-0.55828
  -7   8  -7   18.55    3.16  16-0.91915 0.46433-0.33656 0.64486 0.14068-0.49168
  -7   9  -5  197.86    3.96  16-0.91713 0.49197-0.33921 0.72004 0.14428-0.39053
  -7  10  -2  612.67    5.59  16-0.91509 0.52799-0.34186 0.80237 0.14787-0.24186
  -7  10   8  410.30    7.81  17-0.91194 0.61905-0.34585 0.88618 0.15330 0.22752
  -6  -6 -12  229.47    5.44  16-0.91815 0.33854-0.33789-0.16998 0.14248-0.84887
  -6  -5 -12   98.99    5.75  17-0.91060 0.34184-0.34752-0.10443 0.15559-0.85248
  -6  -1 -12  110.11    5.31  17-0.91249 0.38569-0.34516 0.11890 0.15236-0.81197
  -6   0 -12  142.26    4.10  16-0.91764 0.39995-0.33855 0.16840 0.14338-0.79321
  -6   2 -11  389.49    5.82  17-0.91107 0.42408-0.34694 0.29709 0.15480-0.73898
  -6   2  20  386.24    8.03  16-0.91410 0.71882-0.34312 0.54057 0.14958 0.73915
  -6   3  19   47.09    4.64  16-0.91713 0.72244-0.33921 0.58489 0.14428 0.70597
  -6   4 -10   23.83    3.24  16-0.91509 0.45831-0.34186 0.41241 0.14787-0.66503
  -6   4  18   49.75    5.92  16-0.91450 0.72084-0.34260 0.63691 0.14888 0.66390
  -6   5  -9   86.00    4.58  17-0.91214 0.47517-0.34560 0.48089 0.15296-0.61387
  -6   6  -8 1382.30    7.79  16-0.91279 0.49563-0.34478 0.54464 0.15185-0.55545
  -6   7  -7  399.42    4.62  16-0.91764 0.52012-0.33855 0.60276 0.14338-0.48980
  -6   8  -5  227.06    5.08  16-0.91385 0.54585-0.34343 0.67991 0.15001-0.39214
  -6   9  -3  866.73    6.15  16-0.91966 0.58028-0.33589 0.74448 0.13977-0.27745
  -5  -7 -11    1.35    5.11  17-0.91249 0.39857-0.34516-0.19827 0.15236-0.80704
  -5   0 -11   22.78    4.62  16-0.91249 0.47224-0.34516 0.19578 0.15236-0.74112
  -5   0  20  116.12    4.72  16-0.91815 0.76916-0.33789 0.43496 0.14248 0.74089
  -5   4  -9   81.24    3.47  16-0.91815 0.53830-0.33789 0.42980 0.14248-0.59926
  -5   5  -8  429.87    4.75  16-0.91713 0.55715-0.33921 0.49525 0.14428-0.54380
  -5   5  15  139.09    6.10  17-0.91249 0.76794-0.34516 0.68470 0.15236 0.54037
  -5   7  -5  143.26    3.65  16-0.91508 0.60385-0.34186 0.63452 0.14787-0.38607
  -5   8  -3   71.10    3.30  16-0.92016 0.63844-0.33522 0.69992 0.13887-0.27237
  -4  -2  20   16.08    5.62  17-0.91173 0.80895-0.34611 0.34309 0.15366 0.72424
  -4   0 -10 1184.88    8.06  16-0.91318 0.54961-0.34429 0.21508 0.15117-0.67935
  -4   2  -9   25.70    4.38  16-0.91343 0.57978-0.34397 0.33505 0.15075-0.61291
  -4   5  -6  539.52    6.13  17-0.91210 0.63858-0.34565 0.52995 0.15304-0.44459
  -4   7  -2  500.03    5.34  16-0.91509 0.69960-0.34186 0.67050 0.14787-0.23039
  -3  -7  20   69.36    6.16  16-0.91332 0.82702-0.34411 0.07162 0.15094 0.69281
  -3  -6  20   12.92    5.80  17-0.91074 0.83401-0.34735 0.13149 0.15536 0.69744
  -3  -4  19   11.71    3.84  16-0.91764 0.85216-0.33855 0.22776 0.14338 0.68165
  -3  -2  18   12.52    3.70  16-0.91764 0.86421-0.33855 0.33189 0.14338 0.65241
  -3  -1  -9  231.54    5.41  17-0.91005 0.61307-0.34820 0.18281 0.15652-0.63337
  -3   6  -1  254.01    4.63  16-0.91865 0.76942-0.33722 0.62940 0.14158-0.17284
  -2 -16   0   29.36    6.06  17-0.90920 0.60787-0.34925-0.57708 0.15795-0.33427
  -2 -14  -3   81.93    5.99  16-0.91366 0.60554-0.34368-0.49443 0.15034-0.45034
  -2 -12  17  213.57    5.06  16-0.91815 0.81789-0.33789-0.22807 0.14248 0.52524
  -2 -11  18   90.57    6.22  17-0.91101 0.83072-0.34702-0.15392 0.15490 0.57017
  -2 -10  18  121.12    6.00  16-0.91405 0.84550-0.34318-0.10155 0.14967 0.58429
  -2  -9  18   66.13    4.24  16-0.91611 0.85745-0.34054-0.04848 0.14607 0.59781
  -2  -8  18   14.37    3.80  16-0.91713 0.86826-0.33921 0.00780 0.14428 0.60888
  -2  -7  18   55.02    3.91  16-0.91611 0.87714-0.34054 0.06443 0.14607 0.61678
  -2  -6  18  142.16    5.72  16-0.91285 0.88522-0.34471 0.12501 0.15175 0.62021
  -2  -4  17  160.28    4.18  16-0.91865 0.90201-0.33722 0.22183 0.14158 0.60176
  -2  -2  16  770.70    6.24  16-0.91662 0.91112-0.33988 0.32932 0.14517 0.56942
  -2   0  -7  228.78    5.24  16-0.91333 0.71288-0.34410 0.26368 0.15091-0.50945
  -2   2  12  420.13    6.64  16-0.91278 0.91165-0.34480 0.52838 0.15187 0.41011
  -2   3  -4  174.70    5.49  16-0.91401 0.77306-0.34323 0.45520 0.14974-0.33780
  -2   4  -2  870.80    7.78  16-0.91509 0.80343-0.34186 0.52569 0.14787-0.23189
  -2   4   8 1338.79   15.47  17-0.90297 0.88482-0.35674 0.62109 0.16824 0.22182
  -1 -16   5   29.80    5.64  16-0.91249 0.72578-0.34516-0.52872 0.15236-0.07783
  -1 -16   6  414.91    6.85  16-0.91380 0.73661-0.34350-0.52298 0.15010-0.02868
  -1 -16   7  112.66    6.05  16-0.91435 0.74618-0.34280-0.51522 0.14915 0.01962
  -1 -16   8  186.51    6.29  16-0.91286 0.75458-0.34469-0.50554 0.15172 0.06484
  -1 -16   9   17.79    5.88  17-0.91092 0.76171-0.34713-0.49452 0.15505 0.10893
  -1 -15   1   43.78    5.58  17-0.90971 0.69590-0.34862-0.50068 0.15709-0.26324
  -1 -15   2  339.39    5.35  16-0.91915 0.71425-0.33656-0.50554 0.14068-0.20013
  -1 -15  11   11.61    3.99  16-0.91611 0.79618-0.34054-0.42990 0.14607 0.22189
  -1 -15  12  256.99    6.58  17-0.90996 0.80033-0.34831-0.41344 0.15667 0.25986
  -1 -14  13  129.66    5.98  16-0.91388 0.82411-0.34340-0.35430 0.14997 0.32288
  -1 -13  -2  395.71    7.24  16-0.91578 0.69456-0.34097-0.42046 0.14666-0.37728
  -1 -13  14  106.37    4.33  16-0.91509 0.84394-0.34186-0.29192 0.14787 0.38149
  -1 -12  15   45.59    5.52  16-0.91283 0.86146-0.34473-0.22419 0.15178 0.43459
  -1 -11  15  141.36    4.25  16-0.91815 0.87757-0.33789-0.17530 0.14248 0.45317
  -1 -10  -5  561.42   12.23  17-0.90378 0.68539-0.35579-0.26041 0.16693-0.51147
  -1 -10  16  128.10    5.54  17-0.91107 0.88947-0.34694-0.10156 0.15479 0.49788
  -1  -9  16   55.09    5.22  16-0.91285 0.90264-0.34471-0.04713 0.15175 0.51042
  -1  -8  16   13.44    4.97  16-0.91389 0.91339-0.34339 0.00836 0.14996 0.52137
  -1  -7  16   83.94    5.14  16-0.91224 0.92285-0.34547 0.06565 0.15279 0.52798
  -1  -5  15   29.35    3.28  16-0.91966 0.94129-0.33589 0.16137 0.13977 0.51232
  -1  -4  15  207.77    5.21  17-0.91249 0.94443-0.34516 0.22670 0.15236 0.50908
  -1  -3  14   40.01    3.48  16-0.91966 0.95256-0.33589 0.26530 0.13977 0.48276
  -1   1  10    2.08    4.04  16-0.91301 0.95044-0.34450 0.46728 0.15146 0.31739
  -1   2  -2 2884.16   16.31  16-0.92065 0.85585-0.33456 0.41804 0.13797-0.22705
  -1   2   8  156.79    5.45  17-0.91073 0.93901-0.34736 0.51140 0.15537 0.22895
   0 -14   4   30.57    5.01  17-0.91062 0.80196-0.34749-0.40984 0.15555-0.09716
   0 -14   5  177.43    5.53  16-0.91249 0.81415-0.34516-0.40425 0.15236-0.04652
   0 -14   6    3.98    4.99  17-0.91296 0.82474-0.34457-0.39626 0.15156 0.00103
   0 -14   7  193.16    5.54  16-0.91281 0.83274-0.34475-0.38864 0.15181 0.04913
   0 -14   8  151.51    5.50  17-0.91106 0.83980-0.34695-0.37844 0.15481 0.09408
   0 -13   2   34.71    3.59  16-0.91815 0.80152-0.33789-0.37889 0.14248-0.16968
   0 -13   9   11.04    3.63  16-0.91915 0.86766-0.33656-0.32483 0.14068 0.16396
   0 -13  10   73.34    5.20  16-0.91393 0.87253-0.34334-0.30953 0.14989 0.20289
   0 -12   0    7.22    3.30  16-0.91764 0.79346-0.33855-0.33749 0.14338-0.25558
   0 -12  11  284.68    4.58  16-0.91611 0.89513-0.34054-0.24845 0.14607 0.26359
   0 -11  12  204.38    4.11  16-0.91509 0.91414-0.34186-0.18275 0.14787 0.31864
   0 -10  12   46.39    3.35  16-0.92016 0.92953-0.33522-0.13265 0.13887 0.33732
   0 -10  13  269.79    5.39  17-0.91106 0.92900-0.34695-0.11316 0.15480 0.36905
   0  -9  13  219.86    5.21  16-0.91387 0.94229-0.34341-0.06062 0.14998 0.38274
   0  -8  13   17.81    3.31  16-0.91509 0.95404-0.34186-0.00484 0.14787 0.39398
   0  -7  -4   50.08    6.76  17-0.90511 0.79490-0.35420-0.07195 0.16475-0.42034
   0  -7  13  792.40    6.68  16-0.91388 0.96363-0.34340 0.05204 0.14997 0.40152
   0  -6  13   67.42    4.68  17-0.91103 0.97083-0.34699 0.11275 0.15486 0.40658
   0  -5  12  334.88    4.43  16-0.91915 0.97975-0.33656 0.14992 0.14068 0.38182
   0  -4  12   29.37    4.62  17-0.91138 0.98231-0.34654 0.21739 0.15425 0.37768
   0  -3  11  231.52    5.22  16-0.91390 0.98655-0.34337 0.26197 0.14992 0.34390
   0  -2  10   88.54    4.83  16-0.91337 0.98688-0.34405 0.31103 0.15086 0.30441
   0   0   6   66.98    3.75  16-0.91815 0.97437-0.33789 0.38577 0.14248 0.14097
   1 -10   3   18.28    4.50  16-0.91457 0.90615-0.34252-0.18469 0.14877-0.08657
   1 -10   4   14.64    3.21  16-0.91713 0.91835-0.33921-0.17971 0.14428-0.03442
   1 -10   5  491.29    5.12  16-0.91764 0.92790-0.33855-0.17273 0.14338 0.01281
   1 -10   6    2.52    3.17  16-0.91611 0.93640-0.34054-0.16220 0.14607 0.05965
   1 -10   7  219.53    5.28  16-0.91289 0.94272-0.34466-0.15082 0.15168 0.09968
   1  -9   1  880.30    7.75  17-0.91122 0.89396-0.34676-0.13956 0.15454-0.17847
   1  -9   2   12.77    3.19  16-0.91865 0.91146-0.33722-0.14149 0.14158-0.11809
   1  -9   7   17.18    3.16  16-0.91915 0.95813-0.33656-0.10268 0.14068 0.12080
   1  -9   8  430.88    5.64  16-0.91382 0.96277-0.34347-0.08781 0.15006 0.15827
   1  -8   1  615.23    6.23  16-0.91915 0.91268-0.33656-0.09338 0.14068-0.15556
   1  -8   8   96.99    3.51  16-0.91611 0.97588-0.34054-0.03418 0.14607 0.17133
   1  -7   0  872.03    8.69  17-0.91186 0.90638-0.34596-0.03520 0.15345-0.20605
   1  -7   8  100.89    3.56  16-0.91662 0.98650-0.33988 0.02147 0.14517 0.18164
   1  -6   0  322.04    6.64  16-0.91249 0.91752-0.34516 0.02054 0.15236-0.19555
   1  -6   8 1005.80    7.13  16-0.91390 0.99457-0.34338 0.08151 0.14993 0.18640
   1  -5   7    2.89    3.15  16-0.91611 0.99756-0.34054 0.12715 0.14607 0.15230
   1  -4   2 1233.41    9.60  16-0.91915 0.96376-0.33656 0.14083 0.14068-0.07067
   1  -4   5 2268.42   10.70  16-0.91915 0.99186-0.33656 0.16409 0.14068 0.07155
   1  -4   6  281.30    5.91  16-0.91392 0.99598-0.34335 0.17868 0.14990 0.10965
 -12  11  -5  191.39    6.34  17-0.90204 0.16063-0.35772 0.78801 0.16952-0.46303
 -12  12  -3   54.80    4.50  17-0.90660 0.19500-0.35230 0.85554 0.16209-0.35168
 -11   6 -11   31.72    4.30  17-0.90713 0.12603-0.35165 0.46561 0.16119-0.77355
 -11   7 -10    8.05    5.74  17-0.90333 0.14094-0.35621 0.53464 0.16744-0.72270
 -11   8  -9  159.05    6.02  17-0.90253 0.15935-0.35715 0.59898 0.16873-0.66732
 -11   9  -8   49.40    4.11  17-0.90551 0.18284-0.35361 0.66021 0.16387-0.60570
 -11  11  -5   52.09    4.13  17-0.90981 0.23678-0.34838 0.79207 0.15672-0.43760
 -11  12  -2   96.13    4.39  17-0.90660 0.27100-0.35230 0.87568 0.16209-0.29067
 -10   4 -12   43.26    4.17  17-0.90767 0.16249-0.35100 0.35622 0.16030-0.82591
 -10   7 -10    8.21    3.83  17-0.90981 0.21464-0.34838 0.54028 0.15672-0.69882
 -10   8  -9   12.70    3.73  17-0.90981 0.23410-0.34838 0.60350 0.15672-0.64241
 -10  10  -6    6.55    3.61  17-0.90767 0.28205-0.35100 0.74355 0.16030-0.48375
 -10  11  -4   48.59    3.82  17-0.90874 0.31134-0.34969 0.81311 0.15851-0.37821
 -10  12   0   58.13    3.98  17-0.90605 0.35684-0.35296 0.90513 0.16298-0.18329
 -10  12   1   58.16    5.44  18-0.90074 0.36157-0.35924 0.91920 0.17161-0.14485
 -10  12   7   68.39    6.03  18-0.90038 0.41732-0.35966 0.96779 0.17219 0.13930
  -9  -1 -13    3.95    5.97  18-0.90167 0.16330-0.35815 0.08708 0.17011-0.91633
  -9   0 -13   37.38    4.29  17-0.90605 0.17805-0.35296 0.13791 0.16298-0.90040
  -9   3 -12  313.20    5.01  17-0.90442 0.21623-0.35491 0.31656 0.16566-0.82751
  -9   5 -11   88.86    3.86  17-0.90660 0.24822-0.35230 0.43427 0.16209-0.75698
  -9   6 -10   93.27    5.33  17-0.90202 0.26347-0.35774 0.50399 0.16955-0.70772
  -9   7  -9  204.03    5.45  18-0.90128 0.28301-0.35861 0.56958 0.17074-0.65237
  -9   8  -8  160.36    5.18  17-0.90319 0.30377-0.35637 0.63131 0.16767-0.59185
  -9   9  -7  271.29    4.42  17-0.90981 0.33112-0.34838 0.68798 0.15672-0.52467
  -9  10  -5    5.46    3.52  17-0.90767 0.35843-0.35100 0.76359 0.16030-0.42347
  -9  11  -2   35.10    3.48  17-0.90442 0.39342-0.35491 0.84706 0.16566-0.27695
  -8  -3 -13   50.73    4.51  17-0.90821 0.21615-0.35035-0.02084 0.15940-0.91165
  -8  -2 -13  204.66    5.01  17-0.90874 0.22723-0.34969 0.03473 0.15851-0.90162
  -8   2 -12  261.85    4.67  17-0.90442 0.27335-0.35491 0.27274 0.16566-0.82362
  -8   4 -11  409.87    4.94  17-0.90442 0.30328-0.35491 0.39342 0.16566-0.75736
  -8   8  -7   10.91    4.58  18-0.90134 0.37956-0.35854 0.65464 0.17064-0.53367
  -8  10  -3   48.45    4.83  18-0.90167 0.43866-0.35815 0.79826 0.17011-0.32499
  -8  11   1   69.94    3.78  17-0.90497 0.48866-0.35426 0.88243 0.16476-0.11989
  -8  11   2  369.36    6.10  18-0.90167 0.49549-0.35815 0.89482 0.17011-0.07820
  -8  11   3   94.95    5.19  18-0.89921 0.50260-0.36100 0.90566 0.17404-0.03445
  -8  11   4  273.08    6.00  18-0.89909 0.51213-0.36114 0.91402 0.17423 0.01255
  -8  11   5    0.47    4.79  18-0.90112 0.52462-0.35880 0.91933 0.17100 0.06385
  -8  11   6  258.48    6.33  17-0.90463 0.53549-0.35466 0.92256 0.16531 0.11709
  -7  -6 -12   49.15    6.12  18-0.89792 0.25140-0.36249-0.15778 0.17609-0.89587
  -7   0 -12  334.34    6.09  18-0.90077 0.31618-0.35920 0.17668 0.17156-0.83514
  -7   1 -12  108.87    3.94  17-0.90874 0.33477-0.34969 0.22397 0.15851-0.81260
  -7   3 -11   11.28    3.43  17-0.90551 0.36280-0.35361 0.34825 0.16387-0.75117
  -7   8  -6  485.18    4.84  17-0.90442 0.45932-0.35491 0.67106 0.16566-0.46863
  -7   9  -4    5.55    3.06  17-0.90442 0.48883-0.35491 0.74315 0.16566-0.36368
  -7  10  -1   68.38    3.60  17-0.90713 0.53018-0.35165 0.82007 0.16119-0.20776
  -7  10   0  234.03    5.41  18-0.89966 0.53184-0.36048 0.83726 0.17332-0.17252
  -6  -8 -11   60.22    6.20  18-0.89869 0.30776-0.36160-0.25075 0.17487-0.85329
  -6  -4 -12   82.84    4.16  17-0.90660 0.34783-0.35230-0.04306 0.16209-0.84990
  -6  -3 -12   57.61    3.77  17-0.90551 0.35688-0.35361 0.01461 0.16387-0.84198
  -6  -2 -12    5.35    3.56  17-0.90767 0.37024-0.35100 0.06815 0.16030-0.82876
  -6   1 -11  255.53    5.50  18-0.89958 0.40221-0.36058 0.25515 0.17346-0.76671
  -6   3 -10  236.14    5.23  18-0.90015 0.43292-0.35993 0.37516 0.17256-0.69953
  -6   5  17  266.83    7.49  17-0.90316 0.71061-0.35640 0.69922 0.16771 0.60733
  -6   7  -6  524.92    5.95  18-0.90167 0.51364-0.35815 0.63048 0.17011-0.46909
  -6   8  -4  409.55    5.68  18-0.90018 0.54134-0.35988 0.70461 0.17250-0.36725
  -6   9  -2  137.65    3.88  17-0.90981 0.57991-0.34838 0.76486 0.15672-0.24691
  -6   9  -1  316.20    5.75  18-0.90081 0.58076-0.35915 0.78419 0.17149-0.21442
  -6   9   8  135.00    6.08  18-0.90023 0.66464-0.35983 0.85672 0.17243 0.21245
  -5 -11  -9   50.05    7.96  18-0.89606 0.35993-0.36459-0.38836 0.17901-0.77709
  -5  -9 -10   25.17    6.81  18-0.89626 0.37170-0.36436-0.28401 0.17869-0.80565
  -5  -6 -11   60.77    5.52  18-0.90167 0.39870-0.35815-0.12901 0.17011-0.81627
  -5  -1 -11   38.18    4.80  17-0.90422 0.45343-0.35516 0.14939 0.16599-0.76435
  -5   2 -10  767.02    5.90  17-0.90874 0.49831-0.34969 0.32073 0.15851-0.68129
  -5   2  19   75.41    6.01  18-0.89864 0.76090-0.36166 0.56350 0.17496 0.67955
  -5   3  -9  178.86    5.06  18-0.90016 0.51009-0.35991 0.39555 0.17254-0.63843
  -5   6  -6  321.45    5.41  17-0.90320 0.57195-0.35635 0.58455 0.16764-0.46248
  -5   7  -4  156.04    4.91  18-0.90008 0.59849-0.36000 0.66045 0.17266-0.36355
  -5   8  -2   89.67    3.56  17-0.90928 0.63678-0.34904 0.72154 0.15762-0.24409
  -5   8   8   45.36    6.18  18-0.89857 0.72012-0.36174 0.81445 0.17507 0.21348
  -4  -7 -10  135.05    5.90  18-0.90131 0.46452-0.35858-0.16507 0.17070-0.76547
  -4  -1 -10  561.84    6.59  17-0.90242 0.52840-0.35727 0.17186 0.16890-0.70641
  -4   0  19   79.92    5.94  17-0.90245 0.81193-0.35724 0.45852 0.16886 0.68051
  -4   1  18   94.19    4.30  17-0.90660 0.81670-0.35230 0.50198 0.16209 0.64934
  -4   2  17  524.42    6.39  17-0.90713 0.81786-0.35165 0.55003 0.16119 0.61199
  -4   3  -8  115.20    3.58  17-0.90767 0.59449-0.35100 0.40705 0.16030-0.56540
  -4   3  16    9.48    5.01  18-0.90167 0.81365-0.35815 0.60469 0.17011 0.56485
  -4   4  -7  201.91    3.88  17-0.90660 0.61302-0.35230 0.47229 0.16209-0.51008
  -4   5  13   36.85    6.11  18-0.89721 0.80170-0.36329 0.69918 0.17721 0.43414
  -4   6  -4  128.24    3.72  17-0.90660 0.66222-0.35230 0.60885 0.16209-0.34896
  -4   7  -1  137.13    4.81  17-0.90312 0.69687-0.35645 0.69293 0.16777-0.20272
  -3  -7  -9  124.73    5.81  18-0.89941 0.53943-0.36078-0.14240 0.17373-0.70791
  -3  -5  20  137.09    4.63  17-0.90497 0.83959-0.35426 0.19458 0.16476 0.69775
  -3  -3  19   18.80    3.84  17-0.90821 0.85344-0.35035 0.29533 0.15940 0.67519
  -3  -1  18  107.07    5.44  17-0.90204 0.85899-0.35773 0.40718 0.16953 0.63610
  -3   0  17    2.04    3.50  17-0.90660 0.86458-0.35230 0.44978 0.16209 0.60541
  -3   1  -8  298.19    4.47  17-0.90874 0.64188-0.34969 0.30527 0.15851-0.56890
  -3   1  16  141.11    4.21  17-0.90767 0.86646-0.35100 0.49740 0.16030 0.56928
  -3   2  -7   48.92    4.36  18-0.90133 0.65445-0.35856 0.37882 0.17067-0.52392
  -3   2  15   33.59    4.97  17-0.90353 0.86376-0.35597 0.55070 0.16712 0.52407
  -3   3  -6  234.72    5.39  18-0.90123 0.67453-0.35867 0.44293 0.17082-0.46735
  -3   4  -5  158.98    4.07  17-0.90767 0.70063-0.35100 0.49911 0.16030-0.39977
  -3   4  12   32.29    4.84  18-0.90166 0.85398-0.35817 0.64179 0.17014 0.39725
  -3   5  -3 1333.90    8.19  17-0.90333 0.72485-0.35621 0.57633 0.16744-0.30267
  -3   6   0 1024.88    8.07  17-0.90767 0.76792-0.35100 0.65128 0.16030-0.14403
  -2 -15  -2    2.52    5.54  18-0.90184 0.59167-0.35796-0.52810 0.16985-0.43441
  -2  -9  19   91.16    6.01  17-0.90167 0.85209-0.35815-0.02254 0.17011 0.62064
  -2  -8  19   76.53    5.79  18-0.90138 0.86250-0.35849 0.03428 0.17058 0.62960
  -2  -7  19   13.86    5.59  18-0.90017 0.87047-0.35990 0.09155 0.17252 0.63616
  -2  -6  -8   97.42    5.49  17-0.90258 0.62999-0.35708-0.06917 0.16864-0.63191
  -2  -5  -8    3.53    4.49  18-0.89801 0.63619-0.36238-0.00727 0.17595-0.62991
  -2  -5  18  121.86    4.22  17-0.90767 0.89029-0.35100 0.18738 0.16030 0.62112
  -2  -4  -8  606.43    8.04  18-0.90043 0.64875-0.35960 0.04597 0.17211-0.61688
  -2  -4  18  366.69    6.32  18-0.90018 0.89247-0.35989 0.25264 0.17250 0.61807
  -2  -3  -8  190.53    4.66  17-0.90767 0.66658-0.35100 0.09402 0.16030-0.59520
  -2  -3  17   28.96    3.65  17-0.90928 0.90284-0.34904 0.29056 0.15762 0.59481
  -2  -1  16   12.32    4.73  18-0.89962 0.90473-0.36053 0.40706 0.17339 0.55064
  -2   0  15  195.13    5.39  18-0.90087 0.90688-0.35908 0.45332 0.17140 0.51437
  -2   1  -6  220.36    4.53  17-0.90442 0.72391-0.35491 0.33864 0.16566-0.46737
  -2   2  -5  270.45    4.84  17-0.90442 0.74377-0.35491 0.40280 0.16566-0.41036
  -1 -16   3  154.14    6.18  17-0.90252 0.69744-0.35715-0.53302 0.16874-0.19003
  -1 -16   4  197.43    4.86  17-0.90874 0.71238-0.34969-0.53283 0.15851-0.13246
  -1 -16  10  111.15    4.64  17-0.90713 0.76755-0.35165-0.48278 0.16119 0.15006
  -1 -16  11  102.53    6.33  17-0.90260 0.77302-0.35706-0.46900 0.16861 0.18983
  -1 -15  13   -0.14    5.93  17-0.90333 0.80238-0.35621-0.39866 0.16744 0.29482
  -1 -14  -1    8.45    5.04  17-0.90660 0.68397-0.35230-0.45723 0.16209-0.35539
  -1 -14  14   45.52    4.20  17-0.90660 0.82456-0.35230-0.33761 0.16209 0.35713
  -1 -13  15   23.86    4.03  17-0.90551 0.84420-0.35361-0.27254 0.16387 0.41226
  -1 -12  16  187.70    6.22  17-0.90204 0.85997-0.35773-0.20365 0.16953 0.46394
  -1 -11  16   -1.36    3.85  17-0.90660 0.87608-0.35230-0.15351 0.16209 0.48049
  -1  -6  16  185.32    4.05  17-0.90874 0.93014-0.34969 0.12609 0.15851 0.53181
  -1  -5  16  112.32    5.03  17-0.90319 0.93482-0.35638 0.18950 0.16767 0.53194
  -1  -3  -6  207.88    6.27  18-0.89700 0.74223-0.36353 0.13472 0.17753-0.50404
  -1  -3  15  146.83    5.05  18-0.90167 0.94395-0.35815 0.29586 0.17011 0.50062
  -1  -2  14  364.40    4.84  17-0.90605 0.94918-0.35296 0.33891 0.16298 0.46951
  -1  -1  13   38.46    3.33  17-0.90660 0.95121-0.35230 0.38663 0.16209 0.43214
  -1   0  12  127.96    4.95  17-0.90205 0.94795-0.35771 0.44074 0.16950 0.38699
   0 -14   3  185.77    4.44  17-0.90551 0.78777-0.35361-0.41184 0.16387-0.15339
   0 -14   9   33.69    3.76  17-0.90767 0.84617-0.35100-0.36622 0.16030 0.13495
   0 -14  10  258.49    5.92  17-0.90309 0.85108-0.35649-0.35325 0.16783 0.17520
   0 -13   1  146.88    4.19  17-0.90874 0.78288-0.34969-0.37524 0.15851-0.23379
   0 -13  11  183.25    4.22  17-0.90767 0.87595-0.35100-0.29449 0.16030 0.23955
   0 -13  12    7.10    5.14  17-0.90151 0.87840-0.35834-0.27845 0.17038 0.27537
   0 -12  -1  283.76    6.14  18-0.90065 0.76615-0.35935-0.32487 0.17176-0.33248
   0 -12  12   98.23    3.76  17-0.90874 0.89708-0.34969-0.23119 0.15851 0.29848
   0 -12  13   82.42    5.25  18-0.90029 0.89795-0.35976-0.21334 0.17232 0.33240
   0 -11  -2   19.07    4.68  18-0.90066 0.76758-0.35933-0.27621 0.17173-0.37040
   0 -11  13   60.55    3.55  17-0.90660 0.91415-0.35230-0.16464 0.16209 0.35158
   0 -10  14   36.03    4.87  18-0.90041 0.92815-0.35962-0.09299 0.17213 0.39797
   0  -9  14   69.39    4.93  17-0.90213 0.94113-0.35761-0.03830 0.16937 0.41048
   0  -8  14  316.12    5.79  17-0.90309 0.95137-0.35649 0.01675 0.16783 0.42163
   0  -7  14    5.25    4.67  18-0.90129 0.96006-0.35860 0.07437 0.17073 0.42826
   0  -5  13  112.75    3.72  17-0.90551 0.97553-0.35361 0.17519 0.16387 0.40606
   0  -1   9  597.44    5.99  17-0.90713 0.98124-0.35165 0.36691 0.16119 0.25598
   0   0   7 2143.80   12.22  17-0.90355 0.96957-0.35594 0.41196 0.16707 0.16457
   1 -11   3  200.31    5.31  17-0.90259 0.88435-0.35708-0.22645 0.16864-0.11703
   1 -11   4  184.51    4.12  17-0.90713 0.89764-0.35165-0.22401 0.16119-0.06205
   1 -11   5  308.56    4.58  17-0.90874 0.90847-0.34969-0.21811 0.15851-0.01186
   1 -11   6   22.04    3.34  17-0.90821 0.91764-0.35035-0.20903 0.15940 0.03461
   1 -11   7  537.02    5.10  17-0.90605 0.92485-0.35296-0.19911 0.16298 0.07885
   1 -11   8  114.62    5.02  17-0.90211 0.93113-0.35764-0.18627 0.16941 0.12018
   1 -10   1    8.15    4.60  18-0.89921 0.87198-0.36100-0.18160 0.17404-0.20758
   1 -10   2  246.35    4.41  17-0.90874 0.89093-0.34969-0.18531 0.15851-0.14499
   1 -10   8  261.15    4.23  17-0.90874 0.94801-0.34969-0.13783 0.15851 0.14025
   1 -10   9   27.01    4.61  17-0.90313 0.95218-0.35644-0.12309 0.16776 0.17789
   1  -9   9  264.27    4.15  17-0.90767 0.96618-0.35100-0.07228 0.16030 0.19530
   1  -9  10  121.59    4.77  18-0.90032 0.96839-0.35972-0.05584 0.17228 0.23058
   1  -8   0   13.18    3.03  17-0.90551 0.89046-0.35361-0.08317 0.16387-0.22525
   1  -8   9  160.41    3.75  17-0.90981 0.97832-0.34838-0.01866 0.15672 0.20822
   1  -8  10  460.18    5.77  17-0.90167 0.97985-0.35815-0.00110 0.17011 0.24246
   1  -7   9  429.50    4.69  17-0.90874 0.98849-0.34969 0.03923 0.15851 0.21600
   1  -7  10  897.30    6.77  18-0.90033 0.98916-0.35971 0.05712 0.17226 0.24959
   1  -6   9   12.02    3.12  17-0.90551 0.99573-0.35361 0.09960 0.16387 0.21930
   1  -5   0   15.76    3.31  17-0.90551 0.92120-0.35361 0.08565 0.16387-0.19750
   1  -5   8  585.62    5.37  17-0.90874 0.99915-0.34969 0.14415 0.15851 0.18704
   1  -4   1  230.21    5.46  17-0.90928 0.94435-0.34904 0.14552 0.15762-0.13499
   1  -4   7   23.31    3.44  17-0.90660 0.99834-0.35230 0.19549 0.16209 0.14456
   1  -3   3 2274.92   12.50  17-0.90442 0.96869-0.35491 0.22330 0.16566-0.03912
   1  -3   4    4.14    3.55  17-0.90551 0.97908-0.35361 0.23032 0.16387 0.00926
   1  -3   5 2700.61   12.50  17-0.90310 0.98631-0.35648 0.24027 0.16781 0.05383
 -12  10  -6   98.79    6.11  18-0.89196 0.13112-0.36913 0.73538 0.18576-0.53601
 -12  11  -4   18.88    5.63  18-0.89079 0.15902-0.37040 0.80991 0.18753-0.43256
 -12  12  -2  145.91    4.77  18-0.89785 0.19567-0.36254 0.87378 0.17663-0.31906
 -12  12  -1    2.38    5.94  18-0.89009 0.19702-0.37117 0.89191 0.18860-0.28330
 -11   5 -11   49.92    4.38  18-0.89443 0.10222-0.36639 0.42390 0.18196-0.80434
 -11   6 -10    6.24    5.66  19-0.88862 0.11750-0.37275 0.49483 0.19081-0.75636
 -11   9  -7   95.61    5.74  18-0.89072 0.17691-0.37048 0.68518 0.18765-0.58240
 -11  10  -6  116.29    4.47  18-0.89897 0.20611-0.36125 0.74100 0.17486-0.51270
 -11  11  -4   25.35    3.94  18-0.89897 0.23550-0.36125 0.81339 0.17486-0.40788
 -11  12  -1   83.84    4.34  18-0.89897 0.27309-0.36125 0.89283 0.17486-0.25609
 -11  12   0   61.80    5.69  18-0.89130 0.27449-0.36985 0.90909 0.18676-0.22012
 -10   2 -12   51.77    5.93  19-0.88825 0.12318-0.37315 0.26598 0.19137-0.87613
 -10   3 -12  145.00    4.70  18-0.89785 0.14333-0.36254 0.31244 0.17663-0.85170
 -10   5 -11    1.45    3.88  18-0.89897 0.17484-0.36125 0.43229 0.17486-0.78206
 -10   6 -10   45.94    3.98  18-0.89386 0.18911-0.36703 0.50190 0.18284-0.73405
 -10   7  -9   24.56    5.38  18-0.89181 0.20606-0.36928 0.56788 0.18598-0.68072
 -10   8  -8   12.33    3.61  18-0.89328 0.22830-0.36767 0.63085 0.18373-0.62063
 -10   9  -7  126.08    4.15  18-0.89897 0.25343-0.36125 0.68879 0.17486-0.55596
 -10  10  -5  101.36    4.00  18-0.89443 0.27688-0.36639 0.76596 0.18196-0.45836
 -10  11  -3  236.60    4.52  18-0.89897 0.31126-0.36125 0.83331 0.17486-0.34726
 -10  11  -2   20.51    5.22  19-0.88883 0.31065-0.37253 0.85271 0.19049-0.31509
 -10  12   2  173.89    4.60  18-0.89615 0.36545-0.36447 0.93253 0.17930-0.10453
 -10  12   3   99.49    5.67  18-0.89302 0.37168-0.36796 0.94401 0.18414-0.06192
 -10  12   4   83.65    5.88  18-0.89162 0.37979-0.36950 0.95360 0.18628-0.01699
 -10  12   5  176.71    6.21  18-0.89163 0.38906-0.36949 0.96126 0.18626 0.03072
 -10  12   6   51.64    4.30  18-0.89501 0.40245-0.36575 0.96605 0.18107 0.08325
  -9   2 -12  132.10    4.40  18-0.89443 0.19605-0.36639 0.27187 0.18196-0.85284
  -9   4 -11  173.84    4.37  18-0.89328 0.22456-0.36767 0.39336 0.18373-0.78822
  -9   9  -6   91.64    3.77  18-0.89558 0.32614-0.36511 0.71314 0.18018-0.50027
  -9  10  -4  200.72    4.19  18-0.89558 0.35527-0.36511 0.78557 0.18018-0.39616
  -9  11  -1   87.01    3.79  18-0.89615 0.39447-0.36447 0.86494 0.17930-0.24330
  -9  11   0   29.33    4.95  19-0.88831 0.39679-0.37308 0.88183 0.19127-0.20726
  -9  11   9  228.78    7.07  18-0.89152 0.48334-0.36961 0.94933 0.18643 0.22471
  -8   1 -12   -0.74    3.81  18-0.89501 0.25333-0.36575 0.22764 0.18107-0.84786
  -8   3 -11   97.85    5.15  18-0.89076 0.27917-0.37043 0.35225 0.18758-0.78813
  -8   5 -10  147.64    4.01  18-0.89785 0.31673-0.36254 0.46558 0.17663-0.71103
  -8   6  -9  104.78    3.65  18-0.89558 0.33457-0.36511 0.53292 0.18018-0.65806
  -8   7  -8   54.03    3.39  18-0.89672 0.35545-0.36383 0.59569 0.17841-0.59939
  -8   9  -5  373.73    4.74  18-0.89672 0.40350-0.36383 0.73178 0.17841-0.43765
  -8  10  -2  449.58    6.03  18-0.89076 0.43621-0.37043 0.81860 0.18758-0.29518
  -7  -5 -12   77.22    5.88  19-0.89065 0.25453-0.37056-0.09394 0.18775-0.89769
  -7  -3 -12   31.23    5.27  19-0.88758 0.27246-0.37386 0.02234 0.19236-0.88406
  -7  -2 -12   66.03    5.29  19-0.88992 0.28520-0.37134 0.07629 0.18885-0.87108
  -7  -1 -12  215.74    4.61  18-0.89386 0.29853-0.36703 0.12800 0.18284-0.85531
  -7   2 -11  206.12    5.32  18-0.89252 0.33802-0.36851 0.30670 0.18490-0.78174
  -7   4 -10    6.92    3.24  18-0.89672 0.37257-0.36383 0.42272 0.17841-0.70912
  -7   5  -9    8.86    4.37  18-0.89205 0.38818-0.36902 0.49225 0.18561-0.65904
  -7   6  -8  201.88    5.02  18-0.89185 0.40729-0.36924 0.55692 0.18592-0.60271
  -7   7  -7  594.54    5.13  18-0.89558 0.43001-0.36511 0.61692 0.18018-0.53981
  -7   8  -5  319.81    5.39  19-0.88884 0.45302-0.37251 0.69653 0.19047-0.44615
  -7   9  -3  628.67    6.31  18-0.89186 0.48502-0.36924 0.76562 0.18591-0.33685
  -7   9  11  126.85    8.83  19-0.88198 0.60671-0.37975 0.88784 0.20060 0.31344
  -7  10   1  385.86    6.06  18-0.89242 0.53345-0.36862 0.85319 0.18505-0.13641
  -7  10   2    5.90    4.55  18-0.88904 0.54140-0.37230 0.86647 0.19018-0.09373
  -7  10   6  246.96    6.08  19-0.88722 0.57546-0.37425 0.89918 0.19290 0.09254
  -7  10   7   -1.54    4.69  19-0.89328 0.59032-0.36767 0.89849 0.18373 0.14957
  -6   0 -11  190.28    5.34  19-0.88936 0.38223-0.37196 0.21005 0.18970-0.79244
  -6   4  -9  408.51    4.63  18-0.89328 0.44576-0.36767 0.44731 0.18373-0.65350
  -6   5  -8  621.53    6.16  18-0.89080 0.46296-0.37040 0.51390 0.18752-0.60003
  -6   6  -7  966.31    6.15  18-0.89443 0.48687-0.36639 0.57484 0.18196-0.53807
  -6   7  14  199.70   12.45  21-0.86391 0.66332-0.39750 0.82965 0.22579 0.42524
  -6   9   0  626.72    6.75  18-0.89119 0.58019-0.36997 0.80267 0.18693-0.18234
  -5  -5 -11  242.87    5.00  18-0.89443 0.40176-0.36639-0.06500 0.18196-0.81823
  -5  -4 -11    5.04    4.83  18-0.89214 0.41045-0.36892-0.00612 0.18547-0.81199
  -5  -2 -11  327.29    4.95  18-0.89785 0.43660-0.36254 0.10057 0.17663-0.78461
  -5   1 -10    2.30    3.13  18-0.89501 0.47618-0.36575 0.28037 0.18107-0.71245
  -5   1  20    3.00    4.25  18-0.89615 0.75727-0.36447 0.51743 0.17930 0.71333
  -5   3  18  140.39    4.99  18-0.89615 0.75947-0.36447 0.61443 0.17930 0.63755
  -5   4  -8  315.67    4.41  18-0.89558 0.52460-0.36511 0.46498 0.18018-0.58896
  -5   4  17   35.80    5.58  19-0.88676 0.74994-0.37474 0.67376 0.19358 0.58463
  -5   5  -7  171.25    3.78  18-0.89672 0.54543-0.36383 0.52789 0.17841-0.53032
  -5   8  -1 1013.81    6.93  18-0.89841 0.63518-0.36190 0.74273 0.17574-0.21451
  -5   8   0   20.90    4.51  19-0.88850 0.63586-0.37288 0.76169 0.19098-0.18234
  -4  -6 -10   17.59    4.76  19-0.88956 0.46372-0.37174-0.09605 0.18939-0.77462
  -4  -2  21   37.50    6.17  19-0.88704 0.79420-0.37445 0.37899 0.19317 0.73182
  -4  -1  20  262.14    5.48  18-0.89615 0.80371-0.36447 0.41731 0.17930 0.70810
  -4   1  -9 1059.86    6.88  18-0.89672 0.55280-0.36383 0.29919 0.17841-0.64961
  -4   4  15   95.92    5.60  19-0.88543 0.79771-0.37614 0.67141 0.19555 0.50113
  -4   5  -5  244.69    5.22  18-0.89084 0.62595-0.37035 0.56248 0.18746-0.43100
  -4   6  -3  743.36    6.76  19-0.88888 0.65351-0.37247 0.63689 0.19042-0.33006
  -4   6  11   18.86    7.66  20-0.87334 0.76918-0.38845 0.76492 0.21290 0.31241
  -4   7   0  196.83    5.21  18-0.89131 0.69438-0.36984 0.71426 0.18674-0.17424
  -4   7   7   32.94    6.92  19-0.88005 0.74887-0.38173 0.78228 0.20339 0.14139
  -3 -15  -4   35.44    7.71  19-0.88089 0.48685-0.38087-0.53411 0.20218-0.57130
  -3 -14  -5  117.48    8.68  19-0.88378 0.49025-0.37788-0.48870 0.19798-0.60553
  -3  -6  -9  453.67    7.46  19-0.88611 0.53708-0.37543-0.07171 0.19455-0.71879
  -3  -4  20  198.94    4.87  18-0.89728 0.84147-0.36318 0.25938 0.17752 0.69479
  -3  -3  -9  176.37    5.44  19-0.88950 0.57192-0.37180 0.09411 0.18948-0.68523
  -3  -2  19  111.80    4.36  18-0.89501 0.85065-0.36575 0.36656 0.18107 0.66292
  -3   0  -8  504.59    6.22  19-0.88952 0.61235-0.37178 0.27098 0.18945-0.60943
  -3   3  14   23.81    4.76  18-0.89108 0.85169-0.37008 0.61321 0.18709 0.46575
  -3   5  10   46.46    6.22  19-0.88381 0.82774-0.37785 0.70188 0.19794 0.28380
  -3   6   1  484.72    6.35  18-0.89785 0.76782-0.36254 0.67111 0.17663-0.11302
  -3   6   2  406.76    6.98  19-0.88786 0.76699-0.37356 0.69012 0.19194-0.08107
  -3   6   5 1293.21   14.72  19-0.88101 0.78814-0.38075 0.72127 0.20201 0.05148
  -2 -16  -1   51.55    6.15  19-0.88847 0.57833-0.37292-0.56143 0.19104-0.41472
  -2  -9  -7  128.83   10.29  21-0.86025 0.56577-0.40089-0.18690 0.23065-0.67512
  -2  -6  19  160.23    4.55  18-0.89558 0.87664-0.36511 0.15312 0.18018 0.63922
  -2  -5  19   75.48    5.67  19-0.88883 0.88038-0.37252 0.21724 0.19049 0.63869
  -2  -3  18  432.82    6.50  19-0.88831 0.89121-0.37309 0.32264 0.19127 0.60915
  -2  -2  17  401.48    5.12  18-0.89501 0.89937-0.36575 0.36318 0.18107 0.58135
  -2   1  14  216.70    4.61  18-0.89672 0.90366-0.36383 0.50658 0.17841 0.46933
  -2   3  11  174.06    5.82  19-0.88900 0.88803-0.37234 0.60423 0.19023 0.33345
  -2   4  -1  511.29    6.62  18-0.89501 0.79280-0.36575 0.55767 0.18107-0.21769
  -1 -17   5   44.12    6.03  18-0.89038 0.69394-0.37085-0.55946 0.18816-0.12338
  -1 -17   6   44.51    4.47  18-0.89386 0.70607-0.36703-0.55582 0.18284-0.07121
  -1 -17   7   92.38    4.72  18-0.89501 0.71743-0.36575-0.54891 0.18107-0.02161
  -1 -16   2  159.40    6.25  18-0.89310 0.67911-0.36786-0.53053 0.18400-0.25248
  -1 -15   0  145.92    6.09  18-0.89424 0.67136-0.36660-0.49149 0.18225-0.33641
  -1 -14  15   24.99    4.23  18-0.89728 0.82549-0.36318-0.31867 0.17752 0.38962
  -1 -13  16  108.76    4.72  18-0.89558 0.84277-0.36511-0.25303 0.18018 0.44388
  -1 -12  17   78.69    6.09  19-0.89008 0.85761-0.37117-0.18222 0.18861 0.49294
  -1 -11  17   35.68    4.10  18-0.89443 0.87333-0.36639-0.13040 0.18196 0.50867
  -1 -10  17   20.96    3.97  18-0.89785 0.88648-0.36254-0.07820 0.17663 0.52336
  -1  -9  17  206.64    4.56  18-0.89953 0.89802-0.36061-0.02419 0.17397 0.53578
  -1  -8  17  133.68    4.18  18-0.89897 0.90870-0.36125 0.03294 0.17486 0.54436
  -1  -7  17  220.90    4.42  18-0.89785 0.91614-0.36254 0.09034 0.17663 0.55188
  -1  -6  17  106.65    4.02  18-0.89328 0.92246-0.36767 0.15187 0.18373 0.55429
  -1  -4  16   29.43    3.49  18-0.89501 0.93597-0.36575 0.25476 0.18107 0.52805
  -1   1  -3  509.07    7.69  18-0.89501 0.81044-0.36575 0.38576 0.18107-0.32668
  -1   1  11 1414.06    9.69  19-0.89004 0.93617-0.37122 0.50271 0.18867 0.32945
   0 -15   4  102.35    5.49  18-0.89081 0.77295-0.37038-0.44332 0.18750-0.13864
   0 -15   5  111.80    4.19  18-0.89501 0.78631-0.36575-0.44038 0.18107-0.08468
   0 -15   6    3.42    3.70  18-0.89728 0.79847-0.36318-0.43388 0.17752-0.03280
   0 -15   7  132.72    4.30  18-0.89728 0.80766-0.36318-0.42692 0.17752 0.01417
   0 -15   8   18.23    3.86  18-0.89615 0.81578-0.36447-0.41781 0.17930 0.05964
   0 -15   9  115.80    4.26  18-0.89386 0.82278-0.36703-0.40698 0.18284 0.10359
   0 -15  10    2.47    5.53  18-0.89009 0.82841-0.37116-0.39525 0.18859 0.14479
   0 -14   2   95.50    3.98  18-0.89785 0.77061-0.36254-0.41113 0.17663-0.21356
   0 -14  11    3.68    3.72  18-0.89785 0.85501-0.36254-0.33978 0.17663 0.21297
   0 -14  12  120.21    5.81  18-0.89082 0.85884-0.37037-0.32310 0.18749 0.25100
   0 -13   0  173.99    5.68  18-0.89425 0.75945-0.36659-0.36642 0.18224-0.30465
   0 -13  13  109.64    4.14  18-0.89328 0.87962-0.36767-0.26205 0.18373 0.31116
   0 -12  14  173.34    5.63  18-0.89080 0.89809-0.37040-0.19485 0.18753 0.36488
   0 -11  14  133.00    3.98  18-0.89672 0.91355-0.36383-0.14540 0.17841 0.38306
   0 -10  -3  194.00    6.09  18-0.89013 0.75822-0.37112-0.21631 0.18854-0.42511
   0 -10  15   49.15    5.17  19-0.88887 0.92577-0.37249-0.07172 0.19044 0.42865
   0  -9  15    5.94    4.79  18-0.89094 0.93791-0.37024-0.01789 0.18731 0.43882
   0  -8  15  186.55    5.34  19-0.89005 0.94774-0.37120 0.03950 0.18865 0.44861
   0  -6  14   18.11    3.24  18-0.89785 0.96626-0.36254 0.13589 0.17663 0.43184
   0  -5  14  403.24    5.73  18-0.89038 0.96991-0.37085 0.20022 0.18816 0.42994
   0  -4  13  468.94    5.04  18-0.89615 0.97670-0.36447 0.24205 0.17930 0.40043
   0  -3  12    7.19    3.31  18-0.89897 0.98068-0.36125 0.28730 0.17486 0.36606
   0  -2  11 1275.34    7.59  18-0.89785 0.98044-0.36254 0.33725 0.17663 0.32671
   0  -1  10  560.98    6.49  18-0.89038 0.97413-0.37085 0.39415 0.18816 0.27705
   0   0   8  714.83    7.54  19-0.88951 0.96425-0.37179 0.43536 0.18946 0.18931
   1 -12   3   66.42    4.91  19-0.88967 0.86055-0.37162-0.26869 0.18923-0.14610
   1 -12   4  760.45    6.20  18-0.89501 0.87506-0.36575-0.26662 0.18107-0.09109
   1 -12   5    1.41    3.17  18-0.89728 0.88729-0.36318-0.26059 0.17752-0.04101
   1 -12   6  544.13    5.31  18-0.89785 0.89715-0.36254-0.25400 0.17663 0.00830
   1 -12   7  133.23    3.82  18-0.89672 0.90540-0.36383-0.24479 0.17841 0.05398
   1 -12   8  164.56    3.93  18-0.89443 0.91206-0.36639-0.23423 0.18196 0.09809
   1 -12   9  322.38    5.68  18-0.89012 0.91773-0.37114-0.22136 0.18855 0.13949
   1 -11   2  613.43    6.00  18-0.89615 0.86796-0.36447-0.22735 0.17930-0.17490
   1 -11   9  388.60    4.63  18-0.89785 0.93574-0.36254-0.17373 0.17663 0.16023
   1 -11  10  196.50    5.21  18-0.89204 0.93929-0.36904-0.15921 0.18564 0.19881
   1 -10  10  393.13    4.53  18-0.89728 0.95468-0.36318-0.10906 0.17752 0.21625
   1 -10  11   61.57    4.63  19-0.88997 0.95645-0.37130-0.09251 0.18878 0.25240
   1  -9   0  305.54    5.02  18-0.89615 0.86995-0.36447-0.13021 0.17930-0.25108
   1  -9  11  500.05    5.74  18-0.89195 0.96952-0.36913-0.03862 0.18577 0.26517
   1  -8  11   86.48    3.57  18-0.89271 0.98028-0.36830 0.01705 0.18462 0.27532
   1  -7  -1  412.32    7.07  19-0.88738 0.87279-0.37408-0.01506 0.19266-0.29258
   1  -7  11  279.85    5.22  18-0.89074 0.98865-0.37046 0.07558 0.18761 0.28208
   1  -6  10  122.80    3.67  18-0.89672 0.99547-0.36383 0.11737 0.17841 0.25315
   1  -5   9  733.25    5.73  18-0.89897 0.99948-0.36125 0.16344 0.17486 0.21849
   1  -5  10  351.16    5.56  19-0.88893 0.99848-0.37241 0.18281 0.19033 0.25055
   1  -4   8   80.90    3.40  18-0.89785 0.99927-0.36254 0.21337 0.17663 0.17838
   1  -4   9  441.33    5.79  19-0.88883 0.99879-0.37253 0.23132 0.19049 0.21206
   1  -3   2  363.18    6.55  18-0.89785 0.95249-0.36254 0.22305 0.17663-0.09749
   1  -3   6  305.65    4.84  18-0.89785 0.99054-0.36254 0.25403 0.17663 0.09245
   1  -3   7  297.64    5.92  18-0.89079 0.99275-0.37040 0.26974 0.18753 0.12885
 -12   8  -8   70.88    4.36  19-0.88222 0.08199-0.37973 0.61770 0.20057-0.66588
 -12   9  -7   72.64    4.49  19-0.88523 0.10475-0.37659 0.67886 0.19617-0.60343
 -12  10  -5    2.51    5.53  20-0.87857 0.12863-0.38348 0.75867 0.20583-0.50834
 -12  11  -3  207.77    6.48  19-0.87899 0.15668-0.38305 0.82967 0.20522-0.40348
 -12  12   0  125.04    6.34  19-0.88093 0.19736-0.38107 0.90798 0.20244-0.24961
 -11   4 -11  287.61    5.32  19-0.88162 0.07944-0.38036 0.38161 0.20145-0.83268
 -11   7  -9   38.98    4.20  19-0.88582 0.13403-0.37596 0.56285 0.19529-0.70338
 -11   8  -8   47.64    4.06  19-0.88642 0.15354-0.37533 0.62595 0.19441-0.64578
 -11  10  -5   12.96    3.92  19-0.88523 0.20236-0.37659 0.76457 0.19617-0.48524
 -11  11  -3  241.07    4.72  19-0.88761 0.23292-0.37406 0.83357 0.19264-0.37841
 -11  11  -2  141.52    5.88  20-0.87687 0.23241-0.38520 0.85358 0.20825-0.34555
 -11  12   1    7.81    3.96  19-0.88582 0.27991-0.37596 0.92449 0.19529-0.18140
 -11  12   2   18.30    5.52  19-0.87933 0.28187-0.38270 0.93834 0.20473-0.14318
 -11  12   8  116.92    6.74  19-0.87892 0.33820-0.38312 0.98597 0.20532 0.14133
 -10   1 -12   72.34    6.19  19-0.87939 0.10378-0.38265 0.22013 0.20466-0.89788
 -10   4 -11  144.85    4.42  19-0.88642 0.15135-0.37533 0.38938 0.19441-0.81265
 -10   5 -10  345.45    6.15  20-0.87815 0.16268-0.38390 0.46282 0.20643-0.76724
 -10   8  -7  331.79    5.98  20-0.87682 0.22105-0.38524 0.65747 0.20831-0.59853
 -10   9  -6   18.60    3.53  19-0.88403 0.24960-0.37785 0.71344 0.19793-0.53142
 -10  10  -4  826.15    6.07  19-0.88162 0.27414-0.38036 0.78809 0.20145-0.43079
 -10  11  -1  132.71    5.46  19-0.87890 0.31050-0.38314 0.87121 0.20535-0.28241
 -10  11  11   54.60    6.68  19-0.88133 0.42560-0.38065 0.96353 0.20186 0.29061
  -9   0 -12  267.86    6.20  20-0.87810 0.15959-0.38396 0.17844 0.20650-0.89592
  -9   1 -12   11.68    3.95  19-0.88582 0.17825-0.37596 0.22612 0.19529-0.87528
  -9   3 -11   94.44    5.44  19-0.88020 0.20148-0.38181 0.35161 0.20349-0.81710
  -9   5 -10  279.88    4.47  19-0.88642 0.23819-0.37533 0.46596 0.19441-0.74231
  -9   6  -9  394.94    4.90  19-0.88283 0.25425-0.37910 0.53400 0.19969-0.69091
  -9   7  -8  108.76    3.74  19-0.88283 0.27356-0.37910 0.59804 0.19969-0.63385
  -9   8  -7  107.76    3.73  19-0.88761 0.29916-0.37406 0.65788 0.19264-0.56990
  -9   9  -5  308.23    5.65  19-0.88022 0.32020-0.38179 0.73723 0.20346-0.47600
  -9  10  -3   26.16    3.55  19-0.88283 0.35239-0.37910 0.80675 0.19969-0.36811
  -9  11   1   39.30    4.92  19-0.88054 0.39780-0.38147 0.89767 0.20300-0.17186
  -9  11   8    4.42    5.18  20-0.87738 0.46027-0.38468 0.95589 0.20752 0.15567
  -8  -2 -12    8.95    5.31  20-0.87656 0.20437-0.38551 0.07880 0.20869-0.90406
  -8  -1 -12   90.97    5.57  19-0.88065 0.21860-0.38135 0.13032 0.20284-0.88836
  -8   0 -12   63.03    3.98  19-0.88761 0.23607-0.37406 0.17979 0.19264-0.86926
  -8   2 -11   28.64    5.00  20-0.87856 0.25807-0.38348 0.31069 0.20584-0.81530
  -8   4 -10   26.19    3.43  19-0.88162 0.29109-0.38036 0.42736 0.20145-0.74495
  -8   7  -7  343.32    5.47  20-0.87811 0.34639-0.38394 0.62436 0.20649-0.57967
  -8   8  -6 1000.30    6.29  19-0.88523 0.37288-0.37659 0.68049 0.19617-0.51248
  -8   9  -4  149.85    3.83  19-0.88283 0.39980-0.37910 0.75533 0.19969-0.41151
  -8  10  -1  105.87    4.80  19-0.88016 0.43564-0.38185 0.83805 0.20354-0.26336
  -8  10  10   95.20    6.17  19-0.87861 0.53762-0.38344 0.92699 0.20578 0.25734
  -7   1 -11  504.17    6.35  19-0.88076 0.31607-0.38124 0.26344 0.20269-0.80892
  -7   3 -10  334.39    5.71  19-0.88027 0.34540-0.38175 0.38432 0.20339-0.74334
  -7   7  -6  457.49    5.71  20-0.87809 0.42339-0.38396 0.64469 0.20651-0.51897
  -7   7  16  278.17   13.32  21-0.85860 0.60997-0.40268 0.83750 0.23313 0.49954
  -7   9  -2  103.78    4.81  19-0.87901 0.48187-0.38303 0.78747 0.20520-0.30860
  -7  10   3  597.28    6.14  19-0.88283 0.54312-0.37910 0.87956 0.19969-0.05616
  -7  10   4   52.25    4.95  19-0.88072 0.55041-0.38128 0.88951 0.20274-0.01175
  -7  10   5  297.59    6.25  19-0.88179 0.56098-0.38017 0.89644 0.20119 0.03711
  -6  -7 -11   17.12    5.55  19-0.88149 0.30051-0.38049-0.17559 0.20163-0.86959
  -6  -1 -11  162.13    5.31  19-0.87942 0.36118-0.38261 0.16483 0.20461-0.81599
  -6   2 -10  157.59    3.81  19-0.88463 0.40728-0.37722 0.33613 0.19705-0.73323
  -6   6  16    8.72    6.75  20-0.86938 0.67832-0.39257 0.78263 0.21868 0.51790
  -6   7  -5  106.93    3.62  19-0.88403 0.50548-0.37785 0.65810 0.19793-0.44930
  -6   8  -3  123.23    3.62  19-0.88582 0.53675-0.37596 0.72872 0.19529-0.34256
  -6   9   1    8.59    3.38  19-0.88283 0.58152-0.37910 0.82005 0.19969-0.14739
  -6   9   2  290.37    5.85  20-0.87570 0.58421-0.38637 0.83529 0.20990-0.11013
  -6   9   7  329.98    6.96  19-0.87936 0.63452-0.38268 0.87080 0.20470 0.13275
  -5   0 -10   16.20    4.52  19-0.88162 0.45140-0.38036 0.23959 0.20145-0.74267
  -5   2  -9    5.07    3.19  19-0.88162 0.48228-0.38036 0.35945 0.20145-0.67617
  -5   6  -5  562.88    5.25  19-0.88463 0.56344-0.37722 0.61367 0.19705-0.44480
  -5   7  -3   43.55    3.22  19-0.88403 0.59265-0.37785 0.68672 0.19793-0.34053
  -5   8   1  677.74    6.88  20-0.87776 0.63369-0.38429 0.78128 0.20698-0.15093
  -5   8   7  180.18    7.03  20-0.86920 0.68153-0.39274 0.83676 0.21893 0.12266
  -4  -9  -9  106.73    7.19  20-0.86969 0.42103-0.39227-0.23579 0.21825-0.78379
  -4  -5 -10   10.18    3.32  19-0.88403 0.46828-0.37785-0.03219 0.19793-0.77367
  -4  -4 -10  621.90    6.54  19-0.88343 0.47814-0.37848 0.02437 0.19881-0.76492
  -4   0  -9  431.03    6.02  19-0.88062 0.52686-0.38139 0.26062 0.20289-0.68358
  -4   1  19  107.79    5.92  20-0.87706 0.79590-0.38500 0.54146 0.20797 0.65058
  -4   2  -8  427.92    4.86  19-0.88642 0.56300-0.37533 0.37527 0.19441-0.60892
  -4   2  18  117.74    5.88  20-0.87446 0.79460-0.38760 0.59258 0.21165 0.60893
  -4   3  -7  524.99    5.16  19-0.88162 0.57817-0.38036 0.44457 0.20145-0.55908
  -4   4  -6  248.13    4.27  19-0.88283 0.59876-0.37910 0.50724 0.19969-0.50028
  -4   7   1   46.10    4.45  19-0.88011 0.69275-0.38190 0.73439 0.20362-0.14407
  -3  -5  -9  258.00    6.21  19-0.88083 0.54179-0.38117-0.00872 0.20258-0.71692
  -3  -4  -9   21.98    4.57  19-0.88221 0.55361-0.37974 0.04634 0.20058-0.70518
  -3  -3  20  170.32    4.81  19-0.88582 0.84072-0.37596 0.32860 0.19529 0.68666
  -3  -1  19   48.59    5.50  20-0.87710 0.84247-0.38496 0.44104 0.20792 0.64558
  -3   0  18   54.61    5.36  19-0.87993 0.84678-0.38210 0.48778 0.20388 0.61150
  -3   1  17   19.82    5.10  19-0.87904 0.84701-0.38300 0.53700 0.20515 0.57229
  -3   4  -4  785.22    6.57  19-0.88403 0.68641-0.37785 0.53403 0.19793-0.39003
  -3   5  -2    2.87    3.14  19-0.88403 0.71479-0.37785 0.60629 0.19793-0.28657
  -3   6   3  198.16    6.03  19-0.87943 0.76819-0.38260 0.70671 0.20460-0.04619
  -3   6   4 1929.38   15.23  20-0.87664 0.77480-0.38542 0.71800 0.20857-0.00241
  -2  -7  20   98.89    4.51  19-0.88162 0.86203-0.38036 0.12026 0.20145 0.65586
  -2  -6  20   13.30    5.88  20-0.87672 0.86674-0.38535 0.18035 0.20847 0.65798
  -2  -4  19    3.18    5.40  19-0.87890 0.88163-0.38314 0.28311 0.20535 0.63306
  -2  -1  17  322.17    6.11  20-0.87632 0.89023-0.38575 0.43857 0.20903 0.56253
  -2   0  16  288.94    5.94  20-0.87569 0.89100-0.38638 0.48777 0.20992 0.52353
  -2   2  13    3.63    3.17  19-0.88403 0.89306-0.37785 0.56823 0.19793 0.40994
  -2   3  -3 1326.01    9.18  19-0.88761 0.75639-0.37406 0.49385 0.19264-0.33316
  -1 -17   3  108.33    6.33  20-0.87671 0.65970-0.38535-0.56112 0.20847-0.23966
  -1 -17   4   29.05    4.49  19-0.88463 0.67838-0.37722-0.56137 0.19705-0.17926
  -1 -16   1  179.68    6.43  19-0.87956 0.65581-0.38247-0.52368 0.20441-0.32004
  -1 -14  -2   65.60    5.63  19-0.87901 0.64748-0.38303-0.43456 0.20520-0.44472
  -1 -13  -3    2.50    4.89  19-0.88070 0.65025-0.38130-0.38779 0.20277-0.48086
  -1 -12  -4  313.73    8.65  20-0.87326 0.64318-0.38879-0.33171 0.21332-0.52938
  -1 -11  18   -0.47    4.17  19-0.88162 0.86822-0.38036-0.10997 0.20145 0.53625
  -1 -10  18  176.95    4.66  19-0.88403 0.88140-0.37785-0.05528 0.19793 0.54982
  -1  -9  18   26.51    4.11  19-0.88523 0.89229-0.37659-0.00045 0.19617 0.56098
  -1  -8  18   17.66    3.88  19-0.88403 0.90196-0.37785 0.05723 0.19793 0.56872
  -1  -7  18  304.66    6.25  19-0.88025 0.90984-0.38177 0.11771 0.20342 0.57294
  -1  -5  17   43.08    3.59  19-0.88642 0.92603-0.37533 0.21576 0.19441 0.55290
  -1  -4  -6 1163.01   13.02  20-0.87273 0.70755-0.38931 0.10469 0.21406-0.54965
  -1  -4  17  534.13    6.57  20-0.87627 0.92626-0.38579 0.28179 0.20909 0.54720
  -1  -3  16  131.69    3.86  19-0.88222 0.93385-0.37973 0.32502 0.20057 0.51798
  -1  -2  15    2.89    3.19  19-0.88582 0.93871-0.37596 0.36918 0.19529 0.48501
  -1  -1  14  340.97    4.80  19-0.88582 0.93951-0.37596 0.41817 0.19529 0.44704
  -1   0  13  237.90    5.59  19-0.88009 0.93502-0.38192 0.47269 0.20364 0.40035
  -1   2  -1 1256.35   12.33  19-0.88642 0.83092-0.37533 0.46671 0.19441-0.23666
  -1   2   9  337.32    5.72  19-0.88523 0.92308-0.37659 0.54845 0.19617 0.23615
   0 -16   6  183.62    6.09  19-0.87856 0.76828-0.38348-0.47094 0.20584-0.07133
   0 -16   7    3.61    5.61  20-0.87888 0.77948-0.38317-0.46394 0.20539-0.02422
   0 -16   8   21.38    5.66  19-0.87967 0.78846-0.38236-0.45685 0.20426 0.02546
   0 -16   9   34.63    5.83  19-0.87856 0.79689-0.38348-0.44653 0.20584 0.07094
   0 -15   3  146.80    4.36  19-0.88403 0.75619-0.37785-0.44400 0.19793-0.19612
   0 -15  11  229.89    4.90  19-0.88523 0.83313-0.37659-0.38143 0.19617 0.18590
   0 -15  12  100.50    5.95  19-0.87961 0.83659-0.38242-0.36761 0.20434 0.22490
   0 -14   1   -0.55    3.42  19-0.88582 0.74878-0.37596-0.40522 0.19529-0.28018
   0 -14  13  124.65    4.49  19-0.88403 0.85994-0.37785-0.30811 0.19793 0.28821
   0 -13  14   94.27    4.30  19-0.88403 0.88028-0.37785-0.24381 0.19793 0.34519
   0 -12  15    1.85    5.49  19-0.88040 0.89674-0.38161-0.17663 0.20320 0.39636
   0 -11  15  215.64    4.51  19-0.88582 0.91173-0.37596-0.12534 0.19529 0.41430
   0 -10  16  133.56    5.65  20-0.87684 0.92200-0.38523-0.05250 0.20829 0.45704
   0  -9  16  239.32    5.83  20-0.87704 0.93366-0.38502 0.00373 0.20800 0.46706
   0  -8  -4  115.53    6.94  20-0.87722 0.75642-0.38484-0.09756 0.20775-0.47300
   0  -7  15  347.32    4.63  19-0.88761 0.95551-0.37406 0.09833 0.19264 0.45414
   0  -6  15   51.86    3.45  19-0.88283 0.96067-0.37910 0.15967 0.19969 0.45653
   0  -4  14  189.85    5.06  19-0.88011 0.96983-0.38190 0.26738 0.20361 0.42357
   0  -3  13  331.24    4.59  19-0.88283 0.97346-0.37910 0.31301 0.19969 0.38932
   0  -2  12  387.20    5.81  19-0.88084 0.97300-0.38116 0.36360 0.20257 0.34818
   1 -13   4    5.88    4.81  19-0.87964 0.84980-0.38239-0.30617 0.20429-0.12394
   1 -13   5  335.50    4.71  19-0.88463 0.86312-0.37722-0.30359 0.19705-0.06859
   1 -13   6  216.10    4.34  19-0.88582 0.87436-0.37596-0.29688 0.19529-0.01928
   1 -13   7   18.73    3.46  19-0.88582 0.88337-0.37596-0.28923 0.19529 0.02782
   1 -13   8  196.94    4.19  19-0.88403 0.89112-0.37785-0.27927 0.19793 0.07329
   1 -13   9   32.81    5.00  19-0.88017 0.89763-0.38185-0.26738 0.20353 0.11459
   1 -13  10   98.49    5.35  20-0.87683 0.90188-0.38524-0.25645 0.20831 0.15705
   1 -12   2  573.94    6.78  19-0.88015 0.84184-0.38187-0.26638 0.20356-0.20835
   1 -12  10    3.11    3.38  19-0.88523 0.92127-0.37659-0.20908 0.19617 0.17832
   1 -12  11  343.97    5.87  19-0.87898 0.92454-0.38306-0.19399 0.20525 0.21765
   1 -11   1   14.16    3.32  19-0.88403 0.84680-0.37785-0.22110 0.19793-0.24098
   1 -11  11   50.80    3.56  19-0.88523 0.94156-0.37659-0.14350 0.19617 0.23634
   1 -11  12  373.54    5.77  20-0.87715 0.94266-0.38492-0.12818 0.20786 0.27143
   1 -10   0 1995.29   10.62  19-0.88283 0.84616-0.37910-0.17183 0.19969-0.28053
   1 -10  12  103.76    3.60  19-0.88101 0.95703-0.38098-0.07517 0.20232 0.28688
   1  -9  12    3.76    3.19  19-0.88283 0.96931-0.37910-0.02081 0.19969 0.29885
   1  -8  -1  134.73    5.25  19-0.88133 0.85627-0.38065-0.06507 0.20185-0.31152
   1  -8  12  550.52    5.03  19-0.88283 0.97929-0.37910 0.03560 0.19969 0.30830
   1  -7  12   29.35    4.47  19-0.87957 0.98724-0.38245 0.09578 0.20439 0.31225
   1  -6  -1  122.22    4.57  19-0.88523 0.88076-0.37659 0.04376 0.19617-0.28676
   1  -6  11 1034.45    6.35  19-0.88642 0.99409-0.37533 0.13662 0.19441 0.28470
   1  -5  11   73.61    4.60  20-0.87811 0.99618-0.38394 0.20122 0.20648 0.28214
   1  -4   0  859.06    9.55  19-0.88642 0.91206-0.37533 0.16365 0.19441-0.21876
   1  -4  10  521.03    5.99  20-0.87763 0.99699-0.38443 0.25060 0.20717 0.24279
   1  -3   1 1461.91   12.95  19-0.87955 0.92492-0.38248 0.23528 0.20443-0.17233
   1  -3   8 1469.88    8.10  19-0.88162 0.99317-0.38036 0.28753 0.20145 0.16270
   1  -2   5  210.31    5.87  20-0.87686 0.96958-0.38520 0.32506 0.20826 0.02225
 -12   6  -9  186.41    6.41  21-0.86543 0.03646-0.39652 0.51342 0.22385-0.75587
 -12   8  -7   15.74    5.79  21-0.86412 0.07348-0.39775 0.64285 0.22562-0.64317
 -12   9  -6    3.67    3.97  20-0.86917 0.09882-0.39296 0.70219 0.21878-0.57900
 -12  10  -4   52.85    5.79  21-0.86428 0.12231-0.39760 0.77920 0.22541-0.48209
 -12  11  -2  105.27    6.06  20-0.86773 0.15510-0.39433 0.84917 0.22073-0.37154
 -12  12   1  155.36    4.80  20-0.87359 0.20000-0.38866 0.92371 0.21266-0.21175
 -12  12   2   24.66    5.97  20-0.86666 0.20268-0.39535 0.93764 0.22218-0.17483
 -11   3 -11   38.52    4.33  20-0.86917 0.05637-0.39296 0.33846 0.21878-0.85849
 -11   5 -10   95.61    4.47  20-0.87296 0.09050-0.38928 0.45540 0.21353-0.78758
 -11   6  -9  102.64    5.70  20-0.86767 0.10430-0.39439 0.52415 0.22082-0.73836
 -11   7  -8  112.10    5.66  20-0.86633 0.12321-0.39567 0.58963 0.22264-0.68347
 -11   8  -7    8.63    3.84  20-0.86917 0.14578-0.39296 0.65232 0.21878-0.62252
 -11   9  -6    7.50    3.81  20-0.87546 0.17174-0.38681 0.70863 0.21003-0.55882
 -11  10  -4  283.04    4.79  20-0.87170 0.19759-0.39051 0.78610 0.21528-0.45790
 -11  11  -1  297.73    6.35  21-0.86558 0.22939-0.39637 0.87118 0.22365-0.31486
 -11  12   3  200.69    4.92  20-0.87484 0.28716-0.38743 0.95086 0.21091-0.10197
 -11  12   4   -0.43    3.94  20-0.87107 0.29156-0.39112 0.96169 0.21616-0.06127
 -11  12   5  155.34    6.53  20-0.86907 0.29994-0.39305 0.97152 0.21890-0.01420
 -11  12   6   77.66    4.63  20-0.86980 0.31019-0.39235 0.97898 0.21790 0.03417
 -11  12   7   16.35    4.35  20-0.87233 0.32186-0.38989 0.98404 0.21441 0.08454
 -10   0 -12   94.10    4.68  20-0.87233 0.08659-0.38989 0.17155 0.21441-0.91720
 -10   3 -11   21.19    3.90  20-0.87296 0.12673-0.38928 0.34704 0.21353-0.84006
 -10   6  -9  176.51    4.21  20-0.87359 0.17799-0.38866 0.53113 0.21266-0.71673
 -10   7  -8   33.86    3.71  20-0.87296 0.19674-0.38928 0.59555 0.21353-0.66116
 -10   9  -5  477.50    6.27  20-0.86764 0.24049-0.39442 0.73746 0.22086-0.50680
 -10  10  -3  274.89    5.86  20-0.86774 0.26959-0.39433 0.80949 0.22072-0.40202
 -10  11   0   15.87    3.68  20-0.86917 0.31028-0.39296 0.88889 0.21878-0.24741
 -10  11  10  121.22    6.73  21-0.86068 0.39463-0.40093 0.97587 0.23019 0.21426
  -9  -3 -12  132.98    6.50  21-0.86502 0.11510-0.39690 0.01984 0.22440-0.94223
  -9  -2 -12    9.23    5.81  21-0.86652 0.12713-0.39549 0.07485 0.22239-0.92997
  -9  -1 -12   87.42    4.44  20-0.87170 0.14253-0.39051 0.12754 0.21528-0.91428
  -9   2 -11    0.08    5.21  21-0.86693 0.17803-0.39510 0.30755 0.22183-0.84413
  -9   4 -10   -0.72    3.47  20-0.87044 0.21245-0.39174 0.42574 0.21703-0.77469
  -9   5  -9   66.14    5.00  21-0.86347 0.22455-0.39835 0.49568 0.22648-0.72757
  -9   8  -6  371.04    4.58  20-0.86917 0.28909-0.39296 0.68384 0.21878-0.54798
  -9   9  -4  112.27    5.24  21-0.86547 0.31553-0.39648 0.75987 0.22381-0.45020
  -9  10  -2  171.09    4.01  20-0.87044 0.34918-0.39174 0.82761 0.21703-0.33755
  -9  10  12    6.87    6.97  21-0.85998 0.47033-0.40158 0.94804 0.23112 0.31174
  -9  11   2  303.37    4.86  20-0.87359 0.40004-0.38866 0.91220 0.21266-0.13358
  -9  11   3    2.14    4.89  20-0.86917 0.40665-0.39296 0.92461 0.21878-0.09248
  -9  11   4  185.74    5.79  21-0.86562 0.41085-0.39634 0.93617 0.22360-0.05050
  -9  11   5   69.76    5.41  21-0.86460 0.41920-0.39730 0.94540 0.22497-0.00471
  -9  11   6  107.89    5.62  21-0.86522 0.42907-0.39671 0.95241 0.22414 0.04391
  -9  11   7  278.55    6.66  20-0.86883 0.44226-0.39329 0.95640 0.21924 0.09729
  -8  -4 -12   18.30    4.22  20-0.87421 0.18123-0.38804-0.03188 0.21178-0.92597
  -8  -3 -12   30.46    4.16  20-0.87359 0.19040-0.38866 0.02532 0.21266-0.91712
  -8   1 -11  377.43    6.14  20-0.86633 0.23430-0.39567 0.26475 0.22264-0.84231
  -8   3 -10  117.78    5.19  21-0.86551 0.26375-0.39644 0.38581 0.22374-0.77802
  -8   5  -9   45.32    3.71  20-0.87546 0.30396-0.38681 0.49712 0.21003-0.69668
  -8   6  -8   26.03    3.29  20-0.87421 0.32200-0.38804 0.56330 0.21178-0.64145
  -8   8  -5  104.94    4.81  20-0.86769 0.36519-0.39437 0.70583 0.22079-0.48942
  -8   9  -3   16.17    4.58  20-0.86785 0.39326-0.39422 0.77784 0.22058-0.38553
  -8   9  13   70.05    9.00  22-0.85241 0.52898-0.40837 0.91990 0.24094 0.35452
  -8  10   0   57.19    3.62  20-0.86980 0.43468-0.39235 0.85621 0.21790-0.23034
  -7   0 -11   14.90    3.49  20-0.86980 0.29567-0.39235 0.21764 0.21790-0.83329
  -7   2 -10  387.33    5.76  21-0.86433 0.31937-0.39755 0.34296 0.22534-0.77513
  -7   4  -9  399.67    4.60  20-0.87296 0.35860-0.38928 0.45641 0.21353-0.69707
  -7   5  -8  370.62    4.46  20-0.86917 0.37423-0.39296 0.52410 0.21878-0.64509
  -7   6  -7  572.27    5.08  20-0.87044 0.39495-0.39174 0.58685 0.21703-0.58630
  -7   8  -4  120.22    3.52  20-0.87296 0.44754-0.38928 0.72135 0.21353-0.42209
  -7   9  -1   42.50    4.59  20-0.86596 0.47875-0.39601 0.80761 0.22313-0.27960
  -6  -6 -11  128.31    4.56  20-0.87170 0.30121-0.39051-0.10922 0.21528-0.87438
  -6  -5 -11  107.53    5.75  21-0.86596 0.30625-0.39601-0.04802 0.22313-0.87235
  -6  -3 -11  303.81    6.06  20-0.86680 0.32773-0.39521 0.06388 0.22199-0.85236
  -6  -2 -11  170.63    4.35  20-0.87233 0.34378-0.38989 0.11553 0.21441-0.83563
  -6   1 -10    9.77    3.29  20-0.86917 0.38125-0.39296 0.29482 0.21878-0.76446
  -6   3  -9  283.72    4.30  20-0.87421 0.41712-0.38804 0.41135 0.21178-0.69104
  -6   4  -8   31.11    4.43  20-0.86772 0.43016-0.39434 0.48107 0.22075-0.64264
  -6   4  19  141.12    7.19  20-0.87021 0.68589-0.39195 0.69374 0.21734 0.64303
  -6   5  -7  161.88    4.88  20-0.86769 0.44944-0.39438 0.54569 0.22080-0.58614
  -6   6  -6  102.85    3.53  20-0.87296 0.47449-0.38928 0.60478 0.21353-0.52189
  -6   7  -4   59.53    4.46  21-0.86555 0.49669-0.39641 0.68409 0.22370-0.42856
  -6   8  -2   66.86    3.50  20-0.87044 0.53066-0.39174 0.75181 0.21703-0.31714
  -6   9   3  277.44    5.89  20-0.86884 0.58622-0.39328 0.84938 0.21923-0.07210
  -6   9   4  163.97    5.37  20-0.86596 0.59268-0.39601 0.86059 0.22313-0.02878
  -6   9   5  405.42    6.66  21-0.86564 0.60179-0.39632 0.86887 0.22357 0.01827
  -6   9   6   36.42    4.76  20-0.86883 0.61403-0.39329 0.87361 0.21924 0.07079
  -5  -8 -10   26.93    5.56  20-0.86888 0.35458-0.39323-0.19928 0.21917-0.83523
  -5  -1 -10  380.76    6.09  20-0.86834 0.42690-0.39375 0.19566 0.21990-0.77055
  -5   2  20   78.47    6.52  21-0.86297 0.73364-0.39882 0.60930 0.22716 0.67430
  -5   3  -8   24.36    3.07  20-0.87296 0.49231-0.38928 0.43211 0.21353-0.63194
  -5   4  -7  529.60    5.11  20-0.87044 0.50936-0.39174 0.49904 0.21703-0.57851
  -5   5  -6  416.98    4.83  20-0.87421 0.53295-0.38804 0.55950 0.21178-0.51646
  -5   5  16   63.87    6.89  21-0.85825 0.72285-0.40315 0.75064 0.23339 0.50669
  -5   6  14   34.64    6.61  21-0.86062 0.71691-0.40099 0.78910 0.23027 0.42413
  -5   7  -2  806.33    6.97  20-0.86637 0.58377-0.39563 0.71164 0.22259-0.31881
  -5   8   2  357.93    6.14  20-0.86757 0.63246-0.39449 0.79870 0.22096-0.11774
  -4 -11  -8   96.20    8.95  22-0.85095 0.39113-0.40966-0.32321 0.24281-0.77989
  -4  -1  -9   24.54    4.71  21-0.86489 0.49943-0.39702 0.21930 0.22458-0.71617
  -4   0  20    8.33    4.16  20-0.87421 0.79202-0.38804 0.49645 0.21178 0.68546
  -4   1  -8  355.51    5.54  21-0.86355 0.52980-0.39827 0.34113 0.22637-0.65036
  -4   3  17    2.60    5.07  21-0.86467 0.78650-0.39723 0.65108 0.22487 0.55560
  -4   5  -4  507.60    6.14  20-0.86773 0.61276-0.39433 0.59386 0.22073-0.41701
  -4   6  -2  435.62    5.09  20-0.86917 0.64342-0.39296 0.66484 0.21878-0.31082
  -4   7   2  307.31    6.00  20-0.86940 0.69148-0.39273 0.75295 0.21845-0.11167
  -4   7   6 1117.44   12.76  21-0.85834 0.71788-0.40307 0.79564 0.23327 0.06393
  -3  -2  20   30.84    4.13  20-0.87044 0.83517-0.39174 0.39985 0.21703 0.67422
  -3  -1  -8  557.44    5.80  20-0.86980 0.58238-0.39235 0.23526 0.21790-0.64706
  -3   1  -7    7.27    2.90  20-0.87546 0.61805-0.38681 0.34959 0.21003-0.57333
  -3   2  -6 1497.28    8.41  20-0.86917 0.63184-0.39296 0.42034 0.21878-0.52462
  -3   2  16   49.83    3.82  20-0.87296 0.84125-0.38928 0.59178 0.21353 0.52507
  -3   3  -5  576.23    5.82  20-0.87233 0.65500-0.38989 0.48153 0.21441-0.46357
  -3   4  13  270.30    7.46  21-0.85860 0.81954-0.40283 0.69485 0.23293 0.38201
  -2 -15  -3  199.72    8.43  21-0.86253 0.54381-0.39922-0.49505 0.22774-0.53660
  -2 -14  -4  296.65    9.19  21-0.86276 0.54495-0.39901-0.44699 0.22743-0.57451
  -2  -5  20  138.87    6.12  20-0.86828 0.86937-0.39381 0.24564 0.21999 0.65591
  -2  -3  19   33.35    5.42  21-0.86596 0.87783-0.39601 0.35328 0.22313 0.62455
  -2  -2  18    3.83    3.54  20-0.87233 0.88570-0.38989 0.39529 0.21441 0.59493
  -2   0  -6  307.59    5.09  20-0.87359 0.68293-0.38866 0.31613 0.21266-0.52360
  -2   1  -5 1397.17    9.78  20-0.86634 0.69571-0.39566 0.38725 0.22262-0.47675
  -2   1  15   11.28    4.57  20-0.86896 0.88554-0.39316 0.54423 0.21906 0.47590
  -2   2  -4    2.03    3.32  20-0.87107 0.72006-0.39112 0.44680 0.21616-0.41379
  -2   4   0 1293.50   10.48  20-0.86980 0.77686-0.39235 0.59188 0.21790-0.20765
  -2   4   9  226.06    7.66  21-0.85554 0.84686-0.40559 0.67799 0.23692 0.20117
  -1 -17   2   92.35    6.52  21-0.86399 0.63877-0.39786-0.55631 0.22578-0.30246
  -1 -15  -1   98.52    6.07  20-0.87074 0.63844-0.39144-0.47455 0.21661-0.41823
  -1  -9  19  204.61    4.98  20-0.86917 0.88584-0.39296 0.02374 0.21878 0.58507
  -1  -8  19   23.13    5.71  20-0.86643 0.89487-0.39557 0.08385 0.22250 0.59181
  -1  -6  18  316.68    4.89  20-0.87546 0.91435-0.38681 0.17883 0.21003 0.57524
  -1  -5  18   13.30    5.17  20-0.86642 0.91693-0.39558 0.24438 0.22251 0.57184
  -1  -2  16  280.17    5.66  21-0.86491 0.92586-0.39700 0.39948 0.22456 0.50338
  -1  -1  15  555.18    6.54  21-0.86368 0.92601-0.39816 0.44897 0.22621 0.46371
  -1   1  12    0.77    4.50  21-0.86596 0.92179-0.39601 0.53455 0.22313 0.34253
   0 -16   4  188.53    6.03  20-0.86893 0.73973-0.39319-0.47704 0.21910-0.17955
   0 -16   5    3.48    3.91  20-0.87484 0.75571-0.38743-0.47489 0.21091-0.12200
   0 -16  10   21.52    4.15  20-0.87546 0.80337-0.38681-0.43553 0.21003 0.11471
   0 -16  11  349.20    5.57  20-0.87170 0.80837-0.39051-0.42411 0.21528 0.15628
   0 -15   2  169.52    4.60  20-0.87359 0.73609-0.38866-0.44123 0.21266-0.25880
   0 -15  13   -1.30    4.23  20-0.87296 0.83893-0.38928-0.35233 0.21353 0.26415
   0 -14   0  161.86    5.81  20-0.86697 0.72136-0.39506-0.39446 0.22177-0.35317
   0 -14  14   11.79    4.00  20-0.87546 0.86131-0.38681-0.29074 0.21003 0.32322
   0 -14  15  214.79    6.41  20-0.86596 0.86129-0.39601-0.27352 0.22313 0.35792
   0 -13  -1    3.54    3.40  20-0.87233 0.72771-0.38989-0.34994 0.21441-0.38458
   0 -13  15   77.34    4.28  20-0.87421 0.87971-0.38804-0.22577 0.21178 0.37812
   0 -12  -2  180.42    5.72  20-0.87011 0.72687-0.39205-0.30034 0.21748-0.42513
   0 -12  16   17.28    4.05  20-0.86917 0.89461-0.39296-0.15677 0.21878 0.42820
   0 -11  16   -2.37    3.84  20-0.87359 0.90950-0.38866-0.10375 0.21266 0.44436
   0  -8  16  159.49    4.12  20-0.87546 0.94300-0.38681 0.06271 0.21003 0.47513
   0  -7  16   59.50    3.81  20-0.87296 0.94930-0.38928 0.12103 0.21353 0.48085
   0  -6  16  116.79    5.32  20-0.86637 0.95388-0.39563 0.18437 0.22258 0.48113
   0  -5  15   20.34    3.33  20-0.87421 0.96358-0.38804 0.22531 0.21178 0.45239
   0  -3  14   14.97    4.41  21-0.86495 0.96482-0.39696 0.33957 0.22450 0.41213
   0  -2  13  234.74    5.44  21-0.86357 0.96387-0.39825 0.38937 0.22635 0.37211
   0  -1  11  147.53    4.00  20-0.87359 0.96620-0.38866 0.41998 0.21266 0.30006
   0   0   9  114.68    3.77  20-0.87296 0.95716-0.38928 0.46126 0.21353 0.21315
   1 -14   4  129.01    5.43  21-0.86367 0.82260-0.39817-0.34657 0.22622-0.15373
   1 -14   5  272.95    5.78  20-0.86832 0.83725-0.39377-0.34329 0.21993-0.10081
   1 -14   6   56.35    3.76  20-0.87170 0.84954-0.39051-0.33861 0.21528-0.04868
   1 -14   7  108.80    4.01  20-0.87233 0.85977-0.38989-0.33165 0.21441-0.00023
   1 -14   8   65.98    3.82  20-0.87170 0.86839-0.39051-0.32289 0.21528 0.04652
   1 -14   9   21.95    3.69  20-0.86917 0.87525-0.39296-0.31306 0.21878 0.09122
   1 -14  10  113.50    5.45  20-0.86571 0.88128-0.39625-0.30089 0.22348 0.13335
   1 -13   2  108.02    5.28  21-0.86302 0.81388-0.39877-0.30560 0.22708-0.24008
   1 -13   3  532.23    5.63  20-0.87359 0.83350-0.38866-0.30798 0.21266-0.17925
   1 -13  11  115.82    3.99  20-0.87044 0.90622-0.39174-0.24134 0.21703 0.19644
   1 -13  12   16.29    5.14  21-0.86405 0.90827-0.39781-0.22783 0.22571 0.23600
   1 -12   1  646.49    7.10  20-0.86694 0.81889-0.39509-0.26106 0.22182-0.27389
   1 -12  12   24.07    3.58  20-0.87170 0.92630-0.39051-0.17844 0.21528 0.25591
   1 -11   0  284.22    5.97  20-0.86596 0.81915-0.39601-0.21152 0.22313-0.31319
   1 -11  13   47.83    4.95  20-0.86777 0.94304-0.39430-0.11050 0.22068 0.30640
   1 -10  13  245.92    4.29  20-0.87170 0.95627-0.39051-0.05793 0.21528 0.32118
   1  -9  -1  295.31    5.30  20-0.87170 0.83595-0.39051-0.11175 0.21528-0.33413
   1  -9  13  240.02    4.08  20-0.87233 0.96816-0.38989-0.00180 0.21441 0.33179
   1  -8  13   10.41    3.36  20-0.87170 0.97737-0.39051 0.05530 0.21528 0.34008
   1  -7  13   40.15    4.58  20-0.86752 0.98430-0.39453 0.11600 0.22102 0.34416
   1  -6  12    7.50    3.21  20-0.87421 0.99179-0.38804 0.15850 0.21178 0.31445
   1  -5  -1  677.47    9.27  20-0.86993 0.87627-0.39222 0.11615 0.21772-0.29872
   1  -5  12  268.71    5.35  21-0.86548 0.99264-0.39647 0.22278 0.22379 0.31264
   1  -4  11  181.10    4.96  21-0.86548 0.99371-0.39646 0.27124 0.22378 0.27437
   1  -3   9    4.19    3.09  20-0.87170 0.99208-0.39051 0.30556 0.21528 0.19406
   1  -2   3 2314.89   13.55  20-0.86980 0.94394-0.39235 0.31707 0.21790-0.08220
   1  -2   4 1043.66    8.83  20-0.87546 0.95932-0.38681 0.31934 0.21003-0.02685
   1  -2   6  174.84    4.42  20-0.87233 0.97487-0.38989 0.33798 0.21441 0.06384
   1  -2   7   20.07    4.52  21-0.86560 0.97770-0.39636 0.35191 0.22363 0.10228
   2  -9   5    4.76    4.57  21-0.86405 0.95160-0.39781-0.04441 0.22572-0.04564
   2  -9   6  154.88    4.92  21-0.86442 0.96194-0.39746-0.03699 0.22521 0.00209
   2  -8   5  187.84    4.92  21-0.86439 0.96286-0.39749 0.01178 0.22526-0.03639
   2  -8   6  539.21    6.02  21-0.86555 0.97290-0.39640 0.01854 0.22369 0.01255
 -12   7  -8  148.60    4.78  21-0.86282 0.05256-0.39900 0.58040 0.22755-0.70144
 -12   9  -5   65.67    5.69  21-0.85323 0.09225-0.40771 0.72631 0.24007-0.55209
 -12  11  -1   85.98    4.39  21-0.85623 0.15273-0.40503 0.86731 0.23620-0.33966
 -12  12   3  285.78    5.46  21-0.86086 0.20521-0.40082 0.95109 0.23015-0.13450
 -12  12   4    2.74    4.18  21-0.85690 0.21123-0.40443 0.96320 0.23534-0.09218
 -12  12   5  338.82    7.43  21-0.85334 0.21669-0.40762 0.97380 0.23993-0.04871
 -11   2 -11   13.09    4.31  21-0.85822 0.03442-0.40323 0.29267 0.23361-0.88298
 -11   4 -10   71.93    4.20  21-0.85756 0.06419-0.40383 0.41229 0.23448-0.81792
 -11   9  -5  175.62    4.37  21-0.85888 0.16464-0.40263 0.73313 0.23275-0.53230
 -11  10  -3  132.27    4.21  21-0.85756 0.19271-0.40383 0.80686 0.23448-0.42971
 -11  11   0  181.31    5.95  21-0.85468 0.22743-0.40642 0.88904 0.23820-0.28073
 -10   1 -11  195.61    6.17  22-0.85031 0.08365-0.41028 0.25614 0.24378-0.88909
 -10   2 -11   -1.20    3.90  21-0.86151 0.10538-0.40021 0.30239 0.22929-0.86541
 -10   4 -10   50.06    3.89  21-0.86282 0.13768-0.39900 0.42092 0.22755-0.79834
 -10   5  -9    8.38    5.05  21-0.85465 0.14915-0.40645 0.49294 0.23825-0.75068
 -10   6  -8   60.96    5.17  22-0.85170 0.16560-0.40906 0.56023 0.24201-0.69782
 -10   7  -7    6.54    4.80  21-0.85273 0.18683-0.40816 0.62313 0.24071-0.63978
 -10   8  -6  185.62    4.13  21-0.85756 0.21002-0.40383 0.68199 0.23448-0.57697
 -10   9  -4   46.08    5.15  22-0.85107 0.23375-0.40962 0.76102 0.24282-0.48004
 -10  10  -2   66.07    5.18  21-0.85472 0.26572-0.40639 0.82979 0.23816-0.37244
 -10  11   1   13.73    3.63  21-0.86020 0.31079-0.40142 0.90498 0.23102-0.21209
 -10  11   2  258.07    6.00  22-0.85209 0.31146-0.40872 0.92041 0.24152-0.17485
 -10  11   9  165.70    6.70  22-0.84787 0.37399-0.41240 0.97949 0.24686 0.15271
  -9   1 -11  175.82    4.50  21-0.85623 0.15700-0.40503 0.26171 0.23620-0.86877
  -9   3 -10   94.74    5.25  21-0.85338 0.18371-0.40758 0.38499 0.23988-0.80571
  -9   6  -8   25.96    3.44  21-0.86151 0.24387-0.40021 0.56352 0.22929-0.67210
  -9   7  -7  266.14    4.20  21-0.86282 0.26292-0.39900 0.62550 0.22755-0.61372
  -9   8  -5    1.98    4.60  22-0.85086 0.28061-0.40981 0.70904 0.24309-0.52444
  -9  10  -1  364.93    4.85  21-0.85822 0.34635-0.40323 0.84695 0.23361-0.30681
  -8   0 -11  112.72    5.37  21-0.85532 0.21291-0.40585 0.21885 0.23738-0.86597
  -8   4  -9  465.38    5.02  21-0.85623 0.27420-0.40503 0.45944 0.23620-0.73273
  -8   5  -8  335.73    5.64  22-0.85177 0.28973-0.40900 0.52891 0.24192-0.68066
  -8   6  -7   15.11    4.45  22-0.85244 0.31077-0.40841 0.59312 0.24107-0.62246
  -8   7  -6  393.60    4.56  21-0.85756 0.33497-0.40383 0.65111 0.23448-0.56016
  -8   9  -2  502.24    6.01  21-0.85288 0.38869-0.40802 0.80011 0.24051-0.35654
  -8  10   1  195.15    4.20  21-0.86086 0.43528-0.40082 0.87326 0.23015-0.19504
  -8  10   2  100.67    5.14  22-0.85188 0.43621-0.40890 0.88934 0.24179-0.15815
  -8  10   9  226.42    6.74  21-0.85503 0.50431-0.40611 0.94111 0.23775 0.17829
  -7  -7 -11   32.84    4.38  21-0.86020 0.21274-0.40142-0.16671 0.23102-0.91286
  -7  -6 -11  378.69    7.34  22-0.85051 0.21250-0.41010-0.10102 0.24353-0.91597
  -7  -2 -11  171.54    5.61  22-0.85288 0.25692-0.40802 0.12187 0.24051-0.87503
  -7  -1 -11    4.84    3.50  21-0.86086 0.27704-0.40082 0.17160 0.23015-0.85468
  -7   3  -9  126.00    4.95  22-0.85246 0.32748-0.40839 0.41961 0.24105-0.73310
  -7   6  18   66.82    8.41  22-0.84178 0.60214-0.41759 0.81120 0.25441 0.56416
  -7   7  -5  253.54    4.13  21-0.85756 0.41174-0.40383 0.67155 0.23448-0.49933
  -7   8  -3  521.06    6.07  21-0.85466 0.43770-0.40644 0.74623 0.23823-0.39828
  -7   9   0  489.22    6.18  21-0.85288 0.47473-0.40802 0.82811 0.24051-0.24816
  -6  -9 -10   28.43    6.05  21-0.85474 0.26256-0.40637-0.25484 0.23813-0.87721
  -6   0 -10  488.07    6.19  21-0.85401 0.35524-0.40702 0.25270 0.23907-0.79350
  -6   2  -9  148.86    4.97  21-0.85339 0.38494-0.40757 0.37396 0.23987-0.72806
  -6   5  18   12.00    7.29  22-0.84690 0.66399-0.41324 0.76274 0.24807 0.57463
  -6   6  -5  294.72    5.34  22-0.85100 0.46260-0.40968 0.63471 0.24292-0.50289
  -6   8  -1  455.87    5.94  21-0.85460 0.52413-0.40650 0.77467 0.23831-0.29016
  -6   8  11  597.01   13.81  23-0.83770 0.62039-0.42098 0.88477 0.25938 0.25967
  -5 -12  -8  109.01   10.21  23-0.83599 0.29804-0.42238-0.37841 0.26143-0.82209
  -5 -10  -9  143.67    8.03  22-0.84214 0.31586-0.41729-0.27894 0.25397-0.84248
  -5  -7 -10   78.84    5.61  21-0.85360 0.34917-0.40738-0.12822 0.23959-0.84718
  -5  -2 -10    4.66    3.29  21-0.85756 0.40609-0.40383 0.15055 0.23448-0.79410
  -5   1  -9  345.97    4.68  21-0.86216 0.45094-0.39961 0.32229 0.22842-0.71283
  -5   3  19    2.86    5.79  21-0.85690 0.72878-0.40443 0.66269 0.23534 0.62770
  -5   6  -4  182.81    3.76  21-0.86282 0.55067-0.39900 0.64286 0.22755-0.42751
  -5   8   3   13.71    3.19  21-0.86086 0.63566-0.40082 0.81375 0.23015-0.07825
  -5   8   4  413.74    6.69  21-0.85449 0.63842-0.40659 0.82678 0.23845-0.03936
  -5   8   5   57.49    4.84  21-0.85332 0.64660-0.40763 0.83616 0.23995 0.00690
  -5   8   6  394.40    7.47  21-0.85635 0.65890-0.40493 0.84099 0.23605 0.05809
  -4  -2  -9  225.62    5.42  22-0.84972 0.47472-0.41080 0.17841 0.24453-0.74422
  -4   2  -7  205.40    5.07  22-0.85254 0.53807-0.40833 0.41630 0.24095-0.60739
  -4   4  -5  191.33    5.04  21-0.85475 0.58002-0.40636 0.54208 0.23811-0.49101
  -4   7   3  763.14    7.79  21-0.86020 0.69178-0.40142 0.76970 0.23102-0.07597
  -4   7   4 1005.97   10.05  21-0.85379 0.69493-0.40722 0.78343 0.23935-0.03658
  -4   7   5  409.04    7.57  21-0.85256 0.70320-0.40830 0.79277 0.24092 0.00966
  -3  -9  -8  101.75    7.15  22-0.85156 0.47930-0.40919-0.19786 0.24220-0.74827
  -3  -3  21  151.21    4.96  21-0.86216 0.82460-0.39961 0.36048 0.22842 0.70041
  -3   0  19   47.94    5.66  22-0.85124 0.82672-0.40947 0.52203 0.24260 0.61992
  -3   3  15  221.98    6.04  21-0.85373 0.82380-0.40726 0.65808 0.23942 0.46196
  -3   4  -3   -0.73    3.23  21-0.85623 0.66794-0.40503 0.56920 0.23620-0.38099
  -3   5  -1 1137.21    8.24  21-0.86151 0.70239-0.40021 0.63623 0.22929-0.26987
  -2 -16  -2    4.71    6.02  21-0.85337 0.53369-0.40759-0.53503 0.23989-0.51192
  -2 -13  -5   35.55    7.94  22-0.84077 0.52333-0.41844-0.37897 0.25565-0.64229
  -2  -4  20  125.52    4.57  21-0.85690 0.86797-0.40443 0.31315 0.23534 0.65006
  -2  -1  18  290.55    6.25  22-0.84976 0.87359-0.41076 0.47096 0.24448 0.57469
  -2   2  14  425.44    6.60  21-0.85324 0.87075-0.40770 0.60636 0.24005 0.41754
  -2   3  -2  458.54    7.44  21-0.85341 0.73155-0.40755 0.53507 0.23984-0.33294
  -2   3  12   37.67    4.82  21-0.85365 0.86294-0.40734 0.64669 0.23952 0.33172
  -1 -16   0    5.19    4.15  21-0.86020 0.62584-0.40142-0.51323 0.23102-0.39466
  -1  -7  -6   10.19    7.17  23-0.83107 0.63368-0.42635-0.02757 0.26728-0.63220
  -1  -7  19   43.69    4.16  21-0.86282 0.90075-0.39900 0.14259 0.22755 0.59566
  -1  -6  19  316.64    5.14  21-0.85623 0.90423-0.40503 0.20561 0.23620 0.59663
  -1  -5  -6  947.27   12.94  22-0.84944 0.67325-0.41104 0.07003 0.24488-0.59070
  -1  -4  18  170.17    5.71  21-0.85463 0.91484-0.40647 0.31138 0.23827 0.56593
  -1  -3  17  204.96    4.40  21-0.86086 0.92197-0.40082 0.35447 0.23015 0.53608
  -1  -2  -5  875.85   10.21  22-0.85144 0.71638-0.40929 0.24525 0.24235-0.51183
  -1   0  14   58.27    4.81  21-0.85615 0.92041-0.40510 0.50380 0.23630 0.41515
  -1   2  10  389.61    5.86  21-0.86020 0.90708-0.40142 0.58121 0.23102 0.24898
  -1   3   5  744.07   15.97  22-0.84446 0.85537-0.41533 0.61110 0.25111 0.00036
   0 -17   5  589.30    7.77  22-0.85215 0.72140-0.40867-0.50985 0.24145-0.16443
   0 -17   6   14.20    4.20  21-0.85690 0.73625-0.40443-0.50638 0.23534-0.11126
   0 -17   7   38.48    4.43  21-0.86086 0.74899-0.40082-0.50147 0.23015-0.05757
   0 -17   8   18.04    4.39  21-0.86151 0.75964-0.40021-0.49425 0.22929-0.01000
   0 -16   3  151.25    4.79  21-0.86020 0.72141-0.40142-0.47652 0.23102-0.23865
   0 -15   1  234.71    4.97  21-0.85822 0.71169-0.40323-0.43450 0.23361-0.32676
   0 -13  16  161.05    4.88  21-0.86347 0.87794-0.39839-0.20711 0.22669 0.41112
   0 -12  17    3.48    4.17  21-0.85690 0.89121-0.40443-0.13822 0.23534 0.45790
   0 -11  -3  536.00    8.26  21-0.85622 0.71347-0.40504-0.23915 0.23621-0.48275
   0 -11  17   95.33    4.40  21-0.86020 0.90587-0.40142-0.08298 0.23102 0.47336
   0 -10  17   37.73    4.12  21-0.86282 0.91785-0.39900-0.02951 0.22755 0.48555
   0  -9  -4  125.68    6.83  22-0.84550 0.71369-0.41444-0.12417 0.24982-0.52536
   0  -9  17   81.72    4.16  21-0.86282 0.92816-0.39900 0.02661 0.22755 0.49535
   0  -8  17  235.31    4.68  21-0.86020 0.93685-0.40142 0.08575 0.23102 0.50148
   0  -7  17  174.30    4.29  21-0.85623 0.94243-0.40503 0.14541 0.23620 0.50556
   0  -5  16   39.15    3.57  21-0.85690 0.95499-0.40443 0.24981 0.23534 0.47720
   0  -4  15  326.79    4.68  21-0.86282 0.96132-0.39900 0.29265 0.22755 0.44747
   0  -1  12  742.30    7.01  21-0.85396 0.95667-0.40707 0.44599 0.23913 0.32147
   0   0  10  516.96    6.40  21-0.85456 0.94869-0.40653 0.48611 0.23836 0.23641
   0   1   4 1061.12   12.32  21-0.85888 0.90649-0.40263 0.49058 0.23275-0.03495
   0   1   5   71.67    4.04  21-0.86086 0.91785-0.40082 0.49670 0.23015 0.01511
   0   1   6 1134.05   10.61  21-0.85384 0.92068-0.40717 0.51129 0.23929 0.05425
   1 -15   5  240.16    6.01  22-0.85075 0.80800-0.40990-0.38420 0.24323-0.13493
   1 -15   6  164.59    5.74  21-0.85529 0.82245-0.40587-0.37962 0.23741-0.08027
   1 -15   7  200.48    4.40  21-0.85690 0.83420-0.40443-0.37303 0.23534-0.03051
   1 -15   8    9.38    3.90  21-0.85756 0.84380-0.40383-0.36530 0.23448 0.01707
   1 -15   9  190.05    4.53  21-0.85623 0.85161-0.40503-0.35645 0.23620 0.06380
   1 -15  10   44.16    5.57  21-0.85336 0.85789-0.40759-0.34629 0.23990 0.10649
   1 -14   3   -0.30    4.76  22-0.85389 0.80378-0.40713-0.34592 0.23922-0.21658
   1 -14  11   32.37    3.85  21-0.86151 0.88523-0.40021-0.28928 0.22929 0.17405
   1 -14  12  157.25    6.01  21-0.85475 0.88891-0.40636-0.27489 0.23812 0.21328
   1 -13  13  113.64    4.21  21-0.85623 0.91002-0.40503-0.21202 0.23620 0.27246
   1 -12  13   53.03    3.83  21-0.86282 0.92754-0.39900-0.16177 0.22755 0.29035
   1 -12  14  242.01    6.04  21-0.85336 0.92719-0.40759-0.14536 0.23989 0.32532
   1 -11  14   26.39    3.58  21-0.85756 0.94229-0.40383-0.09255 0.23448 0.34009
   1 -10  -1  146.19    5.46  21-0.85588 0.81018-0.40535-0.15337 0.23666-0.36531
   1 -10  14    7.33    3.39  21-0.86020 0.95502-0.40142-0.03992 0.23102 0.35188
   1  -9  14   89.80    3.72  21-0.86086 0.96579-0.40082 0.01706 0.23015 0.36350
   1  -8  14  291.21    4.54  21-0.85888 0.97438-0.40263 0.07520 0.23275 0.37025
   1  -7  14   41.43    4.88  21-0.85459 0.98033-0.40651 0.13492 0.23833 0.37328
   1  -6  13  342.84    4.58  21-0.86151 0.98786-0.40021 0.17744 0.22929 0.34499
   1  -5  13  169.62    5.13  22-0.85107 0.98809-0.40962 0.24228 0.24283 0.34042
   1  -4  12 1479.80    8.26  22-0.85125 0.98941-0.40946 0.29062 0.24259 0.30225
   1  -3  10 1462.59    7.82  21-0.85954 0.98942-0.40202 0.32490 0.23188 0.22776
   1  -2   2 2970.84   17.11  21-0.85331 0.91806-0.40764 0.32415 0.23996-0.15149
   1  -2   8  396.55    5.06  21-0.85690 0.97827-0.40443 0.36787 0.23534 0.13825
   2 -11   5   54.86    4.55  22-0.85250 0.91907-0.40836-0.14711 0.24100-0.08142
   2 -11   6  193.76    5.09  21-0.85468 0.93120-0.40643-0.14087 0.23821-0.03072
   2 -11   7  207.36    5.16  21-0.85469 0.94076-0.40641-0.13340 0.23819 0.01677
   2 -11   8   36.67    4.55  21-0.85335 0.94867-0.40761-0.12349 0.23992 0.06258
   2 -10   4   12.66    4.44  21-0.85460 0.92235-0.40649-0.10038 0.23830-0.11759
   2 -10   5  237.30    4.24  21-0.85888 0.93668-0.40263-0.09621 0.23275-0.06328
   2 -10   6   14.75    3.18  21-0.86151 0.94747-0.40021-0.09175 0.22929-0.01317
   2 -10   7  193.14    3.99  21-0.86020 0.95678-0.40142-0.08166 0.23102 0.03350
   2 -10   8  302.92    4.41  21-0.85756 0.96386-0.40383-0.07116 0.23448 0.07764
   2 -10   9  345.78    5.52  21-0.85343 0.96912-0.40754-0.05984 0.23981 0.11948
   2  -9   3  555.91    6.53  22-0.85209 0.92079-0.40872-0.04985 0.24152-0.15829
   2  -9   4  148.71    3.88  21-0.85954 0.93797-0.40202-0.04841 0.23188-0.10056
   2  -9   7   96.64    3.50  21-0.86282 0.96999-0.39900-0.02815 0.22755 0.04622
   2  -9   8  127.38    3.57  21-0.86020 0.97640-0.40142-0.01745 0.23102 0.09026
   2  -9   9  337.84    4.41  21-0.85556 0.98107-0.40563-0.00529 0.23707 0.13179
   2  -8   3   93.18    4.66  21-0.85340 0.93297-0.40756 0.00594 0.23985-0.14690
   2  -8   4  634.40    5.66  21-0.86086 0.94982-0.40082 0.00687 0.23015-0.08939
   2  -8   7   55.63    3.37  21-0.86347 0.98042-0.39839 0.02772 0.22669 0.05624
   2  -8   8  107.76    3.60  21-0.86020 0.98625-0.40142 0.03879 0.23102 0.10013
   2  -8   9  305.13    5.34  21-0.85466 0.99024-0.40644 0.05155 0.23823 0.14005
   2  -7   3  966.37    7.53  22-0.85126 0.94058-0.40946 0.06388 0.24259-0.14069
   2  -7   4    3.11    2.97  21-0.85822 0.95724-0.40323 0.06628 0.23361-0.08491
   2  -7   5  826.14    6.24  21-0.86151 0.97040-0.40021 0.07067 0.22929-0.03175
   2  -7   6  184.98    3.96  21-0.86216 0.98023-0.39961 0.07777 0.22842 0.01667
   2  -7   7  701.89    5.73  21-0.86020 0.98755-0.40142 0.08746 0.23102 0.06155
   2  -7   8   57.22    3.38  21-0.85623 0.99282-0.40503 0.09886 0.23620 0.10384
   2  -6   4    9.87    4.54  22-0.85177 0.96052-0.40900 0.12867 0.24193-0.08296
   2  -6   5  412.91    6.02  21-0.85460 0.97353-0.40650 0.13324 0.23831-0.03140
   2  -6   6 3209.33   11.63  21-0.85460 0.98325-0.40649 0.14099 0.23830 0.01613
   2  -6   7   38.78    4.54  21-0.85260 0.99044-0.40827 0.15077 0.24087 0.06090
 -13  10  -3   21.67    4.21  22-0.84669 0.04726-0.41334 0.79103 0.24805-0.47070
 -12   5  -9   72.51    4.60  22-0.84806 0.00780-0.41216 0.47311 0.24633-0.78653
 -12   6  -8    2.92    4.16  22-0.84254 0.02181-0.41685 0.54086 0.25320-0.73616
 -12   7  -7   21.72    4.04  22-0.84254 0.04000-0.41685 0.60561 0.25320-0.68059
 -12   8  -6   29.93    4.05  22-0.84531 0.06366-0.41451 0.66765 0.24977-0.61915
 -12  10  -3   48.47    4.14  22-0.84943 0.11672-0.41098 0.80059 0.24461-0.45249
 -12  11   0  135.75    4.61  22-0.84531 0.15142-0.41451 0.88501 0.24977-0.30593
 -11   3 -10   52.69    4.10  22-0.84254 0.03857-0.41685 0.36859 0.25320-0.84574
 -11   5  -9   13.27    3.85  22-0.84943 0.07586-0.41098 0.48293 0.24461-0.77180
 -11   6  -8    9.14    3.66  22-0.84531 0.09325-0.41451 0.55098 0.24977-0.71968
 -11   7  -7   43.45    3.87  22-0.84531 0.11090-0.41451 0.61593 0.24977-0.66250
 -11   8  -6   20.82    3.76  22-0.84943 0.13497-0.41098 0.67560 0.24461-0.60112
 -11   9  -4  334.60    6.17  22-0.84100 0.15534-0.41814 0.75594 0.25509-0.50634
 -11  10  -2   84.89    3.85  22-0.84254 0.18652-0.41685 0.82742 0.25320-0.40006
 -11  11   1   88.64    4.14  22-0.84462 0.22681-0.41510 0.90568 0.25062-0.24564
 -11  11   2  293.81    6.32  23-0.83640 0.22805-0.42193 0.92080 0.26067-0.21030
 -10   0 -11  120.43    6.21  22-0.84021 0.06308-0.41880 0.20653 0.25606-0.91108
 -10   3 -10   20.04    3.85  22-0.84669 0.10987-0.41334 0.37701 0.24805-0.82861
 -10   8  -5  393.01    6.01  23-0.83865 0.20078-0.42009 0.70625 0.25796-0.55370
 -10  10  -1  154.17    5.38  22-0.84086 0.26159-0.41826 0.84948 0.25526-0.34162
 -10  11   3    2.23    3.65  22-0.84462 0.31264-0.41510 0.93342 0.25062-0.13926
 -10  11   4  158.83    5.83  22-0.83950 0.31704-0.41939 0.94662 0.25692-0.09674
 -10  11   5  140.35    5.75  23-0.83585 0.32281-0.42238 0.95747 0.26134-0.05477
 -10  11   7  183.49    6.36  23-0.83517 0.34097-0.42293 0.97409 0.26216 0.03947
 -10  11   8    0.22    5.62  23-0.83905 0.35429-0.41976 0.97876 0.25747 0.09263
  -9  -1 -11   80.22    5.67  23-0.83779 0.11884-0.42080 0.16457 0.25900-0.91117
  -9   0 -11  286.04    5.01  22-0.84600 0.13638-0.41393 0.21455 0.24891-0.89117
  -9   2 -10  200.34    5.63  23-0.83856 0.15921-0.42016 0.34077 0.25807-0.83447
  -9   4  -9  141.02    3.96  22-0.84393 0.19445-0.41568 0.45762 0.25148-0.76113
  -9   5  -8  507.93    6.08  23-0.83860 0.20891-0.42013 0.52576 0.25802-0.71143
  -9   6  -7  452.78    5.76  23-0.83793 0.22797-0.42068 0.59059 0.25883-0.65551
  -9   7  -6  102.43    3.58  22-0.84185 0.25141-0.41743 0.65227 0.25405-0.59293
  -9   9  -3  421.05    4.84  22-0.84806 0.30638-0.41216 0.78322 0.24633-0.42331
  -9  10   0   29.80    3.45  22-0.84600 0.34354-0.41393 0.86536 0.24891-0.27503
  -8  -6 -11   30.66    6.23  23-0.83718 0.13371-0.42129-0.10395 0.25973-0.94510
  -8  -2 -11  164.66    5.74  23-0.83905 0.17626-0.41976 0.11969 0.25747-0.90551
  -8  -1 -11   -0.09    3.51  22-0.84600 0.19402-0.41393 0.16834 0.24891-0.88744
  -8   2 -10  324.40    4.71  22-0.84943 0.23746-0.41098 0.34511 0.24461-0.80750
  -8   8  -4   92.62    3.60  22-0.84943 0.35600-0.41098 0.73057 0.24461-0.46574
  -8   9  -1   16.48    4.72  23-0.83806 0.38352-0.42057 0.82033 0.25867-0.32856
  -8  10   3  167.73    4.22  22-0.84393 0.43678-0.41568 0.90384 0.25148-0.12086
  -8  10   4  215.95    5.66  23-0.83861 0.44088-0.42012 0.91635 0.25801-0.08108
  -8  10   7   31.94    5.14  23-0.83599 0.46600-0.42226 0.94226 0.26117 0.05800
  -8  10   8  245.14    6.50  22-0.84209 0.48159-0.41723 0.94469 0.25375 0.11447
  -7  -4 -11   11.29    3.76  22-0.84531 0.22909-0.41451 0.01363 0.24977-0.90361
  -7  -3 -11   28.17    3.80  22-0.84738 0.24128-0.41275 0.06919 0.24719-0.89122
  -7   1 -10  244.98    4.30  22-0.84874 0.29356-0.41157 0.30157 0.24547-0.80417
  -7   4  -8  361.94    4.45  22-0.84531 0.33999-0.41451 0.48944 0.24977-0.68524
  -7   5  -7    4.49    3.00  22-0.84393 0.35919-0.41568 0.55373 0.25148-0.63083
  -7   6  -6   12.24    3.14  22-0.84806 0.38385-0.41216 0.61506 0.24633-0.56814
  -7   8  -2    0.58    4.61  22-0.83905 0.43249-0.41976 0.76857 0.25747-0.37226
  -7   9   1  212.00    5.31  22-0.84020 0.47101-0.41881 0.84663 0.25608-0.21688
  -7   9  10  512.55    9.03  23-0.83828 0.55361-0.42040 0.92060 0.25841 0.20800
  -6  -8 -10  219.98    6.84  23-0.83516 0.25450-0.42294-0.18243 0.26217-0.89231
  -6  -1 -10  327.13    5.76  22-0.84147 0.33300-0.41775 0.20749 0.25451-0.81880
  -6   3  -8   10.10    3.16  22-0.84393 0.39671-0.41568 0.44697 0.25148-0.68244
  -6   4  -7  581.82    6.04  22-0.83953 0.41109-0.41936 0.51429 0.25689-0.63153
  -6   5  -6  473.61    4.83  22-0.84185 0.43310-0.41743 0.57697 0.25405-0.57175
  -6   7  -3    5.23    3.28  22-0.84531 0.48598-0.41451 0.71003 0.24977-0.40711
  -6   8   0  172.50    5.03  22-0.83905 0.51775-0.41976 0.79610 0.25747-0.26241
  -5  -6 -10    7.36    3.47  22-0.84531 0.35301-0.41451-0.06533 0.24977-0.84748
  -5  -5 -10  109.74    5.40  22-0.84149 0.35813-0.41773-0.00600 0.25449-0.84305
  -5   0  -9  145.69    4.01  22-0.84324 0.42144-0.41627 0.28246 0.25234-0.74626
  -5   2  -8  397.59    4.77  22-0.84874 0.45743-0.41157 0.39868 0.24547-0.67298
  -5   3  -7  837.41    6.76  22-0.84100 0.46922-0.41814 0.46913 0.25509-0.62539
  -5   4  -6  752.79    6.51  22-0.84102 0.48913-0.41812 0.53344 0.25506-0.56850
  -5   4  18    4.09    5.81  22-0.83835 0.71179-0.42033 0.72670 0.25832 0.56672
  -5   5  -5  342.03    4.43  22-0.84874 0.51706-0.41157 0.59144 0.24547-0.50214
  -5   6  -3  205.72    5.05  22-0.83955 0.53706-0.41935 0.67114 0.25687-0.40948
  -5   7  -1  254.65    4.40  22-0.84738 0.57385-0.41275 0.73684 0.24719-0.29512
  -4  -8  -9   73.87    5.41  22-0.84150 0.40377-0.41773-0.15475 0.25448-0.81050
  -4   0  -8   76.34    4.78  22-0.83952 0.49491-0.41937 0.30608 0.25690-0.69001
  -4   1  20   28.44    6.01  22-0.84125 0.77031-0.41793 0.58425 0.25479 0.65108
  -4   2  19  124.19    6.20  23-0.83680 0.76514-0.42161 0.63647 0.26020 0.60756
  -4   3  -6  158.17    3.80  22-0.84943 0.55480-0.41098 0.48266 0.24461-0.55428
  -4   4  16  154.07    6.17  23-0.83866 0.76012-0.42008 0.72346 0.25794 0.48651
  -4   5  -3  770.24    7.09  22-0.84098 0.59528-0.41816 0.62582 0.25511-0.40338
  -4   5  14  334.09    7.92  23-0.83904 0.75237-0.41976 0.76363 0.25748 0.40129
  -4   6  -1  114.78    3.67  22-0.84806 0.63189-0.41216 0.69220 0.24633-0.29036
  -3  -2  21  200.30    7.06  22-0.84233 0.81660-0.41703 0.43413 0.25346 0.68532
  -3  -1  20  146.06    4.79  22-0.84806 0.82319-0.41216 0.47746 0.24633 0.65459
  -3   0  -7 1355.63    8.34  22-0.84738 0.57979-0.41275 0.32029 0.24719-0.61936
  -3   1  18   73.89    4.10  22-0.84738 0.82443-0.41275 0.57482 0.24719 0.57752
  -3   2  17  265.93    6.35  23-0.83753 0.81476-0.42101 0.63214 0.25932 0.52705
  -3   3  -4  382.07    6.19  23-0.83724 0.62922-0.42125 0.52067 0.25967-0.46127
  -2  -3  -7  817.27    8.05  22-0.84531 0.61355-0.41451 0.16528 0.24977-0.63701
  -2  -3  20   72.10    5.87  22-0.84020 0.86242-0.41881 0.38417 0.25607 0.63931
  -2  -2  19   25.64    3.78  22-0.84738 0.86917-0.41275 0.42673 0.24719 0.60954
  -2   0  17    1.11    3.43  22-0.84806 0.87176-0.41216 0.52314 0.24633 0.53482
  -2   1  16  168.97    5.52  22-0.83905 0.86460-0.41976 0.57884 0.25747 0.48555
  -2   4   1 4076.55   19.87  22-0.83905 0.75547-0.41976 0.62754 0.25747-0.19980
  -1 -17   1   63.48    4.83  22-0.84531 0.61094-0.41451-0.54788 0.24977-0.37499
  -1 -15  -2   13.75    5.53  23-0.83486 0.59252-0.42318-0.45131 0.26252-0.51133
  -1 -14  -3  339.36    8.75  23-0.83094 0.59080-0.42633-0.39970 0.26719-0.55332
  -1 -11  -5   47.55    8.11  24-0.82230 0.59398-0.43306-0.23969 0.27724-0.63098
  -1  -7  20   14.64    4.23  22-0.84324 0.89058-0.41627 0.16878 0.25234 0.61815
  -1  -6  -6  386.54   10.21  23-0.83211 0.64603-0.42539 0.02739 0.26580-0.62065
  -1  -5  19  251.51    4.88  22-0.84600 0.90490-0.41393 0.27080 0.24891 0.59320
  -1  -3  18  332.97    6.21  23-0.83816 0.90814-0.42049 0.38266 0.25855 0.55520
  -1  -2  17   43.03    5.01  22-0.84013 0.91196-0.41886 0.42890 0.25615 0.51955
  -1  -1  16    3.99    4.65  23-0.83905 0.91109-0.41976 0.47845 0.25747 0.47947
  -1   1  -2 2138.78   15.92  23-0.83745 0.76229-0.42108 0.44853 0.25941-0.35789
  -1   1  13  512.91    6.82  22-0.83948 0.90453-0.41940 0.56700 0.25694 0.35654
  -1   3   6  249.07    8.79  23-0.83586 0.85564-0.42237 0.62675 0.26133 0.03726
   0 -17   4   -0.96    4.16  22-0.84324 0.70456-0.41627-0.51000 0.25234-0.22128
   0 -16   2   13.16    3.98  22-0.84600 0.69878-0.41393-0.47198 0.24891-0.30390
   0 -15   0  101.32    5.74  23-0.83621 0.68013-0.42209-0.42358 0.26091-0.40101
   0 -14  -1   84.02    5.54  22-0.83905 0.68458-0.41976-0.37743 0.25747-0.43639
   0 -13  -2  249.69    6.43  23-0.83671 0.68270-0.42168-0.32727 0.26031-0.47703
   0 -11  18   15.33    4.31  22-0.84669 0.90058-0.41334-0.06240 0.24805 0.50338
   0 -10  18  274.94    5.13  22-0.84806 0.91191-0.41216-0.00839 0.24633 0.51432
   0  -9  18   42.48    4.24  22-0.84669 0.92209-0.41334 0.04921 0.24805 0.52193
   0  -8  18   32.99    3.97  22-0.84393 0.92923-0.41568 0.10818 0.25148 0.52822
   0  -7  18  117.63    5.71  23-0.83863 0.93384-0.42011 0.16930 0.25798 0.53135
   0  -6  17    3.39    3.60  22-0.84874 0.94588-0.41157 0.20975 0.24547 0.50480
   0  -5  17   91.23    5.27  23-0.83806 0.94506-0.42058 0.27466 0.25868 0.50185
   0  -4  16    0.66    3.29  22-0.84324 0.95200-0.41627 0.31889 0.25234 0.46890
   0  -3  15  459.77    5.21  22-0.84531 0.95488-0.41451 0.36443 0.24977 0.43463
   0  -2  14  666.55    5.84  22-0.84324 0.95360-0.41627 0.41453 0.25234 0.39379
   0   0  11   33.72    4.50  23-0.83582 0.93888-0.42241 0.51039 0.26138 0.26074
   0   1   3  286.48    9.35  23-0.83826 0.87627-0.42041 0.50043 0.25843-0.10822
   0   1   7   12.42    3.36  22-0.84462 0.92065-0.41510 0.52635 0.25062 0.08953
   1 -16   6   78.76    5.65  23-0.83638 0.79312-0.42195-0.41980 0.26070-0.11186
   1 -16   7   20.84    5.59  22-0.83905 0.80668-0.41976-0.41307 0.25747-0.06169
   1 -16   8  167.26    6.23  22-0.84027 0.81715-0.41875-0.40668 0.25598-0.01311
   1 -16   9   16.70    5.74  22-0.84007 0.82597-0.41892-0.39872 0.25623 0.03375
   1 -16  10   47.67    5.86  23-0.83869 0.83315-0.42006-0.38955 0.25791 0.07972
   1 -15   4  125.03    4.22  22-0.84324 0.79215-0.41627-0.38529 0.25234-0.19024
   1 -15  11  145.08    4.55  22-0.84943 0.86310-0.41098-0.33472 0.24461 0.14990
   1 -15  12   63.73    4.32  22-0.84393 0.86716-0.41568-0.32172 0.25148 0.19076
   1 -15  13   57.58    6.05  23-0.83724 0.87021-0.42125-0.30731 0.25966 0.23109
   1 -14   2   98.91    5.35  22-0.84093 0.78202-0.41820-0.34256 0.25518-0.27875
   1 -14  13  186.48    4.62  22-0.84806 0.89060-0.41216-0.26128 0.24633 0.25258
   1 -14  14   66.34    6.16  22-0.83905 0.89215-0.41976-0.24512 0.25747 0.28917
   1 -13   1   82.90    3.84  22-0.84669 0.78803-0.41334-0.29934 0.24805-0.30996
   1 -13  14   63.27    4.11  22-0.84669 0.91085-0.41334-0.19555 0.24805 0.30787
   1 -13  15   80.12    5.90  23-0.83723 0.90980-0.42125-0.17880 0.25967 0.34480
   1 -12   0    9.46    3.22  22-0.84600 0.79006-0.41393-0.24893 0.24891-0.34723
   1 -12  15   51.74    4.01  22-0.84254 0.92601-0.41685-0.12769 0.25320 0.35979
   1 -11  -1    6.87    4.61  23-0.83780 0.78166-0.42079-0.19425 0.25899-0.39650
   1 -11  15   60.61    3.82  22-0.84669 0.94004-0.41334-0.07495 0.24805 0.37418
   1 -10  15  100.67    3.82  22-0.84806 0.95236-0.41216-0.02017 0.24633 0.38552
   1  -9  15   30.60    3.48  22-0.84806 0.96248-0.41216 0.03639 0.24633 0.39437
   1  -8  -2  111.46    5.35  23-0.83794 0.80346-0.42067-0.03309 0.25881-0.41567
   1  -8  15   46.69    3.60  22-0.84531 0.97009-0.41451 0.09523 0.24977 0.40086
   1  -7  -2  127.79    5.45  22-0.83874 0.81459-0.42001 0.02253 0.25784-0.40546
   1  -7  15  210.75    5.47  22-0.83956 0.97515-0.41934 0.15648 0.25685 0.40323
   1  -6  14   36.30    3.43  22-0.84669 0.98311-0.41334 0.19891 0.24805 0.37338
   1  -3   0 1356.90   13.92  22-0.83875 0.87469-0.42001 0.26480 0.25784-0.27283
   1  -3  11   45.88    3.36  22-0.84600 0.98527-0.41393 0.34473 0.24891 0.25804
   1  -2   9 1037.85    7.07  22-0.84600 0.97681-0.41393 0.38508 0.24891 0.17242
   2 -13   7   44.00    4.91  23-0.83719 0.90216-0.42128-0.23035 0.25972-0.02284
   2 -13   8  350.46    5.94  23-0.83724 0.91142-0.42125-0.22279 0.25967 0.02534
   2 -12   4  325.87    5.75  23-0.83646 0.88367-0.42188-0.19759 0.26060-0.15653
   2 -12   5   36.83    3.44  22-0.84254 0.89923-0.41685-0.19491 0.25320-0.10218
   2 -12   6  330.13    4.56  22-0.84600 0.91195-0.41393-0.19025 0.24891-0.05064
   2 -12   7  177.77    4.06  22-0.84669 0.92252-0.41334-0.18281 0.24805-0.00241
   2 -12   8  160.44    3.88  22-0.84669 0.93082-0.41334-0.17514 0.24805 0.04526
   2 -12   9  302.27    4.58  22-0.84393 0.93759-0.41568-0.16483 0.25148 0.08929
   2 -12  10  112.81    5.16  22-0.83953 0.94305-0.41936-0.15259 0.25688 0.13175
   2 -11   3   38.30    4.68  23-0.83811 0.88632-0.42053-0.15065 0.25861-0.19284
   2 -11   4  467.06    5.12  22-0.84669 0.90435-0.41334-0.15025 0.24805-0.13559
   2 -11   9   71.37    3.53  22-0.84943 0.95466-0.41098-0.11293 0.24461 0.10564
   2 -11  10   26.43    3.43  22-0.84531 0.95897-0.41451-0.10151 0.24977 0.14821
   2 -11  11   33.99    4.75  22-0.83873 0.96234-0.42002-0.08740 0.25786 0.18669
   2 -10   3  626.76    5.77  22-0.84600 0.90503-0.41393-0.10104 0.24891-0.17455
   2 -10  10  305.53    4.25  22-0.84806 0.97291-0.41216-0.04755 0.24633 0.16072
   2 -10  11   24.54    4.68  22-0.84115 0.97542-0.41802-0.03336 0.25491 0.19953
   2  -9   2  125.16    4.91  22-0.83905 0.89920-0.41976-0.04628 0.25747-0.22076
   2  -9  10  322.57    4.38  22-0.84943 0.98416-0.41098 0.00755 0.24461 0.17191
   2  -9  11  641.29    6.22  22-0.84169 0.98595-0.41757 0.02221 0.25425 0.20974
   2  -8   2  311.96    5.81  22-0.84024 0.91085-0.41877 0.00909 0.25602-0.21045
   2  -8  10  284.04    4.24  22-0.84806 0.99273-0.41216 0.06504 0.24633 0.17950
   2  -8  11  650.00    6.24  22-0.83948 0.99388-0.41941 0.08073 0.25695 0.21684
   2  -7   2 1123.93    8.26  23-0.83811 0.91846-0.42053 0.06766 0.25861-0.20314
   2  -7   9  411.80    4.64  22-0.85011 0.99633-0.41039 0.11203 0.24375 0.14404
   2  -7  10  924.67    6.09  22-0.84254 0.99823-0.41685 0.12646 0.25320 0.18189
   2  -6   3  489.40    6.40  22-0.84223 0.94247-0.41711 0.12831 0.25358-0.14160
   2  -6   8  844.49    6.08  22-0.84806 0.99541-0.41216 0.16239 0.24633 0.10311
   2  -6   9   99.45    4.78  22-0.84178 0.99847-0.41749 0.17549 0.25414 0.14298
   2  -5   5  213.38    5.46  22-0.84093 0.97035-0.41820 0.20149 0.25518-0.03909
   2  -5   6  916.20    6.62  22-0.84185 0.98071-0.41743 0.20858 0.25405 0.00949
   2  -5   7  562.43    6.24  22-0.83956 0.98806-0.41933 0.21831 0.25685 0.05455
 -13   8  -5  180.85    6.34  23-0.82503-0.01452-0.43112 0.68030 0.27426-0.60867
 -13   9  -4  129.81    4.74  23-0.83396 0.01446-0.42405 0.73764 0.26379-0.54231
 -13  10  -2   13.04    4.12  23-0.83110 0.04023-0.42635 0.81185 0.26718-0.43979
 -12   4  -9   23.92    4.24  23-0.83110-0.02009-0.42635 0.43123 0.26718-0.81585
 -12   5  -8  189.03    6.32  24-0.82400-0.00654-0.43192 0.50196 0.27545-0.76747
 -12   8  -5  149.48    5.98  23-0.82634 0.05463-0.43010 0.69184 0.27274-0.59450
 -12   9  -4  107.74    4.29  23-0.83538 0.08299-0.42289 0.74836 0.26209-0.52631
 -12  10  -2  130.76    4.39  23-0.83538 0.11211-0.42289 0.82118 0.26209-0.42239
 -12  11   1   11.19    4.01  23-0.83467 0.14992-0.42347 0.90212 0.26294-0.27079
 -12  11   2  320.48    6.87  23-0.82457 0.14914-0.43148 0.91769 0.27479-0.23540
 -11   2 -10  114.14    4.52  23-0.82966 0.01592-0.42749 0.32382 0.26887-0.87135
 -11   4  -9  152.99    4.48  23-0.83253 0.04930-0.42520 0.44260 0.26548-0.80196
 -11   5  -8  153.19    5.64  23-0.82494 0.06086-0.43119 0.51292 0.27437-0.75319
 -11   6  -7  350.56    6.09  24-0.82248 0.07846-0.43309 0.57960 0.27719-0.69900
 -11   7  -6  239.44    5.79  24-0.82409 0.09937-0.43186 0.64220 0.27535-0.64021
 -11   8  -5  398.51    4.96  23-0.83038 0.12520-0.42692 0.70084 0.26803-0.57636
 -11   9  -3   50.01    5.33  24-0.82409 0.14862-0.43185 0.77854 0.27535-0.47853
 -11  10  -1  379.38    5.12  23-0.82821 0.18101-0.42864 0.84706 0.27057-0.36976
 -11  11   3   12.88    5.42  23-0.82643 0.22686-0.43003 0.93589 0.27264-0.17212
 -10  -2 -11  126.34    6.35  23-0.82568 0.02814-0.43062 0.10584 0.27351-0.94664
 -10  -1 -11   20.02    4.25  23-0.83253 0.04530-0.42520 0.15717 0.26548-0.93002
 -10   2 -10  248.47    4.72  23-0.83182 0.08500-0.42577 0.33424 0.26633-0.85526
 -10   4  -9  103.10    4.00  23-0.83538 0.11866-0.42289 0.45189 0.26209-0.78415
 -10   5  -8  302.18    4.63  23-0.82966 0.13272-0.42749 0.52119 0.26887-0.73473
 -10   6  -7  347.53    4.55  23-0.82821 0.15115-0.42864 0.58683 0.27057-0.67983
 -10   7  -6  258.34    4.30  23-0.83110 0.17375-0.42635 0.64886 0.26718-0.61935
 -10   9  -3  435.42    5.04  23-0.83396 0.22515-0.42405 0.78273 0.26379-0.45443
 -10  10   0   58.13    5.07  23-0.82710 0.25700-0.42951 0.86851 0.27186-0.30996
 -10  11   6    5.81    3.71  23-0.83396 0.33126-0.42405 0.96698 0.26379-0.00803
  -9  -4 -11    5.60    5.87  23-0.82454 0.07387-0.43151 0.00817 0.27483-0.95483
  -9  -3 -11  209.27    6.27  23-0.82549 0.08471-0.43077 0.06232 0.27373-0.94371
  -9  -2 -11  140.60    4.62  23-0.83038 0.10032-0.42692 0.11490 0.26803-0.92888
  -9   1 -10   52.31    5.11  24-0.82408 0.13421-0.43186 0.29739 0.27536-0.86067
  -9   3  -9  149.03    5.39  24-0.82417 0.16409-0.43179 0.41756 0.27525-0.79358
  -9   8  -4  493.60    5.08  23-0.83110 0.26981-0.42635 0.73319 0.26718-0.50123
  -9   9  -2  341.70    4.60  23-0.83182 0.29970-0.42577 0.80493 0.26633-0.39601
  -9  10   1  266.94    4.62  23-0.83396 0.34056-0.42405 0.88339 0.26379-0.24170
  -9  10   2   31.85    4.90  24-0.82359 0.34017-0.43224 0.90013 0.27592-0.20605
  -9  10  11  312.13    8.09  23-0.82940 0.42969-0.42770 0.96642 0.26918 0.22763
  -8  -4 -11   20.96    4.01  23-0.83110 0.14742-0.42635 0.01381 0.26718-0.93338
  -8  -3 -11   79.63    4.17  23-0.83325 0.15981-0.42462 0.06826 0.26464-0.92133
  -8   1 -10   10.95    3.23  23-0.83396 0.21136-0.42405 0.30257 0.26379-0.83558
  -8   3  -9  147.34    3.87  23-0.83538 0.24270-0.42289 0.42054 0.26209-0.76727
  -8   4  -8  263.07    4.25  23-0.82821 0.25599-0.42864 0.49122 0.27057-0.71952
  -8   5  -7  129.46    4.75  23-0.82457 0.27154-0.43148 0.55811 0.27479-0.66622
  -8   6  -6    2.97    3.10  23-0.82676 0.29445-0.42977 0.62060 0.27226-0.60583
  -8   7  -5  230.21    3.97  23-0.83538 0.32201-0.42289 0.67799 0.26209-0.53968
  -8   8  -3  435.93    4.94  23-0.82966 0.34516-0.42749 0.75476 0.26887-0.44215
  -8   9   0  939.05    7.35  24-0.82270 0.37752-0.43293 0.84127 0.27694-0.29798
  -8  10   5  188.54    4.57  23-0.83396 0.44537-0.42405 0.92774 0.26379-0.03839
  -8  10   6  371.13    5.62  23-0.83325 0.45414-0.42462 0.93646 0.26464 0.00825
  -7   0 -10  256.01    4.42  23-0.83396 0.26845-0.42405 0.25758 0.26379-0.83171
  -7   2  -9   14.40    3.27  23-0.83253 0.29781-0.42520 0.38039 0.26548-0.76690
  -7   6  -5  528.02    5.96  24-0.82266 0.36652-0.43296 0.64483 0.27699-0.55050
  -7   7  -4  854.87    5.87  23-0.83538 0.39874-0.42289 0.69826 0.26209-0.47888
  -7   9   2    4.28    3.20  23-0.82894 0.47130-0.42806 0.86348 0.26972-0.18258
  -6  -7 -10  263.99    6.63  24-0.82135 0.25011-0.43396-0.11390 0.27849-0.89946
  -6  -3 -10   -1.79    4.84  24-0.82274 0.29412-0.43289 0.11040 0.27690-0.86114
  -6  -2 -10   94.03    3.77  23-0.82966 0.31077-0.42749 0.16083 0.26887-0.84229
  -6   1  -9  149.15    3.83  23-0.83396 0.35573-0.42405 0.33442 0.26379-0.76153
  -6   6  -4   18.44    4.25  23-0.82515 0.44680-0.43103 0.66265 0.27412-0.48625
  -6   7  -2  527.78    6.02  24-0.82347 0.47348-0.43233 0.73670 0.27605-0.38448
  -6   8   1  269.47    5.51  24-0.82346 0.51206-0.43234 0.81694 0.27607-0.23277
  -5  -1  -9   55.18    4.72  23-0.82557 0.39407-0.43070 0.24062 0.27364-0.77676
  -5   1  -8    2.54    4.50  23-0.82457 0.42289-0.43148 0.36041 0.27479-0.71318
  -5   7   0  212.91    4.22  23-0.82821 0.56395-0.42864 0.76083 0.27057-0.27109
  -4  -7  -9  288.05    6.61  23-0.82594 0.39872-0.43042-0.08521 0.27322-0.81980
  -4  -6  -9  342.93    6.55  24-0.82061 0.40378-0.43452-0.02424 0.27932-0.81707
  -4  -5  -9  297.74    6.17  24-0.82125 0.41501-0.43403 0.03194 0.27860-0.80690
  -4  -4  -9   33.07    4.72  23-0.82560 0.43013-0.43068 0.08392 0.27360-0.79150
  -4   1  -7  432.63    5.90  24-0.82265 0.49818-0.43297 0.38474 0.27700-0.65308
  -4   3  18  362.26    7.53  24-0.82159 0.75164-0.43377 0.69515 0.27821 0.55198
  -4   4  -4 1048.08    7.74  24-0.82270 0.55759-0.43292 0.57706 0.27694-0.48200
  -4   6   0 1384.48    9.05  23-0.82457 0.61753-0.43148 0.71926 0.27479-0.27142
  -3  -8  -8  657.07   10.19  24-0.81752 0.45652-0.43686-0.11433 0.28282-0.77859
  -3  -3  -8    5.22    3.19  23-0.83182 0.52298-0.42577 0.15582 0.26633-0.71474
  -3   1  -6  639.04    6.03  23-0.83325 0.58560-0.42462 0.39602 0.26464-0.57969
  -3   2  -5  290.49    4.76  23-0.82966 0.60194-0.42749 0.46304 0.26887-0.52695
  -3   4  -2 1601.36    9.99  24-0.82267 0.64401-0.43295 0.60507 0.27698-0.37395
  -3   5   0  211.29    4.67  23-0.83467 0.68462-0.42347 0.66720 0.26294-0.25598
  -3   5  11   65.08    6.53  24-0.81678 0.76987-0.43742 0.76913 0.28365 0.24606
  -2  -4  -7   94.12    5.18  24-0.82408 0.58211-0.43186 0.12692 0.27536-0.67222
  -2  -1  19   29.44    5.39  24-0.82101 0.85360-0.43422 0.50345 0.27888 0.58795
  -2   2  -3 2062.99   12.27  23-0.82514 0.68367-0.43104 0.49451 0.27413-0.42358
  -2   2  15  221.63    6.02  24-0.82053 0.84698-0.43459 0.64079 0.27942 0.42555
  -1 -16  -1  139.89    6.71  23-0.82782 0.58614-0.42895-0.49352 0.27103-0.48166
  -1  -6  20   95.96    4.58  23-0.83538 0.89259-0.42289 0.23133 0.26209 0.61782
  -1  -5  20   57.39    5.99  24-0.82411 0.89180-0.43183 0.29568 0.27532 0.61335
  -1  -4  19   29.26    4.03  23-0.83182 0.90146-0.42577 0.33892 0.26633 0.58523
  -1   0  15   53.36    3.54  23-0.83110 0.90384-0.42635 0.53292 0.26718 0.43189
  -1   2  11   58.99    3.62  23-0.83253 0.88912-0.42520 0.61297 0.26548 0.26225
  -1   3   7  947.08   12.59  24-0.82102 0.85029-0.43421 0.64604 0.27887 0.06779
   0 -17   3  293.09    5.71  23-0.83110 0.68328-0.42635-0.50773 0.26718-0.28407
   0 -16   1  185.68    6.52  23-0.82575 0.66995-0.43056-0.46323 0.27343-0.37619
   0 -12  -3  228.64    7.43  24-0.81834 0.66502-0.43624-0.26400 0.28190-0.53800
   0  -9  19  200.05    5.01  23-0.82966 0.91417-0.42749 0.07112 0.26887 0.54864
   0  -8  19   65.50    5.88  23-0.82516 0.92109-0.43103 0.13099 0.27411 0.55243
   0  -6  18  147.42    4.41  23-0.82966 0.93582-0.42749 0.23217 0.26887 0.52969
   0  -4  17   86.05    5.22  24-0.82335 0.94049-0.43242 0.34096 0.27619 0.49351
   0  -3  16  221.16    5.50  23-0.82457 0.94344-0.43148 0.38907 0.27479 0.45691
   0  -2  15    6.00    4.68  24-0.82164 0.94129-0.43374 0.44080 0.27816 0.41599
   0  -1  13  159.94    4.07  23-0.83396 0.94569-0.42405 0.47077 0.26379 0.34430
   0   1   8 1014.94    8.58  23-0.83110 0.91636-0.42635 0.54627 0.26718 0.12130
   1 -17   8   59.81    6.04  24-0.82196 0.78731-0.43349-0.44859 0.27779-0.04502
   1 -16   5   12.34    3.76  23-0.82966 0.77795-0.42749-0.42188 0.26887-0.16899
   1 -16  11   33.96    4.32  23-0.83538 0.83909-0.42289-0.37910 0.26209 0.12282
   1 -15   3   13.50    3.64  23-0.83253 0.77234-0.42520-0.38422 0.26548-0.25058
   1 -14   1   26.89    5.04  24-0.82330 0.75324-0.43246-0.33712 0.27626-0.34839
   1 -14  15  145.35    4.89  23-0.82966 0.89203-0.42749-0.22960 0.26887 0.32497
   1 -13   0  282.14    6.22  24-0.82368 0.75516-0.43217-0.28812 0.27582-0.38565
   1 -13  16  101.56    6.23  23-0.82516 0.90861-0.43102-0.16169 0.27411 0.37669
   1 -12  16  120.73    4.46  23-0.83110 0.92326-0.42635-0.11071 0.26718 0.39315
   1 -11  16   84.14    4.32  23-0.83396 0.93693-0.42405-0.05672 0.26379 0.40612
   1 -10  16   30.09    3.93  23-0.83538 0.94842-0.42289-0.00172 0.26209 0.41660
   1  -9  -2  889.95    9.51  23-0.82754 0.78265-0.42916-0.08139 0.27135-0.43836
   1  -9  16  152.48    4.12  23-0.83396 0.95790-0.42405 0.05622 0.26379 0.42459
   1  -8  16   31.75    3.77  23-0.83038 0.96464-0.42692 0.11565 0.26803 0.43011
   1  -7  16   45.62    5.13  24-0.82416 0.96872-0.43180 0.17608 0.27526 0.43151
   1  -6  -2  737.11   10.16  23-0.82558 0.81190-0.43070 0.08981 0.27363-0.41212
   1  -6  15   53.37    3.63  23-0.83110 0.97674-0.42635 0.21969 0.26718 0.40234
   1  -5  14  442.27    4.82  23-0.83538 0.98191-0.42289 0.26452 0.26209 0.36911
   1  -4  -1  637.09    9.43  23-0.83182 0.84831-0.42577 0.20611 0.26633-0.33811
   1  -4  13   29.39    3.32  23-0.83538 0.98325-0.42289 0.31319 0.26209 0.33139
   1  -3  12  463.68    5.13  23-0.83110 0.97965-0.42635 0.36493 0.26718 0.28747
   1  -2  10  362.88    4.78  23-0.83325 0.97346-0.42462 0.40368 0.26464 0.20416
   1  -1   5  138.97    4.46  23-0.82894 0.93220-0.42806 0.42407 0.26972-0.03014
   1  -1   6 1688.22   10.06  23-0.82894 0.94195-0.42806 0.43202 0.26972 0.01768
   1  -1   7 1287.49    9.07  23-0.82457 0.94726-0.43148 0.44326 0.27479 0.06045
   2 -14   7  106.86    5.30  23-0.82422 0.87876-0.43175-0.27741 0.27520-0.04860
   2 -14   8   81.55    5.23  23-0.82504 0.88934-0.43112-0.26988 0.27425 0.00060
   2 -14   9  113.37    5.23  24-0.82420 0.89769-0.43177-0.26130 0.27522 0.04658
   2 -13   4    8.80    4.75  23-0.82410 0.85998-0.43184-0.24308 0.27533-0.18190
   2 -13   5  691.07    5.86  23-0.83038 0.87661-0.42692-0.24134 0.26803-0.12659
   2 -13   6  414.18    5.03  23-0.83467 0.89053-0.42347-0.23694 0.26294-0.07412
   2 -13   9    7.09    3.39  23-0.83538 0.91834-0.42289-0.21494 0.26209 0.06892
   2 -13  10  403.25    4.89  23-0.83110 0.92505-0.42635-0.20225 0.26718 0.11204
   2 -13  11   47.55    5.08  23-0.82650 0.92944-0.42998-0.19074 0.27256 0.15375
   2 -12   3  317.52    5.81  23-0.82566 0.86374-0.43064-0.19706 0.27354-0.21812
   2 -12  11  183.80    4.19  23-0.83396 0.94676-0.42405-0.14054 0.26379 0.17225
   2 -12  12    8.26    5.13  24-0.82550 0.94986-0.43076-0.12560 0.27372 0.20888
   2 -11   2  105.78    5.07  24-0.82416 0.86279-0.43180-0.14741 0.27526-0.25808
   2 -11  12  161.11    4.01  23-0.83110 0.96405-0.42635-0.07365 0.26718 0.22573
   2 -11  13    2.97    4.80  23-0.82457 0.96401-0.43148-0.06029 0.27479 0.26420
   2 -10   2 1140.24    7.51  23-0.83325 0.88287-0.42462-0.09808 0.26464-0.23773
   2 -10  12  125.66    3.68  23-0.83253 0.97664-0.42520-0.01840 0.26548 0.23691
   2 -10  13   95.67    4.94  24-0.82408 0.97602-0.43186-0.00472 0.27536 0.27402
   2  -9  12   19.46    3.25  23-0.83253 0.98653-0.42520 0.03784 0.26548 0.24535
   2  -9  13  318.94    5.46  24-0.82265 0.98545-0.43296 0.05278 0.27700 0.28163
   2  -8   1 1749.07   10.21  24-0.82138 0.88188-0.43393 0.01654 0.27845-0.28067
   2  -8  12  354.11    4.45  23-0.82966 0.99364-0.42749 0.09655 0.26887 0.25209
   2  -7  11  217.64    3.98  23-0.83396 0.99864-0.42405 0.14152 0.26379 0.21910
   2  -7  12  388.41    5.57  24-0.82402 0.99760-0.43191 0.15667 0.27542 0.25449
   2  -6   2   92.36    4.92  23-0.82654 0.91769-0.42994 0.13368 0.27251-0.20834
   2  -6  10  328.96    4.43  23-0.83396 0.99984-0.42405 0.18997 0.26379 0.18099
   2  -6  11   61.79    4.63  24-0.82415 0.99963-0.43180 0.20539 0.27527 0.21625
   2  -5   3 1066.42    8.47  23-0.82511 0.93600-0.43106 0.19880 0.27417-0.15298
   2  -5   4  725.16    6.40  23-0.83538 0.95582-0.42289 0.19856 0.26209-0.09335
   2  -5   8  216.06    4.04  23-0.83538 0.99298-0.42289 0.22972 0.26209 0.09671
   2  -5   9  286.53    4.39  23-0.82821 0.99565-0.42864 0.24337 0.27057 0.13570
 -13   7  -6  183.69    4.87  24-0.82093-0.03792-0.43447 0.61888 0.27907-0.67071
 -13   9  -3   -0.76    3.99  24-0.81648 0.00557-0.43783 0.75862 0.28411-0.51505
 -13  10  -1   25.42    4.34  24-0.81797 0.03690-0.43671 0.83068 0.28243-0.40957
 -13  11   2  209.22    5.22  24-0.81871 0.07694-0.43615 0.91000 0.28159-0.25608
 -12   3  -9   73.45    4.36  24-0.81498-0.04645-0.43894 0.38653 0.28579-0.84389
 -12   6  -7  318.60    5.04  24-0.82019 0.00887-0.43503 0.56797 0.27991-0.71538
 -12   7  -6  277.04    4.84  24-0.82093 0.02917-0.43447 0.63154 0.27907-0.65763
 -12   9  -3    4.65    3.73  24-0.81797 0.07507-0.43671 0.76963 0.28243-0.49953
 -12  10  -1  233.18    4.77  24-0.82093 0.10738-0.43447 0.84042 0.27907-0.39205
 -12  10   0    3.31    5.47  25-0.80777 0.10418-0.44421 0.85897 0.29375-0.36023
 -12  11   3   85.08    4.38  24-0.81573 0.15027-0.43838 0.93243 0.28495-0.19826
 -12  11   4  474.37    7.32  25-0.80856 0.15197-0.44364 0.94599 0.29289-0.15991
 -11   1 -10  319.52    5.26  24-0.81648-0.00755-0.43783 0.27754 0.28411-0.89508
 -11   3  -9  195.10    4.57  24-0.81498 0.02103-0.43894 0.39959 0.28579-0.83117
 -11   8  -4   24.06    5.12  24-0.81019 0.11527-0.44246 0.72383 0.29110-0.55215
 -11   9  -2  443.73    6.37  25-0.80682 0.14042-0.44489 0.79884 0.29479-0.45199
 -11  10   0   -0.48    3.73  24-0.81498 0.17738-0.43894 0.86518 0.28579-0.33919
 -11  11   4  213.21    4.76  24-0.82093 0.23210-0.43447 0.94921 0.27907-0.13210
 -11  11   5   24.00    4.05  24-0.81498 0.23490-0.43894 0.96125 0.28579-0.09128
 -11  11   6    6.82    5.62  24-0.81121 0.24060-0.44172 0.97183 0.28998-0.04799
 -11  11   7  224.49    6.68  24-0.81014 0.24919-0.44249 0.98081 0.29115-0.00161
 -11  11   8   22.54    5.79  24-0.81084 0.25856-0.44199 0.98775 0.29039 0.04636
 -11  11   9   53.53    4.72  24-0.81648 0.27460-0.43783 0.99217 0.28411 0.10007
 -10   1 -10  193.86    4.62  24-0.81797 0.06066-0.43671 0.28863 0.28243-0.88044
 -10   3  -9  294.10    4.76  24-0.81797 0.09106-0.43671 0.40978 0.28243-0.81476
 -10   4  -8  243.06    5.66  25-0.80765 0.10043-0.44429 0.48081 0.29389-0.76924
 -10   7  -5   17.63    4.79  25-0.80846 0.16060-0.44371 0.67397 0.29300-0.59785
 -10   8  -4  337.85    4.69  24-0.81871 0.19070-0.43615 0.73070 0.28159-0.52915
 -10   9  -2  290.37    4.58  24-0.81648 0.21740-0.43783 0.80438 0.28411-0.42683
 -10  10   1  328.86    4.85  24-0.81423 0.25369-0.43950 0.88631 0.28662-0.27741
  -9   0 -10   59.53    5.30  24-0.81014 0.10959-0.44249 0.25077 0.29116-0.88539
  -9   4  -8   35.85    3.37  24-0.81498 0.17473-0.43894 0.48801 0.28579-0.74756
  -9   5  -7  273.33    5.28  24-0.81164 0.19172-0.44140 0.55557 0.28950-0.69464
  -9   6  -6    6.87    3.23  24-0.81273 0.21264-0.44060 0.61842 0.28830-0.63682
  -9   7  -5   27.17    3.34  24-0.81945 0.23871-0.43559 0.67819 0.28075-0.57212
  -9   8  -3  574.85    6.18  24-0.81029 0.25848-0.44238 0.75669 0.29099-0.47725
  -9   9  -1   20.80    3.29  24-0.81498 0.29323-0.43894 0.82574 0.28579-0.36779
  -9  10   3   50.10    4.99  24-0.81340 0.33928-0.44011 0.91558 0.28755-0.17042
  -9  10  10   50.58    5.79  24-0.81014 0.40153-0.44250 0.97331 0.29116 0.15832
  -8  -1 -10  269.32    5.84  25-0.80687 0.16340-0.44485 0.20858 0.29474-0.88553
  -8   0 -10    4.77    3.46  24-0.81945 0.18708-0.43559 0.25762 0.28075-0.86127
  -8   2  -9   12.41    3.22  24-0.81648 0.21443-0.43783 0.37864 0.28411-0.79943
  -8   7  -4  631.59    5.26  24-0.81273 0.30900-0.44060 0.70389 0.28830-0.51849
  -8   8  -2   13.18    4.46  24-0.81017 0.33679-0.44247 0.77708 0.29112-0.41770
  -8   9   1   42.25    4.81  25-0.80677 0.37081-0.44493 0.85981 0.29485-0.26950
  -7  -8 -10  230.41    7.22  24-0.81127 0.16252-0.44167-0.17612 0.28991-0.93230
  -7  -2 -10  100.23    5.15  25-0.80970 0.22333-0.44281 0.16317 0.29164-0.87854
  -7  -1 -10  119.35    3.93  24-0.82093 0.24492-0.43447 0.21174 0.27907-0.85642
  -7   1  -9  460.70    5.89  24-0.81177 0.26565-0.44131 0.33887 0.28936-0.79995
  -7   3  -8  118.69    3.81  24-0.82093 0.30567-0.43447 0.45300 0.27907-0.72379
  -7   4  -7    5.71    3.24  24-0.81498 0.32134-0.43894 0.52097 0.28579-0.67290
  -7   5  -6  143.75    3.72  24-0.81573 0.33976-0.43838 0.58550 0.28495-0.61575
  -7   7  -3    9.15    3.19  24-0.81348 0.38695-0.44005 0.72351 0.28746-0.45760
  -7   8  -1  393.09    4.91  24-0.81797 0.42040-0.43671 0.79247 0.28243-0.34742
  -7   9   3   44.55    3.54  24-0.81797 0.46810-0.43671 0.88056 0.28243-0.14806
  -7   9   4   70.99    4.93  25-0.80927 0.46901-0.44313 0.89509 0.29212-0.11070
  -7   9   8  176.50    5.86  25-0.80252 0.49929-0.44794 0.93205 0.29944 0.07226
  -7   9   9   74.89    5.54  24-0.81345 0.51973-0.44007 0.93151 0.28750 0.13206
  -6 -10  -9  117.03    8.19  25-0.80059 0.20798-0.44930-0.26045 0.30152-0.90236
  -6  -6 -10    5.66    4.91  24-0.81387 0.25349-0.43976-0.05314 0.28703-0.89789
  -6  -5 -10  191.64    5.81  24-0.81202 0.26160-0.44112 0.00518 0.28908-0.89075
  -6   0  -9  257.47    4.28  24-0.81498 0.32629-0.43894 0.29319 0.28579-0.79298
  -6   2  -8  289.46    4.47  24-0.81871 0.36008-0.43615 0.41067 0.28159-0.72237
  -6   3  -7  936.88    7.01  24-0.81012 0.37160-0.44251 0.48129 0.29118-0.67520
  -6   4  -6  614.56    6.16  25-0.80777 0.38877-0.44421 0.54689 0.29376-0.62096
  -6   5  -5  189.27    3.84  24-0.81348 0.41462-0.44005 0.60765 0.28746-0.55765
  -6   8   2  587.37    6.74  25-0.80785 0.50554-0.44415 0.83653 0.29367-0.20360
  -5  -9  -9   59.93    5.74  25-0.81001 0.29479-0.44259-0.19841 0.29130-0.86989
  -5  -2  -9   70.75    4.78  25-0.80970 0.36774-0.44281 0.19684 0.29164-0.80427
  -5   2  -7   62.30    4.38  24-0.81092 0.42901-0.44193 0.43674 0.29030-0.67018
  -5   4  -5   13.96    4.32  25-0.80914 0.46790-0.44322 0.56689 0.29225-0.55795
  -5   5  -4  102.35    3.47  24-0.82019 0.49816-0.43503 0.62265 0.27991-0.48910
  -5   6  -2  624.73    5.66  24-0.81348 0.52040-0.44005 0.69974 0.28746-0.39211
  -5   7   1  859.32    7.52  25-0.80868 0.55413-0.44355 0.78372 0.29276-0.24630
  -4  -1  -8  100.91    3.69  24-0.81573 0.46054-0.43838 0.26893 0.28495-0.72714
  -4   2  -6 1152.49    7.14  24-0.81348 0.50892-0.44005 0.45555 0.28746-0.60671
  -4   3  -5  562.77    5.63  24-0.81348 0.52884-0.44005 0.51972 0.28746-0.54977
  -4   5  -2    8.87    4.56  24-0.81197 0.57697-0.44116 0.65609 0.28913-0.39034
  -3 -11  -7  266.92   11.05  26-0.79038 0.40704-0.45628-0.25669 0.31225-0.78889
  -3  -7  -8  410.71    7.54  25-0.80353 0.45320-0.44723-0.04862 0.29835-0.78439
  -3  -5  -8   58.30    4.83  25-0.80576 0.47669-0.44565 0.06292 0.29594-0.76287
  -3  -4  -8  123.42    4.03  24-0.81648 0.49743-0.43783 0.11201 0.28411-0.74156
  -3  -1  -7   62.32    3.44  24-0.81722 0.53933-0.43727 0.28845 0.28327-0.66450
  -3  -1  21   10.86    4.41  24-0.81648 0.80142-0.43783 0.51130 0.28411 0.66412
  -3   0  20   85.64    4.57  24-0.81797 0.80321-0.43671 0.55803 0.28243 0.62743
  -3   1  19   44.90    5.66  24-0.81203 0.79875-0.44112 0.61120 0.28907 0.58325
  -3   3  16  131.87    5.76  24-0.81276 0.79211-0.44058 0.69966 0.28826 0.46061
  -3   4  14  474.79    7.91  24-0.81106 0.78172-0.44183 0.74145 0.29015 0.37284
  -2  -8  -7   82.21    6.65  25-0.80591 0.52174-0.44554-0.08565 0.29578-0.73054
  -2  -5  -7   60.67    4.93  25-0.80565 0.55325-0.44573 0.08353 0.29607-0.70231
  -2  -3  21  110.97    4.73  24-0.81423 0.84452-0.43950 0.41237 0.28662 0.65566
  -2  -2  20   10.72    4.06  24-0.81945 0.85086-0.43559 0.45794 0.28075 0.62349
  -2   0  -5 3267.09   14.16  24-0.81871 0.63752-0.43615 0.37183 0.28159-0.54492
  -2   0  18  161.22    4.53  24-0.81797 0.85159-0.43671 0.55458 0.28243 0.54621
  -2   1  -4  211.43    4.88  24-0.81423 0.65296-0.43950 0.43908 0.28662-0.49318
  -2   1  17   17.58    5.03  25-0.80755 0.84183-0.44436 0.61128 0.29399 0.49635
  -2   3  -1    5.61    5.58  25-0.80920 0.69864-0.44318 0.57693 0.29219-0.33756
  -2   3  13  845.49    8.13  24-0.81797 0.83614-0.43671 0.68418 0.28243 0.33675
  -2   4  10   91.56    5.56  24-0.81226 0.81299-0.44094 0.72121 0.28881 0.19694
  -1 -17   0   99.72    5.24  24-0.81871 0.57449-0.43615-0.53419 0.28159-0.45423
  -1 -13  -4  150.03    7.63  24-0.80862 0.56860-0.44360-0.33400 0.29283-0.61803
  -1  -4  20   85.28    6.06  25-0.80850 0.88609-0.44368 0.36528 0.29296 0.60589
  -1  -3  19   79.31    4.08  24-0.81423 0.89289-0.43950 0.40886 0.28662 0.57420
  -1  -2  18   50.02    3.99  24-0.81573 0.89604-0.43838 0.45616 0.28495 0.53793
  -1  -1  17  296.09    5.99  24-0.81234 0.89430-0.44089 0.50697 0.28873 0.49648
  -1   1  14    5.89    4.64  24-0.81220 0.88653-0.44099 0.59671 0.28888 0.37166
  -1   2  12  783.17    8.08  25-0.80642 0.87177-0.44518 0.64085 0.29523 0.27982
  -1   3   8  500.86    9.13  25-0.80109 0.83975-0.44895 0.66938 0.30098 0.09338
   0 -17   2   65.13    6.39  24-0.81403 0.65615-0.43964-0.50235 0.28684-0.35134
   0 -10  -4  174.39    7.51  25-0.80674 0.66496-0.44495-0.15052 0.29488-0.57900
   0  -7  19   41.17    4.24  24-0.81945 0.92423-0.43559 0.19237 0.28075 0.55546
   0  -6  19   54.28    5.69  25-0.80970 0.92469-0.44281 0.25614 0.29164 0.55402
   0  -5  18   10.87    3.73  24-0.81797 0.93405-0.43671 0.29815 0.28243 0.52524
   0  -1  14  184.29    5.35  24-0.81248 0.93357-0.44078 0.49553 0.28857 0.36720
   0   0  12  236.93    4.42  24-0.81573 0.92820-0.43838 0.53355 0.28495 0.28476
   0   1   9  471.79    5.96  24-0.81573 0.91054-0.43838 0.56620 0.28495 0.15120
   1 -17   5  375.04    7.04  25-0.80620 0.74342-0.44533-0.46048 0.29546-0.20368
   1 -17   6   -1.14    4.06  24-0.81423 0.76120-0.43950-0.45732 0.28662-0.14800
   1 -17   7    6.46    4.12  24-0.81871 0.77534-0.43615-0.45380 0.28159-0.09444
   1 -16   3  305.99    6.75  25-0.80800 0.73643-0.44404-0.42148 0.29350-0.28773
   1 -16   4   69.16    4.19  24-0.82093 0.75872-0.43447-0.42334 0.27907-0.22635
   1 -15   2   43.72    3.89  24-0.81722 0.74728-0.43727-0.37952 0.28327-0.31588
   1 -12  -1  232.82    6.02  24-0.81458 0.74739-0.43924-0.23267 0.28624-0.43377
   1 -12  17   14.31    4.27  24-0.81797 0.91982-0.43671-0.09176 0.28243 0.42556
   1 -11  17  277.96    5.04  24-0.82093 0.93241-0.43447-0.03813 0.27907 0.43800
   1 -10  -2  952.58    9.71  24-0.81140 0.75596-0.44157-0.12554 0.28976-0.46596
   1 -10  17   51.47    4.16  24-0.82093 0.94331-0.43447 0.01859 0.27907 0.44810
   1  -9  17   16.27    3.80  24-0.81945 0.95172-0.43559 0.07589 0.28075 0.45538
   1  -8  17   80.80    4.08  24-0.81498 0.95767-0.43894 0.13514 0.28579 0.45969
   1  -7  17  173.36    5.59  25-0.80766 0.96067-0.44429 0.19729 0.29388 0.46117
   1  -6  16  379.07    4.90  24-0.81498 0.96918-0.43894 0.23965 0.28579 0.43107
   1  -5  15    1.89    3.26  24-0.81871 0.97446-0.43615 0.28719 0.28159 0.39753
   1  -4  14  357.52    4.56  24-0.81945 0.97626-0.43559 0.33348 0.28075 0.35973
   1  -3  13  451.36    5.04  24-0.81498 0.97288-0.43894 0.38523 0.28579 0.31639
   1  -2   1 1217.11   12.23  24-0.81498 0.87019-0.43894 0.34801 0.28579-0.24453
   1  -2  11  510.95    5.43  24-0.81871 0.96865-0.43615 0.42318 0.28159 0.23482
   1  -1   4  786.30    8.49  24-0.82093 0.91492-0.43447 0.42272 0.27907-0.08690
   1  -1   8   83.46    3.38  24-0.81722 0.94932-0.43727 0.45710 0.28327 0.09942
   1  -1   9   98.17    4.74  25-0.80843 0.94912-0.44373 0.47155 0.29304 0.13759
   2 -15   7  190.97    5.73  25-0.80970 0.85316-0.44281-0.32245 0.29164-0.07359
   2 -15   8    9.19    5.33  24-0.81060 0.86535-0.44216-0.31414 0.29065-0.02458
   2 -15   9  124.98    5.68  24-0.81097 0.87426-0.44189-0.30718 0.29024 0.02271
   2 -15  10   75.59    5.65  24-0.80970 0.88192-0.44281-0.29802 0.29164 0.06904
   2 -14   4  601.20    6.90  25-0.80693 0.83274-0.44481-0.28771 0.29468-0.20932
   2 -14   5  338.11    4.92  24-0.81573 0.85081-0.43838-0.28649 0.28495-0.15288
   2 -14   6   -1.96    3.41  24-0.82093 0.86656-0.43447-0.28167 0.27907-0.09879
   2 -14  10  118.35    4.06  24-0.82167 0.90406-0.43391-0.25159 0.27822 0.09162
   2 -14  11   -2.68    3.65  24-0.81797 0.90979-0.43671-0.23934 0.28243 0.13537
   2 -14  12  241.53    6.17  24-0.81173 0.91365-0.44133-0.22731 0.28940 0.17544
   2 -13   3  394.92    6.13  24-0.81080 0.83806-0.44201-0.24238 0.29043-0.24407
   2 -13  12   33.23    3.77  24-0.82093 0.93223-0.43447-0.17809 0.27907 0.19501
   2 -13  13  218.07    4.61  24-0.81348 0.93396-0.44005-0.16474 0.28746 0.23416
   2 -12   2  565.61    6.70  24-0.81021 0.83882-0.44244-0.19338 0.29108-0.28280
   2 -12  13    8.46    3.84  24-0.81871 0.95053-0.43615-0.11162 0.28159 0.24984
   2 -12  14  357.90    6.35  25-0.80930 0.95032-0.44310-0.09708 0.29208 0.28697
   2 -11  14   90.16    5.16  24-0.81177 0.96387-0.44130-0.04273 0.28935 0.29865
   2 -10   1  204.96    5.44  24-0.81317 0.85330-0.44028-0.09001 0.28781-0.30845
   2 -10  14   12.03    3.53  24-0.81348 0.97473-0.44005 0.01251 0.28746 0.30935
   2  -9   1  255.67    4.53  24-0.81945 0.86993-0.43559-0.03841 0.28075-0.29197
   2  -9  14  417.72    5.89  24-0.81089 0.98335-0.44195 0.07048 0.29033 0.31673
   2  -8  13    6.04    3.26  24-0.81871 0.99201-0.43615 0.11375 0.28159 0.28749
   2  -7   1   52.38    3.49  24-0.81573 0.88683-0.43838 0.07768 0.28495-0.27739
   2  -7  13  145.96    4.97  24-0.81160 0.99532-0.44143 0.17480 0.28955 0.28845
   2  -6  12   62.76    3.46  24-0.81348 0.99795-0.44005 0.22187 0.28746 0.25208
   2  -5   2  402.06    6.64  25-0.80767 0.90865-0.44428 0.20440 0.29386-0.21987
   2  -5  10  368.25    4.52  24-0.82019 0.99669-0.43503 0.25733 0.27991 0.17414
   2  -5  11 1273.16    7.76  24-0.81015 0.99593-0.44248 0.27284 0.29114 0.21063
   2  -4   4 3211.46   13.00  24-0.81164 0.94212-0.44140 0.27333 0.28950-0.11140
   2  -4   5  622.10    6.17  24-0.81945 0.95899-0.43559 0.27531 0.28075-0.05538
   2  -4   6  200.61    4.30  24-0.82093 0.97042-0.43447 0.28206 0.27907-0.00624
   2  -4   7  861.05    6.45  24-0.82019 0.97877-0.43503 0.29033 0.27991 0.04052
   2  -4   8   52.98    3.41  24-0.81648 0.98410-0.43783 0.30112 0.28411 0.08395
   2  -4   9  386.05    5.51  25-0.80931 0.98677-0.44310 0.31429 0.29207 0.12375
 -13   6  -6   62.90    4.43  25-0.79816-0.07116-0.45084 0.57939 0.30400-0.70517
 -13   7  -5   18.57    4.12  25-0.79971-0.05031-0.44976 0.64244 0.30235-0.64655
 -13   8  -4   -1.01    3.96  25-0.80589-0.02298-0.44540 0.70303 0.29572-0.58228
 -13   9  -2   55.07    4.29  25-0.79971-0.00055-0.44976 0.77939 0.30235-0.48557
 -13  10   0   11.04    4.05  25-0.80281 0.03113-0.44759 0.84904 0.29904-0.37700
 -12   2  -9  120.75    4.78  25-0.80126-0.06946-0.44867 0.34105 0.30070-0.86912
 -12   4  -8   65.34    4.26  25-0.80435-0.03712-0.44650 0.45864 0.29738-0.79861
 -12   5  -7  143.05    4.45  25-0.79816-0.02387-0.45084 0.52732 0.30400-0.74884
 -12   6  -6   88.09    5.58  25-0.79612-0.00653-0.45224 0.59291 0.30615-0.69411
 -12   7  -5   75.85    4.03  25-0.79893 0.01709-0.45030 0.65554 0.30318-0.63408
 -12   8  -4    9.84    3.87  25-0.80589 0.04315-0.44540 0.71475 0.29572-0.56890
 -12   9  -2   66.36    4.03  25-0.80126 0.06801-0.44867 0.79066 0.30070-0.47037
 -12  10   1  210.61    6.17  26-0.79308 0.09847-0.45432 0.87685 0.30934-0.32649
 -12  11   5   40.76    4.21  25-0.80204 0.15508-0.44813 0.95871 0.29987-0.11825
 -12  11   6   12.40    5.96  25-0.79623 0.15868-0.45217 0.97000 0.30603-0.07602
 -12  11   7   69.92    6.31  26-0.79424 0.16624-0.45353 0.97992 0.30813-0.03121
 -11  -1 -10  152.03    6.64  25-0.79619-0.04827-0.45219 0.17936 0.30607-0.93600
 -11   0 -10   40.31    4.38  25-0.80589-0.02826-0.44540 0.22951 0.29572-0.91637
 -11   2  -9  186.68    4.62  25-0.79816-0.00653-0.45084 0.35439 0.30400-0.85832
 -11   4  -8  119.87    4.27  25-0.80435 0.03015-0.44650 0.47100 0.29738-0.78566
 -11   5  -7  228.67    4.55  25-0.79816 0.04308-0.45084 0.53925 0.30400-0.73525
 -11   6  -6   45.24    3.61  25-0.79816 0.06292-0.45084 0.60470 0.30400-0.67897
 -11   7  -5    7.76    3.44  25-0.80126 0.08565-0.44867 0.66798 0.30070-0.61622
 -11  10   1  553.01    5.75  25-0.80126 0.17339-0.44867 0.88328 0.30070-0.30530
 -10  -1 -10   57.01    5.80  25-0.79535 0.01784-0.45277 0.19266 0.30697-0.92361
 -10   0 -10   34.45    3.89  25-0.80589 0.03796-0.44540 0.24058 0.29572-0.90344
 -10   2  -9   65.33    3.83  25-0.79971 0.06222-0.44976 0.36579 0.30235-0.84346
 -10   5  -7    6.96    3.31  25-0.80281 0.11567-0.44759 0.54997 0.29904-0.71635
 -10   6  -6    2.44    3.35  25-0.80281 0.13678-0.44759 0.61397 0.29904-0.65925
 -10   8  -3  429.74    4.88  25-0.79816 0.17939-0.45084 0.75338 0.30400-0.50413
 -10   9  -1   16.82    3.54  25-0.79971 0.21100-0.44976 0.82502 0.30235-0.39730
 -10  10   2   10.71    3.65  25-0.80204 0.25142-0.44813 0.90292 0.29987-0.24297
 -10  10   3  113.66    5.40  26-0.79127 0.25013-0.45554 0.91912 0.31122-0.20631
 -10  10  12   44.60    6.38  25-0.79581 0.33869-0.45246 0.98668 0.30648 0.22544
  -9  -1 -10   40.30    3.77  25-0.79893 0.08824-0.45030 0.20227 0.30318-0.90715
[truncated: 2,776,451 more chars]
