# Supplementary material for: Synthesis and crystal structures of two new tin bis­(carboranylamidinate) complexes
Source: Acta Crystallogr E Crystallogr Commun. 2017 Sep 12;73(Pt 10):1443–8. doi: 10.1107/S2056989017012671 (PMC5730292; doi:10.1107/S2056989017012671)
Supplement: Supplementary file 2 [file e-73-01443-compound_1sup2.hkl]

#
# h,k,l, Fc-squared, Fo-squared, sigma(Fo-squared), status flag
#
data_compound_1
_shelx_title '        LI0034'
_shelx_refln_list_code          4
_shelx_F_calc_maximum      219.11
_exptl_crystal_F_000       848.00
_reflns_d_resolution_high  0.7828

loop_
 _space_group_symop_operation_xyz
 'x, y, z'
 '-x, -y, -z'

_cell_length_a    10.9097
_cell_length_b    12.9481
_cell_length_c    15.4066
_cell_angle_alpha  97.780
_cell_angle_beta   99.924
_cell_angle_gamma  99.003

_shelx_F_squared_multiplier     1.000

loop_
 _refln_index_h
 _refln_index_k
 _refln_index_l
 _refln_F_squared_calc
 _refln_F_squared_meas
 _refln_F_squared_sigma
 _refln_observed_status
   2   0   0       5471.81       6549.36        70.81 o
   3   0   0       5882.72       5938.89        53.95 o
   4   0   0       1718.46       1566.64        25.90 o
   5   0   0        685.32        617.14        14.49 o
   6   0   0       2145.84       2265.77        19.93 o
   7   0   0       2613.77       2758.45       101.37 o
   8   0   0       1494.12       1543.23        19.48 o
   9   0   0         88.18        108.04        13.56 o
  10   0   0         22.07         31.77        11.08 o
  11   0   0         28.10         28.06         9.60 o
  12   0   0        133.75        119.05        14.60 o
  13   0   0        425.10        408.49        25.77 o
 -13   1   0       1056.50       1056.62        29.71 o
 -12   1   0       1680.65       1668.26        66.05 o
 -11   1   0       1550.13       1576.97        47.51 o
 -10   1   0        887.35        900.66        31.72 o
  -9   1   0       1297.97       1248.72        16.29 o
  -8   1   0       2613.43       2669.77        43.38 o
  -7   1   0       2598.71       2641.84        34.55 o
  -6   1   0        799.49        787.18        15.59 o
  -5   1   0        216.31        256.15        12.86 o
  -4   1   0        685.33        707.12        15.51 o
  -3   1   0        935.27       1133.63        37.19 o
  -2   1   0        418.79        325.15        16.49 o
  -1   1   0        255.08        338.01        18.89 o
   1   1   0       2741.45       2713.37        54.26 o
   2   1   0       5957.37       5893.22        40.90 o
   3   1   0       3738.11       3678.84        70.58 o
   4   1   0      14572.48      15353.85       106.26 o
   5   1   0        267.12        155.11        17.57 o
   6   1   0       3242.36       3136.38        32.78 o
   7   1   0       7304.46       7797.47       182.83 o
   8   1   0       3396.46       3243.88        79.06 o
   9   1   0       1752.24       1780.18        16.01 o
  10   1   0         88.87         88.34        15.43 o
  11   1   0        385.60        377.81        17.82 o
  12   1   0       1031.63       1007.75        17.43 o
  13   1   0        262.52        296.21        22.19 o
 -13   2   0        305.74        304.78        13.70 o
 -12   2   0        268.03        238.78        13.74 o
 -11   2   0       1874.38       1874.42        36.35 o
 -10   2   0        612.26        632.48        14.30 o
  -9   2   0        396.03        400.48        11.91 o
  -8   2   0       4768.14       4840.27       126.18 o
  -7   2   0       8904.39       9408.37        97.85 o
  -6   2   0       3720.44       3513.68        71.08 o
  -5   2   0        606.65        452.04        14.86 o
  -4   2   0       2107.81       1960.41        32.12 o
  -3   2   0       2102.57       2003.87        19.30 o
  -2   2   0        401.59        300.83        12.25 o
  -1   2   0      27623.80      26699.83       170.09 o
   0   2   0        768.86        710.32        21.87 o
   1   2   0       2325.45       2275.56        48.01 o
   2   2   0         23.26         19.92        17.73 o
   3   2   0         17.93         24.38        14.82 o
   4   2   0       1985.89       2117.19        41.79 o
   5   2   0       1079.07       1076.91        19.40 o
   6   2   0       1599.40       1594.88        16.39 o
   7   2   0       1121.62       1153.12        18.43 o
   8   2   0        215.68        227.60        12.23 o
   9   2   0        730.93        673.38        15.40 o
  10   2   0       2116.52       2176.62        20.68 o
  11   2   0       2496.66       2542.37        56.00 o
  12   2   0        755.42        744.17        25.77 o
  13   2   0        689.80        681.33        18.43 o
 -13   3   0          7.43         18.85        11.08 o
 -12   3   0         46.22         54.05        12.59 o
 -11   3   0         97.90         79.08        12.03 o
 -10   3   0        696.81        644.00        21.37 o
  -9   3   0        730.40        714.42        22.29 o
  -8   3   0          3.61         14.57         9.39 o
  -7   3   0       2004.70       2109.08        26.86 o
  -6   3   0       4118.12       4172.30        75.86 o
  -5   3   0       5493.58       5507.22        57.02 o
  -4   3   0       3222.39       2975.32        42.42 o
  -3   3   0       4281.92       4302.55        51.81 o
  -2   3   0       4470.06       4200.16        76.60 o
  -1   3   0       7126.27       6667.08       158.62 o
   0   3   0       1260.64       1090.20        23.71 o
   1   3   0       6559.89       6168.03       130.27 o
   2   3   0       7503.06       7537.40       210.77 o
   3   3   0       4128.92       4011.64       113.48 o
   4   3   0         15.19         21.46        13.68 o
   5   3   0       3170.68       3301.40        55.56 o
   6   3   0         11.95         31.92        13.28 o
   7   3   0       1120.01       1178.48        16.75 o
   8   3   0        390.05        394.45        21.17 o
   9   3   0       1387.28       1345.94        59.12 o
  10   3   0         20.03         45.59        14.29 o
  11   3   0         68.68         66.04        12.85 o
  12   3   0         97.73         88.49        13.16 o
 -13   4   0        762.70        754.36        61.51 o
 -12   4   0       1292.06       1231.46        37.35 o
 -11   4   0         79.11         96.06        10.03 o
 -10   4   0        735.16        747.48        20.49 o
  -9   4   0        704.96        639.16        12.27 o
  -8   4   0        867.03        934.97        20.24 o
  -7   4   0          0.34         18.46         9.18 o
  -6   4   0         69.44         88.60         9.33 o
  -5   4   0       1492.94       1677.60        24.51 o
  -4   4   0         18.28         71.24         9.93 o
  -3   4   0       2996.51       3028.77        37.09 o
  -2   4   0       6381.94       6536.97        56.44 o
  -1   4   0       4642.21       4475.62        65.67 o
   0   4   0       1546.26       1282.42        38.47 o
   1   4   0       5099.87       4718.44        96.05 o
   2   4   0      13936.90      14183.28       335.20 o
   3   4   0      12269.96      12751.65       290.34 o
   4   4   0       1338.66       1212.57        44.95 o
   5   4   0       6649.24       6413.37       178.09 o
   6   4   0       2655.99       2666.20        39.85 o
   7   4   0        498.98        505.80        15.16 o
   8   4   0       2624.57       2543.35        53.03 o
   9   4   0        619.52        654.81        18.30 o
  10   4   0        579.23        622.17        26.05 o
  11   4   0          2.29          7.93        12.96 o
  12   4   0          7.05         21.68        12.28 o
 -13   5   0       1090.46       1114.11        25.03 o
 -12   5   0        707.65        708.13        23.53 o
 -11   5   0       2462.03       2345.43        53.32 o
 -10   5   0       1634.91       1631.78        27.66 o
  -9   5   0       2550.03       2628.33        34.75 o
  -8   5   0       2435.87       2500.10        19.02 o
  -7   5   0       1443.49       1356.38        19.30 o
  -6   5   0       4292.77       4431.11        77.88 o
  -5   5   0       2715.33       2634.19        49.08 o
  -4   5   0       1502.81       1430.76        14.61 o
  -3   5   0       1043.24       1097.08        22.51 o
  -2   5   0         53.47         58.98        10.01 o
  -1   5   0         50.82         74.40        10.92 o
   0   5   0          0.99         22.37        10.93 o
   1   5   0         37.88         15.71        13.75 o
   2   5   0         54.43         43.06         9.03 o
   3   5   0       2395.65       2344.03        54.38 o
   4   5   0        849.49        795.15        19.60 o
   5   5   0       1305.24       1327.08        43.99 o
   6   5   0       3922.69       3941.99       103.35 o
   7   5   0       2237.66       2164.18        39.71 o
   8   5   0       1135.71       1081.55        42.98 o
   9   5   0       2174.50       2207.81        88.82 o
  10   5   0       1404.53       1377.18        44.42 o
  11   5   0        304.04        304.89        13.96 o
  12   5   0        557.59        595.41        24.57 o
 -13   6   0        100.97         86.51        13.71 o
 -12   6   0        346.45        330.06        13.44 o
 -11   6   0         58.35         59.70        12.40 o
 -10   6   0        917.98        896.71        12.83 o
  -9   6   0       4105.69       4166.16        86.49 o
  -8   6   0        731.42        731.76        11.55 o
  -7   6   0        871.86        867.66        15.28 o
  -6   6   0       1632.41       1638.58        34.56 o
  -5   6   0       4231.06       4180.82        55.05 o
  -4   6   0       6489.67       6622.09       147.69 o
  -3   6   0       5196.72       5024.27       115.81 o
  -2   6   0       4415.60       4443.86       117.79 o
  -1   6   0       1796.23       1560.69        39.14 o
   0   6   0       1107.82        843.36        30.30 o
   1   6   0       2084.66       2130.32        37.62 o
   2   6   0       2564.34       2639.48        82.74 o
   3   6   0         21.00         45.22        11.12 o
   4   6   0         42.21         40.32        12.95 o
   5   6   0        435.11        442.95        14.69 o
   6   6   0          7.52         15.88        10.48 o
   7   6   0         43.67         46.10        10.48 o
   8   6   0        990.96        931.55        15.61 o
   9   6   0        212.86        223.40        12.69 o
  10   6   0        855.33        834.42        28.86 o
  11   6   0       1031.84        993.64        34.15 o
 -13   7   0        235.19        215.41        12.96 o
 -12   7   0         41.17         54.05        11.69 o
 -11   7   0        113.14        112.03        10.40 o
 -10   7   0        294.28        290.71        10.46 o
  -9   7   0        213.04        237.73        16.36 o
  -8   7   0        180.29        207.72        10.85 o
  -7   7   0        686.40        671.77        12.50 o
  -6   7   0        612.58        619.95        21.06 o
  -5   7   0       1087.76       1120.85        11.38 o
  -4   7   0       1037.51        929.33        18.74 o
  -3   7   0       3105.99       2890.58        72.62 o
  -2   7   0       4509.09       4573.51        77.11 o
  -1   7   0       4235.39       4178.28       107.18 o
   0   7   0       5827.82       5394.82        28.31 o
   1   7   0       1902.98       1674.50        18.16 o
   2   7   0       4133.51       4108.46        99.66 o
   3   7   0       4088.91       4120.00        66.93 o
   4   7   0       1118.97       1164.39        25.61 o
   5   7   0       1221.76       1257.42        13.78 o
   6   7   0        532.24        503.64        11.95 o
   7   7   0        184.38        184.86        12.10 o
   8   7   0        632.76        615.43        25.18 o
   9   7   0         11.93          7.03        12.90 o
  10   7   0         41.63         63.59        21.14 o
  11   7   0        270.16        247.07        13.36 o
 -13   8   0        617.59        608.65        20.63 o
 -12   8   0        351.88        374.66        12.81 o
 -11   8   0       1552.21       1540.24        41.95 o
 -10   8   0       2228.13       2154.35        37.04 o
  -9   8   0        663.91        696.94        13.45 o
  -8   8   0       1018.29       1000.49        11.49 o
  -7   8   0        686.98        746.97        14.75 o
  -6   8   0        731.34        834.64        13.49 o
  -5   8   0         56.42         82.68        10.23 o
  -4   8   0        186.77        187.63         9.61 o
  -3   8   0       2398.59       2425.95        36.50 o
  -2   8   0         40.05         40.52        10.30 o
  -1   8   0         74.33         63.20         9.15 o
   0   8   0       3544.50       3575.01        39.75 o
   1   8   0       1625.17       1580.09        16.11 o
   2   8   0       2764.36       2610.56        89.01 o
   3   8   0       3361.14       3275.19       133.82 o
   4   8   0       2274.92       2298.81        30.97 o
   5   8   0       1592.73       1615.67        17.31 o
   6   8   0       2921.19       2947.56        30.15 o
   7   8   0       1993.47       1979.50        20.69 o
   8   8   0       1597.48       1640.39        62.59 o
   9   8   0       2572.64       2514.21        83.05 o
  10   8   0       1250.95       1204.66        46.44 o
 -12   9   0        372.80        376.90        14.48 o
 -11   9   0        728.48        719.90        14.56 o
 -10   9   0       1406.94       1392.39        18.46 o
  -9   9   0       1332.27       1347.36        23.03 o
  -8   9   0       4627.00       4546.98        66.04 o
  -7   9   0       2315.54       2331.61        62.41 o
  -6   9   0       3133.25       3057.46        63.34 o
  -5   9   0        605.28        619.34        13.45 o
  -4   9   0       3254.27       3302.20        32.78 o
  -3   9   0       4990.55       4917.75       112.13 o
  -2   9   0        222.58        213.40        11.78 o
  -1   9   0       1560.88       1529.12        34.81 o
   0   9   0       3328.96       3298.20        18.92 o
   1   9   0        446.83        477.46        14.25 o
   2   9   0        135.98        148.70        11.85 o
   3   9   0        220.76        194.15        24.52 o
   4   9   0       1410.13       1305.29        84.43 o
   5   9   0        523.18        523.60        26.54 o
   6   9   0        553.56        551.21        12.37 o
   7   9   0         12.26          5.90        12.30 o
   8   9   0         69.71         84.34        12.50 o
   9   9   0        597.53        634.39        31.23 o
 -12  10   0          6.37          7.30        14.00 o
 -11  10   0         29.75         13.45        12.15 o
 -10  10   0        286.25        265.39        13.32 o
  -9  10   0        141.27        149.23         9.46 o
  -8  10   0        324.57        304.61         9.75 o
  -7  10   0       1085.12       1137.45        21.26 o
  -6  10   0       1211.92       1178.27        27.95 o
  -5  10   0       1048.87       1067.27        12.01 o
  -4  10   0       5036.35       5063.18       123.78 o
  -3  10   0        134.40        164.15        17.05 o
  -2  10   0       1804.42       1745.83        25.66 o
  -1  10   0      10103.33      10063.18        87.67 o
   0  10   0       2405.15       2435.44        51.19 o
   1  10   0       1722.77       1582.47        19.78 o
   2  10   0       2468.69       2192.36        52.36 o
   3  10   0       2687.23       2666.03        31.79 o
   4  10   0        329.71        339.52        19.45 o
   5  10   0         91.96         91.42        17.17 o
   6  10   0         44.64         55.65        24.29 o
   7  10   0         45.23         49.64        11.57 o
   8  10   0         26.02         44.98        15.45 o
   9  10   0        102.15        103.91        14.37 o
 -11  11   0        889.69        858.45        27.10 o
 -10  11   0         67.93         72.84        10.02 o
  -9  11   0        114.22        122.68        11.40 o
  -8  11   0        201.03        239.52        10.34 o
  -7  11   0        905.41        860.50        11.88 o
  -6  11   0        271.23        241.40        10.13 o
  -5  11   0         71.91         71.11         9.08 o
  -4  11   0         49.85         59.84        13.73 o
  -3  11   0        350.37        353.69        14.29 o
  -2  11   0       1232.90       1170.14        25.77 o
  -1  11   0       1386.05       1398.20        15.43 o
   0  11   0        962.06        961.49        18.40 o
   1  11   0         28.17         75.24        11.02 o
   2  11   0       2212.00       2174.80        53.00 o
   3  11   0       3481.77       3445.42        32.96 o
   4  11   0        288.09        290.53        12.89 o
   5  11   0       1568.14       1575.25        21.42 o
   6  11   0        806.65        829.21        32.89 o
   7  11   0       1369.63       1437.61        22.14 o
   8  11   0        707.60        662.60        16.36 o
 -11  12   0        297.31        298.38        14.76 o
 -10  12   0        268.58        299.87        11.60 o
  -9  12   0       1616.87       1585.88        36.47 o
  -8  12   0       2076.87       1977.41        31.78 o
  -7  12   0       1051.46       1054.68        11.63 o
  -6  12   0        790.08        775.26        20.86 o
  -5  12   0       1710.67       1641.08        18.70 o
  -4  12   0         70.38        104.80        10.66 o
  -3  12   0        335.12        342.47        13.63 o
  -2  12   0          2.77          2.70        10.25 o
  -1  12   0         29.23         44.08         9.54 o
   0  12   0         26.84         36.36         8.93 o
   1  12   0         34.43         37.42         9.65 o
   2  12   0          3.08          9.93         9.85 o
   3  12   0        587.25        607.31        26.67 o
   4  12   0        116.57        121.05        18.73 o
   5  12   0       1100.04       1104.92        64.39 o
   6  12   0       1788.44       1741.85        70.87 o
   7  12   0        768.84        832.06        46.50 o
 -10  13   0        443.09        405.72        11.62 o
  -9  13   0       1021.00        978.34        16.31 o
  -8  13   0       1649.59       1707.48        22.18 o
  -7  13   0       1210.61       1201.19        19.39 o
  -6  13   0        885.24        887.48        28.18 o
  -5  13   0        462.40        448.11        11.02 o
  -4  13   0        202.90        197.76        10.96 o
  -3  13   0       1557.96       1529.39        13.41 o
  -2  13   0       1912.60       1959.98        36.23 o
  -1  13   0       1296.25       1330.07        35.15 o
   0  13   0        847.92        856.85        18.12 o
   1  13   0       1430.27       1386.57        37.10 o
   2  13   0        376.70        404.38        14.44 o
   3  13   0         10.18         10.41        11.41 o
   4  13   0        588.63        583.51        20.63 o
   5  13   0          4.48         -7.83        19.25 o
   6  13   0         23.28         27.90        16.98 o
  -9  14   0         24.86         21.29        11.51 o
  -8  14   0         58.93         51.39        10.39 o
  -7  14   0        253.30        265.42        13.70 o
  -6  14   0        516.21        565.26        21.11 o
  -5  14   0        923.59        929.02        28.96 o
  -4  14   0        552.88        578.29        23.43 o
  -3  14   0        974.98        922.37        11.72 o
  -2  14   0        726.83        713.22        14.75 o
  -1  14   0        363.82        400.00        13.23 o
   0  14   0        778.38        778.13        13.01 o
   1  14   0       1639.20       1728.35        30.06 o
   2  14   0       1114.62       1162.04        25.62 o
   3  14   0        190.86        202.26        13.91 o
   4  14   0       1758.05       1715.39        17.30 o
  -7  15   0        701.74        698.02        17.30 o
  -6  15   0        375.86        370.70        13.32 o
  -5  15   0        114.71        128.03        13.62 o
  -4  15   0         15.48         26.06        11.64 o
  -3  15   0         58.83         65.41        11.58 o
  -2  15   0         22.26         29.97        11.75 o
  -1  15   0          0.32         -2.78        11.78 o
   0  15   0        483.47        511.70        14.21 o
   1  15   0        729.98        745.41        12.51 o
   2  15   0        783.10        841.89        18.00 o
   3  15   0         59.68         66.70        14.65 o
  -5  16   0       1246.65       1247.94        50.09 o
  -4  16   0       1185.94       1217.64        14.88 o
  -3  16   0        636.15        589.16        11.88 o
  -2  16   0          1.91         20.96        10.64 o
  -1  16   0        233.26        259.81        12.90 o
   0  16   0        429.68        427.99        16.41 o
   0 -16   1        887.27        936.07        15.84 o
   1 -16   1       1387.98       1397.34        22.57 o
   2 -16   1        435.92        431.14        11.43 o
   3 -16   1        657.19        653.81        22.04 o
   4 -16   1        251.36        272.04        21.25 o
   5 -16   1         32.18         36.95        16.41 o
  -3 -15   1        372.06        358.45        13.60 o
  -2 -15   1         23.14         32.23        14.02 o
  -1 -15   1        223.00        229.09        16.51 o
   0 -15   1       1139.01       1161.51        18.07 o
   1 -15   1        721.41        686.09        18.22 o
   2 -15   1        696.29        713.21        17.68 o
   3 -15   1       1425.73       1438.25        20.36 o
   4 -15   1       2282.73       2365.39        18.32 o
   5 -15   1       2233.03       2237.93        22.56 o
   6 -15   1       1379.37       1389.02        30.88 o
   7 -15   1         95.93        110.46        14.33 o
  -5 -14   1       1464.79       1483.69        38.00 o
  -4 -14   1        317.37        315.33        16.81 o
  -3 -14   1        504.45        506.69        52.93 o
  -2 -14   1        257.90        261.38        15.82 o
  -1 -14   1        107.25        112.79         9.80 o
   0 -14   1          0.19          0.55         9.31 o
   1 -14   1        156.41        174.40        11.23 o
   2 -14   1         28.25         29.58        10.83 o
   3 -14   1         79.49         90.04        11.22 o
   4 -14   1        229.38        265.25        18.47 o
   5 -14   1         62.31         63.10        10.40 o
   6 -14   1       1546.72       1539.83        25.63 o
   7 -14   1       1012.66        985.15        12.15 o
   8 -14   1        814.54        792.21        11.96 o
   9 -14   1       1604.73       1607.00        38.59 o
  -6 -13   1        572.38        563.72        23.93 o
  -5 -13   1       1604.50       1578.15        18.38 o
  -4 -13   1       1694.78       1701.79        98.40 o
  -3 -13   1       1525.98       1501.59        58.04 o
  -2 -13   1        760.96        785.13        16.76 o
  -1 -13   1       1189.67       1195.65        18.76 o
   0 -13   1        757.56        776.07        16.70 o
   1 -13   1        421.85        427.50        11.91 o
   2 -13   1        980.61        934.19        19.48 o
   3 -13   1        766.82        801.39        12.59 o
   4 -13   1        189.67        179.85        12.27 o
   5 -13   1        463.66        474.22        18.71 o
   6 -13   1         47.81         61.64        11.20 o
   7 -13   1         27.36         10.08        10.37 o
   8 -13   1        172.62        183.01        10.11 o
   9 -13   1        466.19        444.74        11.02 o
  10 -13   1        618.23        598.56        22.89 o
  -7 -12   1         55.38         65.93        23.88 o
  -6 -12   1        269.43        258.78        16.05 o
  -5 -12   1        134.93        135.63        15.36 o
  -4 -12   1        541.10        552.37        37.13 o
  -3 -12   1        295.49        317.86        17.84 o
  -2 -12   1       1119.47       1028.20        82.74 o
  -1 -12   1       1721.64       1683.36        44.72 o
   0 -12   1        770.22        786.53        23.51 o
   1 -12   1       3116.06       3076.97        86.33 o
   2 -12   1       1377.24       1340.10        17.62 o
   3 -12   1       1546.39       1421.42        33.92 o
   4 -12   1       1785.47       1671.64        33.72 o
   5 -12   1        490.45        483.34        12.70 o
   6 -12   1       1175.96       1164.77        21.62 o
   7 -12   1       1431.53       1441.92        29.56 o
   8 -12   1        322.71        331.82        10.22 o
   9 -12   1         33.74         32.36         9.10 o
  10 -12   1         26.91         33.02        12.13 o
  -8 -11   1        830.20        857.14        38.16 o
  -7 -11   1        438.93        439.94        16.37 o
  -6 -11   1        301.64        294.22        27.18 o
  -5 -11   1        112.63        151.92        14.69 o
  -4 -11   1        316.31        325.89        14.52 o
  -3 -11   1          1.71         16.40        16.69 o
  -2 -11   1        155.08        152.01        12.22 o
  -1 -11   1         26.51         32.46        13.05 o
   0 -11   1        182.88        189.34        10.01 o
   1 -11   1         58.34         93.66        14.14 o
   2 -11   1       1245.83       1195.42        13.57 o
   3 -11   1       1881.56       1865.74        52.01 o
   4 -11   1       1280.06       1330.48        15.87 o
   5 -11   1       1492.68       1512.23        30.91 o
   6 -11   1        919.20        966.94        16.23 o
   7 -11   1       2469.12       2459.33        58.07 o
   8 -11   1       1622.68       1581.03        29.90 o
   9 -11   1        407.07        424.18         9.62 o
  10 -11   1        655.26        627.88        19.37 o
  11 -11   1       1536.86       1434.91        79.10 o
  -9 -10   1        877.30        864.59        37.50 o
  -8 -10   1       1131.20       1121.85        17.45 o
  -7 -10   1        151.83        179.64        14.03 o
  -6 -10   1       1120.67       1177.96        17.54 o
  -5 -10   1        575.22        589.07        20.63 o
  -4 -10   1       1618.89       1526.07        19.78 o
  -3 -10   1       4538.28       4515.42       146.52 o
  -2 -10   1       1507.24       1494.06        18.47 o
  -1 -10   1        727.09        704.89        25.51 o
   0 -10   1       3801.52       3813.29        18.37 o
   1 -10   1         31.80         64.93        13.60 o
   2 -10   1        968.23       1016.21        26.98 o
   3 -10   1        400.31        360.93        14.42 o
   4 -10   1         35.04         61.63         8.88 o
   5 -10   1        843.32        891.60        20.84 o
   6 -10   1        415.02        417.36        12.18 o
   7 -10   1        320.55        332.93        10.25 o
   8 -10   1        422.05        493.26        16.07 o
   9 -10   1       1827.41       1842.81        26.71 o
  10 -10   1        783.45        744.94        19.28 o
  11 -10   1       1942.66       1887.47        29.67 o
  12 -10   1       1262.45       1188.48        16.61 o
 -10  -9   1         19.93         19.92        16.18 o
  -9  -9   1        414.04        402.92        16.10 o
  -8  -9   1        180.61        183.46        11.93 o
  -7  -9   1        217.19        223.75        11.28 o
  -6  -9   1       1894.80       1856.84        64.68 o
  -5  -9   1       2358.51       2299.92        83.38 o
  -4  -9   1        873.07        821.81        16.51 o
  -3  -9   1        663.13        629.01        19.60 o
  -2  -9   1       4319.87       4155.59        78.46 o
  -1  -9   1       4868.33       4688.76       135.66 o
   0  -9   1       3066.88       3119.34        68.54 o
   1  -9   1       4280.73       4245.67       112.62 o
   2  -9   1       1383.67       1289.60        14.65 o
   3  -9   1       3410.54       3368.89        35.25 o
   4  -9   1       1758.45       1783.85        13.29 o
   5  -9   1        193.39        203.49         9.13 o
   6  -9   1       1557.01       1510.39        44.77 o
   7  -9   1        164.00        195.57         9.98 o
   8  -9   1         63.25         52.09         9.76 o
   9  -9   1        124.47        112.79         9.94 o
  10  -9   1        111.48         95.21        11.44 o
  11  -9   1        241.68        237.24        12.35 o
  12  -9   1          4.27          1.19        12.26 o
 -10  -8   1        981.29        997.02        38.25 o
  -9  -8   1        469.40        501.66        17.00 o
  -8  -8   1        316.03        332.77        11.92 o
  -7  -8   1        350.49        339.55        10.62 o
  -6  -8   1         34.25         30.25        10.60 o
  -5  -8   1        110.21        102.01         9.94 o
  -4  -8   1         38.78         68.88        10.36 o
  -3  -8   1         64.58         80.34        13.47 o
  -2  -8   1        457.32        503.08        15.23 o
  -1  -8   1       1040.44       1028.03        31.10 o
   0  -8   1        702.17        685.12        19.85 o
   1  -8   1       3099.91       3033.57        49.53 o
   2  -8   1       8579.79       8381.29       226.07 o
   3  -8   1       3939.07       4110.30        23.41 o
   4  -8   1       2060.91       1991.38        27.16 o
   5  -8   1       5020.02       5067.42        38.68 o
   6  -8   1       2209.95       2212.47        63.82 o
   7  -8   1       2046.83       1983.21        21.95 o
   8  -8   1       2318.72       2288.67        24.53 o
   9  -8   1       1471.71       1498.52        22.96 o
  10  -8   1        916.83        891.89        22.52 o
  11  -8   1        508.96        500.35        25.71 o
  12  -8   1         57.01         87.61        12.18 o
 -11  -7   1         20.06         34.79        14.09 o
 -10  -7   1       2166.30       2131.17        84.90 o
  -9  -7   1       3029.64       2969.73        74.70 o
  -8  -7   1        883.82        907.11        12.95 o
  -7  -7   1       3513.20       3436.97       106.44 o
  -6  -7   1        758.30        726.00        20.63 o
  -5  -7   1       3037.43       3040.60       138.94 o
  -4  -7   1       1905.49       1899.62        54.68 o
  -3  -7   1       1734.66       1763.57       109.10 o
  -2  -7   1       5129.87       5253.18       251.86 o
  -1  -7   1        478.69        467.87        14.13 o
   0  -7   1         12.03         12.45        11.18 o
   1  -7   1        198.29        180.67        16.24 o
   2  -7   1        236.65        261.28         9.63 o
   3  -7   1         25.97         20.77         9.14 o
   4  -7   1        691.16        657.63        10.69 o
   5  -7   1       1313.41       1238.21        32.95 o
   6  -7   1       3881.25       3983.00        79.45 o
   7  -7   1       1512.49       1565.93        48.38 o
   8  -7   1        425.19        417.35        11.07 o
   9  -7   1       2383.90       2315.70        39.41 o
  10  -7   1       1971.11       1943.18        50.94 o
  11  -7   1        945.60        916.59        22.69 o
  12  -7   1        799.09        823.69        13.42 o
  13  -7   1       2026.53       1924.24       100.55 o
 -11  -6   1        215.92        209.84        11.37 o
 -10  -6   1          8.97         37.20        12.91 o
  -9  -6   1        125.50        115.56        11.28 o
  -8  -6   1       1043.43       1049.56        27.07 o
  -7  -6   1        863.96        834.90        17.46 o
  -6  -6   1       1391.69       1336.86        40.83 o
  -5  -6   1       2312.94       2364.91        16.42 o
  -4  -6   1       1491.35       1400.91        21.90 o
  -3  -6   1       4422.92       4124.86        99.78 o
  -2  -6   1       3880.04       3505.96       198.83 o
  -1  -6   1       5630.80       5441.66       178.36 o
   0  -6   1       6708.36       6570.00       238.61 o
   1  -6   1       2264.31       2137.98        21.69 o
   2  -6   1       6186.46       6196.33       170.45 o
   3  -6   1       1370.24       1257.41        15.00 o
   4  -6   1        727.32        575.21        10.04 o
   5  -6   1       1003.67       1124.04        12.04 o
   6  -6   1         49.39         70.22         8.58 o
   7  -6   1        344.15        378.60         9.48 o
   8  -6   1          1.28         12.49        10.25 o
   9  -6   1        197.21        196.87        10.61 o
  10  -6   1        222.83        247.57        12.24 o
  11  -6   1        257.59        253.23        12.87 o
  12  -6   1        491.29        469.09        21.40 o
  13  -6   1        450.41        444.33        23.85 o
 -12  -5   1        760.80        792.65        25.87 o
 -11  -5   1       1664.62       1612.29        40.49 o
 -10  -5   1         89.23         87.45        12.64 o
  -9  -5   1        134.46        141.13        11.13 o
  -8  -5   1         30.44         62.48        14.76 o
  -7  -5   1       1813.16       1837.26        26.55 o
  -6  -5   1        167.58        192.37        15.40 o
  -5  -5   1         49.40         54.55        11.15 o
  -4  -5   1         80.84         82.98        10.81 o
  -3  -5   1        111.56        185.89        10.78 o
  -2  -5   1       7091.84       6991.97       126.83 o
  -1  -5   1       8115.39       8193.72        53.01 o
   0  -5   1       3836.62       3448.30        86.30 o
   1  -5   1       4755.95       4385.14       111.37 o
   2  -5   1       8717.48       8594.98       296.12 o
   3  -5   1       5397.02       5673.47       110.40 o
   4  -5   1       5458.76       5528.04       105.73 o
   5  -5   1       3745.70       3875.77        50.80 o
   6  -5   1       3070.71       3126.02        39.68 o
   7  -5   1       2058.77       1970.62        53.00 o
   8  -5   1       1749.03       1805.55        28.83 o
   9  -5   1       1128.57       1200.55        43.50 o
  10  -5   1         11.17         13.26        10.29 o
  11  -5   1         72.27         83.21        11.31 o
  12  -5   1         12.31         15.52        10.38 o
  13  -5   1          0.16          3.59        12.45 o
 -12  -4   1        348.53        344.71        38.70 o
 -11  -4   1        968.23        961.19        25.44 o
 -10  -4   1       1077.57       1065.06        31.27 o
  -9  -4   1       2065.40       2130.60        18.87 o
  -8  -4   1       3890.91       3965.72        87.73 o
  -7  -4   1       2577.00       2671.89        29.94 o
  -6  -4   1        289.83        298.94        13.65 o
  -5  -4   1        891.70        867.12        20.73 o
  -4  -4   1       1129.79       1140.08        27.62 o
  -3  -4   1        306.34        337.82        12.99 o
  -2  -4   1       1320.43       1465.81        16.26 o
  -1  -4   1       2325.41       2494.94        49.66 o
   0  -4   1       1282.56       1290.71        29.84 o
   1  -4   1       1095.78       1176.30        14.40 o
   2  -4   1       2775.74       2478.10        65.81 o
   3  -4   1       1248.72       1145.59        12.84 o
   4  -4   1       2260.19       2210.89        31.67 o
   5  -4   1       6124.14       6365.24        80.59 o
   6  -4   1       4342.37       4377.37        99.14 o
   7  -4   1       2346.05       2318.53        27.35 o
   8  -4   1       3262.85       3244.95        28.26 o
   9  -4   1       3932.27       3989.64        35.64 o
  10  -4   1       2222.08       2248.41        16.20 o
  11  -4   1       1357.24       1331.47        38.03 o
  12  -4   1        736.45        764.98        16.11 o
  13  -4   1        787.12        810.13        23.01 o
 -12  -3   1        328.84        321.90        15.92 o
 -11  -3   1        943.73        987.72        44.07 o
 -10  -3   1        330.28        342.19        25.13 o
  -9  -3   1        633.02        608.83        13.47 o
  -8  -3   1       2985.27       3113.63        43.07 o
  -7  -3   1       3335.76       3430.03       101.37 o
  -6  -3   1       1721.55       1669.47        70.02 o
  -5  -3   1       5428.21       5431.45       115.22 o
  -4  -3   1       7694.25       7885.25        35.68 o
  -3  -3   1       4245.73       4081.69        26.44 o
  -2  -3   1       8864.59       8769.77       165.94 o
  -1  -3   1       3208.39       2941.94        52.85 o
   0  -3   1       7369.06       6824.32       170.37 o
   1  -3   1       7049.77       7094.77       232.32 o
   2  -3   1         21.53         41.61        13.48 o
   3  -3   1        783.43        839.44        21.62 o
   4  -3   1        141.78        137.30        10.47 o
   5  -3   1        111.31        138.41        12.64 o
   6  -3   1          1.54         16.07        10.26 o
   7  -3   1          7.85         21.55        11.54 o
   8  -3   1        624.77        635.60        21.87 o
   9  -3   1       3815.81       3837.12       129.60 o
  10  -3   1         23.81         35.63        11.51 o
  11  -3   1       1429.16       1451.63        68.49 o
  12  -3   1       1151.95       1168.21        29.58 o
  13  -3   1        176.31        178.94        16.07 o
 -13  -2   1         19.71         29.42        12.40 o
 -12  -2   1          0.76          4.48        12.82 o
 -11  -2   1        129.27        154.73        12.50 o
 -10  -2   1        653.00        660.58        15.28 o
  -9  -2   1          0.43         25.90        16.23 o
  -8  -2   1          2.98         36.79        13.27 o
  -7  -2   1        278.84        325.34        13.89 o
  -6  -2   1        981.55       1110.80        42.56 o
  -5  -2   1       1449.51       1360.34        60.76 o
  -4  -2   1       3298.71       3217.05        38.18 o
  -3  -2   1       6887.16       6837.54        67.46 o
  -2  -2   1       2329.58       2110.07        55.95 o
  -1  -2   1       1876.88       2407.58        26.10 o
   0  -2   1       1269.43       1016.23        26.46 o
   1  -2   1       6576.83       6166.71       100.90 o
   2  -2   1      17057.10      17717.51       338.99 o
   3  -2   1       9713.84      10176.75        47.21 o
   4  -2   1       5370.37       5456.52       161.05 o
   5  -2   1       3147.63       3138.14        69.71 o
   6  -2   1        406.19        363.02        17.66 o
   7  -2   1        407.47        447.02        36.85 o
   8  -2   1          0.91          6.40        11.71 o
   9  -2   1        210.89        207.16        13.82 o
  10  -2   1        284.06        307.39        12.25 o
  11  -2   1         53.04         43.92        11.98 o
  12  -2   1        285.69        287.12        14.00 o
  13  -2   1         51.99         52.88        13.47 o
 -13  -1   1        678.89        697.01        12.95 o
 -12  -1   1       1579.10       1545.53        14.64 o
 -11  -1   1       1667.50       1668.76        59.50 o
 -10  -1   1        816.93        754.85        13.77 o
  -9  -1   1        171.24        203.85        14.43 o
  -8  -1   1        124.40        123.36        11.92 o
  -7  -1   1        133.50        126.30        13.16 o
  -6  -1   1       2180.33       2299.09        21.73 o
  -5  -1   1         59.67        124.94        14.59 o
  -4  -1   1       1473.10       1805.98        22.96 o
  -3  -1   1       4772.44       5329.73        32.03 o
  -2  -1   1       1029.73       1134.79        23.63 o
  -1  -1   1        101.14         91.10        15.42 o
   1  -1   1      25830.33      25877.96       301.10 o
   2  -1   1       4514.20       4450.91        66.33 o
   3  -1   1       8410.38       9035.47        42.56 o
   4  -1   1       4599.60       4683.37        33.27 o
   5  -1   1        973.92        722.51        16.91 o
   6  -1   1       2276.60       2164.03        61.35 o
   7  -1   1       3267.83       3249.94        28.51 o
   8  -1   1       4391.54       4435.28       115.42 o
   9  -1   1       1722.49       1834.19        34.06 o
  10  -1   1       3334.82       3155.56        19.09 o
  11  -1   1        351.86        341.95        26.26 o
  12  -1   1         22.52         16.55        14.44 o
  13  -1   1          0.92         12.29        13.75 o
 -13   0   1       1538.43       1452.47        56.81 o
 -12   0   1        738.73        703.87        15.03 o
 -11   0   1        275.30        307.84        15.17 o
 -10   0   1       3953.87       3977.39        22.08 o
  -9   0   1       2873.76       2956.71        20.33 o
  -8   0   1       1567.80       1627.14        17.70 o
  -7   0   1       2971.14       3046.47        32.35 o
  -6   0   1       2784.13       2635.74        23.24 o
  -5   0   1       7808.86       8042.23        50.08 o
  -4   0   1       7272.32       7708.03        49.50 o
  -3   0   1        990.83        920.25        19.11 o
  -2   0   1       2907.11       2805.46        30.26 o
  -1   0   1       4306.42       3436.72        60.76 o
   1   0   1        317.17        385.73        30.76 o
   2   0   1      22705.09      24709.11        76.78 o
   3   0   1       1986.37       2381.55        25.70 o
   4   0   1       3308.67       3742.44       106.57 o
   5   0   1       7076.62       7848.45        42.94 o
   6   0   1        172.12        313.47        20.35 o
   7   0   1       1644.52       1603.36        17.65 o
   8   0   1       7434.16       7432.55        31.81 o
   9   0   1       2165.70       2122.37        65.75 o
  10   0   1       2190.80       2289.18        59.45 o
  11   0   1       1898.42       1983.91        41.08 o
  12   0   1       1434.35       1431.25        37.76 o
  13   0   1        241.70        253.68        14.55 o
 -13   1   1         55.30         62.24        13.11 o
 -12   1   1        170.28        162.61        11.44 o
 -11   1   1        175.05        153.23        11.05 o
 -10   1   1       2459.13       2324.81        16.27 o
  -9   1   1        177.01        190.47        13.88 o
  -8   1   1        105.96        119.25        11.93 o
  -7   1   1       3698.57       3793.08        43.62 o
  -6   1   1       6726.04       7274.34       165.94 o
  -5   1   1       7573.49       7700.11        43.79 o
  -4   1   1        783.79        626.48        19.92 o
  -3   1   1       7471.07       7269.36       130.37 o
  -2   1   1       8770.78       8570.94       120.73 o
  -1   1   1      34752.29      32695.84       475.87 o
   0   1   1      18875.74      18760.16       146.80 o
   1   1   1       8326.09       7960.28       302.97 o
   2   1   1      14067.89      14130.19        58.89 o
   3   1   1       3709.20       3735.48        48.81 o
   4   1   1       1606.16       1655.12        18.86 o
   5   1   1       2477.48       2604.14        82.41 o
   6   1   1         46.00         97.77        13.20 o
   7   1   1       1580.40       1647.65        43.07 o
   8   1   1        868.51        876.70        49.93 o
   9   1   1        302.21        346.86        34.24 o
  10   1   1       1554.47       1499.42        17.89 o
  11   1   1        487.43        481.92        16.10 o
  12   1   1        411.60        411.05        13.88 o
  13   1   1        151.57        143.16        12.75 o
 -13   2   1       1924.82       1953.67        51.91 o
 -12   2   1       3071.01       3081.20        54.98 o
 -11   2   1       1209.53       1236.28        28.70 o
 -10   2   1        172.86        188.37        10.84 o
  -9   2   1       2075.89       2002.77        20.80 o
  -8   2   1       3657.09       3865.21        42.80 o
  -7   2   1          2.03         31.86         9.29 o
  -6   2   1        423.12        529.48        17.68 o
  -5   2   1        557.99        560.03        11.51 o
  -4   2   1        241.75        244.39        11.82 o
  -3   2   1       6740.01       7334.98        38.18 o
  -2   2   1        734.05        704.10        15.78 o
  -1   2   1      13282.00      14760.85       125.12 o
   0   2   1        230.45        365.39        17.62 o
   2   2   1       3755.53       3460.37       211.22 o
   3   2   1       8913.46       9000.03       118.98 o
   4   2   1       6084.15       6451.94        35.04 o
   5   2   1       3455.24       3462.81        50.80 o
   6   2   1       3066.68       3191.12        91.60 o
   7   2   1       2131.99       2092.51        26.39 o
   8   2   1       1334.50       1302.14        17.91 o
   9   2   1        450.95        501.69        12.79 o
  10   2   1        243.66        222.47        14.87 o
  11   2   1        853.34        816.08        14.44 o
  12   2   1         32.70         48.81        13.44 o
 -13   3   1        511.09        484.61        14.38 o
 -12   3   1        590.31        593.08        11.63 o
 -11   3   1       4352.25       4274.65       106.80 o
 -10   3   1        553.63        554.59        11.67 o
  -9   3   1       3433.48       3488.80       101.69 o
  -8   3   1       3532.57       3588.17        65.45 o
  -7   3   1         77.67         59.73         9.85 o
  -6   3   1       2303.04       2219.67        35.34 o
  -5   3   1        558.17        499.15        12.12 o
  -4   3   1       5331.32       5712.61        81.61 o
  -3   3   1       3500.22       3927.30        79.46 o
  -2   3   1       1749.31       1682.17        21.03 o
  -1   3   1        179.33        235.64        16.12 o
   0   3   1          6.38         17.53        15.52 o
   1   3   1        629.72        599.45        15.61 o
   2   3   1        903.27        835.21        39.31 o
   3   3   1       1264.35       1193.81        54.36 o
   4   3   1       1972.79       1967.83        84.25 o
   5   3   1       5019.15       5160.47        26.95 o
   6   3   1       1413.66       1382.19        77.83 o
   7   3   1        860.51        890.77        37.95 o
   8   3   1       1490.44       1428.02        15.67 o
   9   3   1       3164.58       2996.82        84.38 o
  10   3   1       1230.27       1249.49        20.23 o
  11   3   1       1055.89       1091.25        17.44 o
  12   3   1       1219.49       1198.39        49.92 o
 -13   4   1        155.71        142.41        11.24 o
 -12   4   1        231.41        236.36        11.94 o
 -11   4   1        560.91        543.68        16.77 o
 -10   4   1        665.86        650.47        13.16 o
  -9   4   1        337.04        352.23        10.52 o
  -8   4   1       4680.45       4686.35        54.18 o
  -7   4   1       5608.48       5557.74        93.37 o
  -6   4   1       2531.32       2477.60        55.07 o
  -5   4   1       6501.99       6559.08        74.46 o
  -4   4   1       1782.17       1482.66        23.16 o
  -3   4   1        659.10        985.05        22.84 o
  -2   4   1      19281.31      20064.89       209.68 o
  -1   4   1       3472.33       3354.92        27.95 o
   0   4   1       4931.43       4799.83        27.94 o
   1   4   1       4212.69       4103.24        70.52 o
   2   4   1       1666.58       1564.82        46.14 o
   3   4   1       1302.72       1305.10        49.08 o
   4   4   1        874.68        848.64        15.13 o
   5   4   1         16.02         13.72        11.29 o
   6   4   1        482.08        486.06        15.53 o
   7   4   1       2405.20       2433.69        81.44 o
   8   4   1       1225.61       1225.39        49.85 o
   9   4   1        294.85        287.34        11.37 o
  10   4   1        137.99        133.92        12.62 o
  11   4   1        454.47        466.83        18.55 o
  12   4   1        928.86        946.24        26.07 o
 -13   5   1        563.97        535.21        15.41 o
 -12   5   1        449.34        422.15        11.67 o
 -11   5   1         72.64         71.20        11.99 o
 -10   5   1       1214.58       1210.24        13.59 o
  -9   5   1        160.43        177.29        10.97 o
  -8   5   1        751.71        850.37        12.73 o
  -7   5   1         35.67         86.64        11.49 o
  -6   5   1       1125.93       1147.91        11.90 o
  -5   5   1       2105.05       2334.12        23.63 o
  -4   5   1       5000.39       5152.33        54.02 o
  -3   5   1        762.20        647.73        13.05 o
  -2   5   1       7205.93       7148.27        83.01 o
  -1   5   1       3652.02       3255.71        76.15 o
   0   5   1       4888.71       4395.40        63.78 o
   1   5   1       6798.53       6454.57       167.59 o
   2   5   1       8472.83       8267.75        89.48 o
   3   5   1       4254.56       4389.75        47.27 o
   4   5   1       1161.93       1173.18        26.07 o
   5   5   1       3525.80       3549.90       154.98 o
   6   5   1       4313.10       4212.73       116.78 o
   7   5   1       2026.20       1998.82        30.22 o
   8   5   1        231.03        247.86        15.95 o
   9   5   1        109.00        100.60        10.93 o
  10   5   1        372.41        367.29        12.23 o
  11   5   1        158.19        150.57        12.29 o
 -13   6   1       1505.23       1467.36        53.85 o
 -12   6   1       1205.69       1185.39        22.80 o
 -11   6   1        668.87        653.65        14.49 o
 -10   6   1        501.18        560.76        11.86 o
  -9   6   1       3322.27       3439.08        49.80 o
  -8   6   1       2516.28       2445.15        52.31 o
  -7   6   1        721.12        702.40        17.25 o
  -6   6   1       4093.19       4482.15        63.20 o
  -5   6   1        181.60        148.29         9.03 o
  -4   6   1        306.90        389.60        10.59 o
  -3   6   1       2021.95       2432.63        28.98 o
  -2   6   1       1319.37       1374.03        25.16 o
  -1   6   1        614.55        667.85        40.53 o
   0   6   1        135.88        104.72        10.97 o
   1   6   1          9.37         11.26        11.33 o
   2   6   1        234.25        132.05        11.31 o
   3   6   1       2219.13       2297.84        60.88 o
   4   6   1       2108.69       2085.82        81.67 o
   5   6   1       2431.67       2444.15        57.14 o
   6   6   1       3076.15       3130.46       111.51 o
   7   6   1       1517.10       1432.83        50.11 o
   8   6   1        656.86        654.00        28.54 o
   9   6   1        611.71        625.93        15.51 o
  10   6   1       1159.28       1112.76        52.64 o
  11   6   1       1416.70       1416.09        54.76 o
 -13   7   1        483.93        452.86        12.49 o
 -12   7   1        942.00        915.17        18.14 o
 -11   7   1        442.39        459.57        16.90 o
 -10   7   1       1424.78       1394.09        37.90 o
  -9   7   1       2163.77       2126.65        90.72 o
  -8   7   1       1181.79       1224.66        16.32 o
  -7   7   1        762.25        830.91        13.67 o
  -6   7   1       4989.71       5018.58        52.51 o
  -5   7   1       4042.22       4115.67        75.79 o
  -4   7   1        299.06        227.98         9.91 o
  -3   7   1       2685.61       2534.07        32.15 o
  -2   7   1       1344.44       1289.56        26.49 o
  -1   7   1       2123.11       2082.21        29.11 o
   0   7   1         71.08         65.51        10.17 o
   1   7   1        104.93        142.96        11.53 o
   2   7   1        134.59        132.54        13.72 o
   3   7   1         13.00         18.25        11.14 o
   4   7   1        198.54        164.20        11.19 o
   5   7   1        274.88        265.80        16.31 o
   6   7   1          6.70         19.54        13.33 o
   7   7   1       2841.26       2806.10        40.95 o
   8   7   1       1961.78       1936.53        79.47 o
   9   7   1         49.67         66.84        12.80 o
  10   7   1        879.44        835.34        34.32 o
 -13   8   1          7.00         17.37        20.15 o
 -12   8   1         95.05         97.45        21.55 o
 -11   8   1         36.88         41.26        10.38 o
 -10   8   1         19.13         24.88        11.09 o
  -9   8   1        382.76        388.29        24.19 o
  -8   8   1       1843.33       1824.14        32.32 o
  -7   8   1       1056.29       1088.79        31.24 o
  -6   8   1       1290.62       1316.09        20.07 o
  -5   8   1       3322.34       3304.17        50.61 o
  -4   8   1       3939.62       3855.52        28.50 o
  -3   8   1       3912.47       3996.17        73.18 o
  -2   8   1       2054.85       1948.68        44.88 o
  -1   8   1        689.43        656.83        12.19 o
   0   8   1       4007.19       3788.12        72.85 o
   1   8   1       3150.03       2913.71        68.88 o
   2   8   1        876.36        913.50        15.69 o
   3   8   1       3037.68       2867.19        28.05 o
   4   8   1       1621.92       1566.03        53.58 o
   5   8   1          1.76          6.27        10.27 o
   6   8   1        366.05        348.38        10.91 o
   7   8   1         50.16         59.21        11.03 o
   8   8   1         43.94         56.41        11.31 o
   9   8   1         58.76         68.37        15.27 o
  10   8   1         15.01         33.43        12.75 o
 -12   9   1        556.60        537.81        24.76 o
 -11   9   1        508.67        519.27        12.91 o
 -10   9   1        811.23        810.02        43.80 o
  -9   9   1        217.97        223.39         9.95 o
  -8   9   1        199.25        221.70        10.96 o
  -7   9   1       1022.80        998.08        25.12 o
  -6   9   1         67.90         52.47        10.64 o
  -5   9   1        627.17        651.18        12.96 o
  -4   9   1        760.13        761.28        14.47 o
  -3   9   1        239.47        220.32        10.20 o
  -2   9   1         37.19         44.95        11.67 o
  -1   9   1       1504.67       1484.02        23.79 o
   0   9   1       3866.33       3831.89        31.25 o
   1   9   1       5466.07       5246.88       104.24 o
   2   9   1       2807.04       2840.56        47.99 o
   3   9   1       2067.92       1894.51        24.36 o
   4   9   1       4220.23       4222.06        36.09 o
   5   9   1        995.89        954.63        12.54 o
   6   9   1        536.35        541.37        19.06 o
   7   9   1        626.27        608.99        23.18 o
   8   9   1       2609.71       2633.06        58.57 o
   9   9   1       2409.08       2404.94        39.11 o
 -12  10   1       1028.28       1026.12        29.00 o
 -11  10   1       2795.29       2712.69        64.28 o
 -10  10   1       1628.82       1624.81        28.81 o
  -9  10   1       1319.33       1308.85        26.16 o
  -8  10   1        875.39        894.66        30.95 o
  -7  10   1       1854.39       1849.95        30.66 o
  -6  10   1       2748.82       2626.01        50.01 o
  -5  10   1       1429.20       1423.92        12.67 o
  -4  10   1       2509.70       2570.44        37.72 o
  -3  10   1       2427.89       2346.54        37.88 o
  -2  10   1        111.77        136.22        10.65 o
  -1  10   1        651.92        722.58        16.56 o
   0  10   1         34.73         40.87         9.21 o
   1  10   1         22.20         24.24        10.52 o
   2  10   1        163.48        140.99        11.00 o
   3  10   1       1779.36       1625.84        23.29 o
   4  10   1       1628.25       1637.67        29.84 o
   5  10   1          2.14         -1.73        12.27 o
   6  10   1        726.33        707.47        13.03 o
   7  10   1        723.37        704.92        15.56 o
   8  10   1        853.97        870.62        31.13 o
 -11  11   1        452.07        458.97        13.49 o
 -10  11   1         78.03         86.15         9.91 o
  -9  11   1        151.83        182.97        12.78 o
  -8  11   1        384.91        364.02        14.64 o
  -7  11   1       2646.72       2600.27        72.95 o
  -6  11   1       3503.19       3666.15        32.08 o
  -5  11   1       3022.21       2985.67        93.19 o
  -4  11   1        315.28        324.70        11.39 o
  -3  11   1       2911.57       2928.90        90.24 o
  -2  11   1       3001.33       2806.51        81.89 o
  -1  11   1         30.89         38.76        10.37 o
   0  11   1        551.96        562.81        11.59 o
   1  11   1       2449.66       2471.88        41.60 o
   2  11   1       1360.20       1378.14        13.84 o
   3  11   1       1768.64       1718.78        29.64 o
   4  11   1        227.98        257.36        25.18 o
   5  11   1          2.04         45.45        18.27 o
   6  11   1        181.43        174.09        22.85 o
   7  11   1         32.94         57.67        16.02 o
   8  11   1          2.10         12.39        14.16 o
 -11  12   1         25.02         42.00        11.75 o
 -10  12   1        251.52        266.67        12.70 o
  -9  12   1        317.81        294.91         9.88 o
  -8  12   1         34.07         42.02        10.27 o
  -7  12   1        553.69        552.76        11.01 o
  -6  12   1          0.77          4.97         9.87 o
  -5  12   1         93.93         86.21        12.01 o
  -4  12   1        776.70        740.69        18.20 o
  -3  12   1       1916.92       1951.63        48.36 o
  -2  12   1        254.37        262.71        11.07 o
  -1  12   1       1148.07       1110.30        22.41 o
   0  12   1       1371.00       1372.55        28.84 o
   1  12   1       1481.90       1479.11        20.58 o
   2  12   1       2385.39       2335.61        30.58 o
   3  12   1        757.35        793.95        19.40 o
   4  12   1        369.46        388.79        32.45 o
   5  12   1       1149.13       1108.93        23.14 o
   6  12   1       1072.41       1075.30        30.76 o
   7  12   1        402.24        372.39        17.76 o
 -10  13   1       2352.22       2286.00        26.32 o
  -9  13   1        741.80        721.19        11.96 o
  -8  13   1        817.22        853.22        16.47 o
  -7  13   1         36.01         43.52        11.23 o
  -6  13   1        392.17        401.01        10.37 o
  -5  13   1        459.99        467.18        13.02 o
  -4  13   1        255.78        249.74        14.43 o
  -3  13   1         15.87         22.92         9.86 o
  -2  13   1        147.91        126.73        11.26 o
  -1  13   1         25.88         34.42         9.29 o
   0  13   1         16.57         25.25         8.80 o
   1  13   1        219.86        225.30        10.94 o
   2  13   1        331.53        358.87        12.05 o
   3  13   1       1135.87       1122.21        21.07 o
   4  13   1        837.13        842.62        41.69 o
   5  13   1        973.38        977.40        17.04 o
  -9  14   1       1610.15       1550.12        29.57 o
  -8  14   1       1456.37       1418.58        23.23 o
  -7  14   1        502.59        504.31        19.93 o
  -6  14   1       2000.50       2031.78        29.14 o
  -5  14   1        309.21        300.17        13.01 o
  -4  14   1        563.90        570.63        15.48 o
  -3  14   1       1491.23       1496.20        13.50 o
  -2  14   1        802.63        840.71        12.07 o
  -1  14   1        531.05        532.56        12.50 o
   0  14   1        403.01        398.99        11.45 o
   1  14   1         47.37         56.72        11.53 o
   2  14   1         60.30         65.54        12.20 o
   3  14   1         28.13         38.17        15.67 o
   4  14   1          0.07          0.31        16.17 o
  -7  15   1         88.94         92.19        16.36 o
  -6  15   1        721.76        706.03        36.22 o
  -5  15   1       1616.12       1661.74        18.54 o
  -4  15   1        996.75       1005.34        26.20 o
  -3  15   1       1263.98       1251.47        21.62 o
  -2  15   1        645.31        624.94        18.54 o
  -1  15   1        269.95        273.43        11.44 o
   0  15   1        766.90        815.04        13.70 o
   1  15   1        530.96        529.95        13.54 o
   2  15   1        435.54        443.87        24.80 o
  -4  16   1         23.11         31.11        12.42 o
  -3  16   1        312.21        274.41        13.44 o
  -2  16   1        636.95        653.70        21.16 o
  -1  16   1        192.58        216.95        12.91 o
  -1 -16   2        746.45        828.87        22.04 o
   0 -16   2         79.36         82.99        14.22 o
   1 -16   2         67.55         67.18        11.36 o
   2 -16   2          2.13          8.80        12.23 o
   3 -16   2         56.36         53.80        12.13 o
   4 -16   2        652.54        643.84        21.06 o
   5 -16   2        644.90        714.89        17.52 o
  -3 -15   2        480.72        522.80        15.11 o
  -2 -15   2       1102.77       1251.71        36.93 o
  -1 -15   2       1705.45       1764.43        24.88 o
   0 -15   2        859.64        880.89        15.38 o
   1 -15   2        227.07        224.79        12.03 o
   2 -15   2        107.83        110.68        13.04 o
   3 -15   2        896.46        897.42        14.83 o
   4 -15   2         21.12         36.09        11.72 o
   5 -15   2         45.79         59.31        11.06 o
   6 -15   2          3.67         26.99        13.38 o
   7 -15   2         13.07          6.70        13.60 o
  -5 -14   2         25.18         23.49        20.63 o
  -4 -14   2        405.76        395.26        33.41 o
  -3 -14   2        703.09        719.56        13.85 o
  -2 -14   2        477.53        498.91        13.94 o
  -1 -14   2       1893.06       2006.65        22.72 o
   0 -14   2        440.62        462.03        17.61 o
   1 -14   2        507.28        479.27        19.14 o
   2 -14   2       1274.65       1263.48        13.59 o
   3 -14   2       3288.79       3195.61        26.80 o
   4 -14   2       3995.87       4000.91        69.45 o
   5 -14   2       2112.36       2044.98        21.73 o
   6 -14   2        294.41        292.65        12.24 o
   7 -14   2        566.39        584.15        13.06 o
   8 -14   2        331.67        335.14        13.63 o
   9 -14   2        328.42        319.32        12.21 o
  -6 -13   2         42.79         56.46        16.19 o
  -5 -13   2        723.32        695.32        50.19 o
  -4 -13   2        353.96        366.63        32.45 o
  -3 -13   2         77.63        100.33        14.92 o
  -2 -13   2        127.00        131.79        10.39 o
  -1 -13   2         80.24         87.57         9.01 o
   0 -13   2        165.78        176.44         9.40 o
   1 -13   2        508.16        522.23        16.00 o
   2 -13   2         54.66         66.07        10.78 o
   3 -13   2        147.41        160.49        11.29 o
   4 -13   2        405.65        460.73        14.83 o
   5 -13   2       1724.60       1664.43        36.80 o
   6 -13   2       1641.06       1660.07        46.59 o
   7 -13   2       2614.77       2592.94        43.33 o
   8 -13   2       1438.85       1385.56        29.35 o
   9 -13   2       1517.59       1494.80        65.86 o
  10 -13   2        398.62        398.62        15.56 o
  -7 -12   2       1149.38       1130.79        25.18 o
  -6 -12   2        862.54        814.53        43.33 o
  -5 -12   2       1027.54       1007.07        19.07 o
  -4 -12   2        742.11        797.79        43.23 o
  -3 -12   2       1287.55       1398.34        44.71 o
  -2 -12   2       2015.44       2104.33        17.87 o
  -1 -12   2        365.90        334.17        10.23 o
   0 -12   2        583.34        559.02        10.87 o
   1 -12   2       2774.68       2761.89        58.56 o
   2 -12   2       2684.29       2661.18        89.55 o
   3 -12   2        557.78        554.42        19.02 o
   4 -12   2          1.17         10.04        11.13 o
   5 -12   2          0.43          9.71         8.75 o
   6 -12   2         85.79        124.39        12.41 o
   7 -12   2        379.04        371.55        15.83 o
   8 -12   2        428.94        420.88        12.26 o
   9 -12   2        353.94        350.37        12.22 o
  10 -12   2         65.55         81.24         9.73 o
  -8 -11   2        110.12        123.98        14.13 o
  -7 -11   2        251.61        258.84        13.79 o
  -6 -11   2         19.71         36.17        14.54 o
  -5 -11   2        186.26        211.66        12.79 o
  -4 -11   2        339.79        360.06        26.33 o
  -3 -11   2       1085.41       1076.61        16.81 o
  -2 -11   2       2525.90       2481.56        24.25 o
  -1 -11   2       1193.35       1132.99        12.02 o
   0 -11   2       4239.24       4126.17        92.08 o
   1 -11   2       3149.67       3048.06        68.80 o
   2 -11   2        561.15        518.42        13.12 o
   3 -11   2        469.11        466.83        10.78 o
   4 -11   2       2158.98       2046.59        45.80 o
   5 -11   2        974.44        940.89        12.36 o
   6 -11   2       1677.87       1733.63        25.78 o
   7 -11   2         58.52         69.88         8.62 o
   8 -11   2        555.55        536.53        15.97 o
   9 -11   2        198.40        196.82        11.37 o
  10 -11   2         90.29         94.69        10.93 o
  11 -11   2        690.46        680.81        17.60 o
  -9 -10   2        582.45        608.63        13.88 o
  -8 -10   2        310.06        293.51        12.46 o
  -7 -10   2        209.64        251.23        25.82 o
  -6 -10   2        268.20        272.46        14.90 o
  -5 -10   2        132.55        141.71        17.31 o
  -4 -10   2        157.15        138.52        12.17 o
  -3 -10   2         20.17         49.08        16.48 o
  -2 -10   2         28.80         67.33        18.40 o
  -1 -10   2       1212.57       1205.85        11.50 o
   0 -10   2        433.23        419.41         9.66 o
   1 -10   2       1211.47       1251.43        14.63 o
   2 -10   2       5758.52       5601.34       100.71 o
   3 -10   2         71.47         78.87        11.92 o
   4 -10   2       2154.56       2108.60        52.05 o
   5 -10   2       3016.49       3196.91        59.53 o
   6 -10   2       2623.65       2645.87        29.46 o
   7 -10   2       2994.18       2997.97        99.40 o
   8 -10   2       2065.57       2153.76        39.01 o
   9 -10   2        850.17        847.85        11.12 o
  10 -10   2        326.30        334.01        10.36 o
  11 -10   2        424.76        436.72        14.05 o
  12 -10   2        644.67        604.60        38.50 o
 -10  -9   2        468.26        522.01        13.40 o
  -9  -9   2        754.62        769.26        30.11 o
  -8  -9   2        862.55        888.63        18.13 o
  -7  -9   2       1452.65       1488.72        55.81 o
  -6  -9   2       1477.55       1393.11        17.48 o
  -5  -9   2       1876.58       1768.31        84.33 o
  -4  -9   2        181.99        190.14        14.32 o
  -3  -9   2        436.48        433.20        12.99 o
  -2  -9   2       2208.79       2119.55        38.77 o
  -1  -9   2       2188.47       2054.10        20.83 o
   0  -9   2        301.86        300.00         8.97 o
   1  -9   2         63.39         71.36        11.64 o
   2  -9   2        598.13        598.66        17.39 o
   3  -9   2        210.13        223.09        10.80 o
   4  -9   2        616.11        580.82        12.67 o
   5  -9   2          7.68         19.34         8.91 o
   6  -9   2        745.31        709.67        12.07 o
   7  -9   2        490.66        501.34        10.67 o
   8  -9   2       2433.08       2439.23        69.75 o
   9  -9   2       1777.54       1734.91        36.78 o
  10  -9   2       1462.32       1495.69        15.82 o
  11  -9   2       2291.24       2150.98        51.45 o
  12  -9   2        359.24        322.27        12.97 o
 -10  -8   2        180.23        201.70        14.16 o
  -9  -8   2        937.34        940.70        40.46 o
  -8  -8   2         56.77        101.79        14.11 o
  -7  -8   2       1084.91       1036.21        32.17 o
  -6  -8   2       3981.72       3838.80        80.64 o
  -5  -8   2       2625.62       2503.16        68.34 o
  -4  -8   2        494.25        532.85        34.47 o
  -3  -8   2        311.54        330.25        17.19 o
  -2  -8   2       3571.62       3371.59       185.88 o
  -1  -8   2       5577.06       5557.53       185.37 o
   0  -8   2       4491.73       4457.32        78.06 o
   1  -8   2       6218.58       6029.00        46.81 o
   2  -8   2       1532.38       1522.72        33.53 o
   3  -8   2       2637.21       2565.44        41.85 o
   4  -8   2         77.90         84.95         9.39 o
   5  -8   2        451.97        431.28        15.87 o
   6  -8   2        329.20        312.82        10.03 o
   7  -8   2          1.02          7.67         8.99 o
   8  -8   2         74.89         76.93        10.78 o
   9  -8   2        229.50        233.38         9.52 o
  10  -8   2        235.39        246.79        14.80 o
  11  -8   2         88.59         82.10        11.73 o
  12  -8   2        674.99        669.89        30.29 o
 -11  -7   2        124.90        139.12        12.55 o
 -10  -7   2        331.34        347.98        12.59 o
  -9  -7   2        780.22        803.97        37.06 o
  -8  -7   2         94.07        103.16        12.07 o
  -7  -7   2          0.19          8.23        11.33 o
  -6  -7   2        759.27        729.80        12.48 o
  -5  -7   2       2491.33       2556.32        20.02 o
  -4  -7   2       2106.83       2204.62        23.82 o
  -3  -7   2        256.70        210.87        13.24 o
  -2  -7   2        997.80        952.52        42.87 o
  -1  -7   2       1224.22       1081.27        23.51 o
   0  -7   2       2626.20       2455.92        91.10 o
   1  -7   2       4135.40       4096.06        60.05 o
   2  -7   2       5252.56       5548.90       113.72 o
   3  -7   2       5979.24       5695.40       130.57 o
   4  -7   2       2658.71       2562.56        22.40 o
   5  -7   2       3858.67       3859.95        73.98 o
   6  -7   2       2424.98       2539.15        67.30 o
   7  -7   2       2911.67       2846.47        45.17 o
   8  -7   2        142.37        162.39         9.00 o
   9  -7   2       1136.94       1152.08        44.81 o
  10  -7   2        977.53        990.24        28.01 o
  11  -7   2          0.69         24.42        12.37 o
  12  -7   2         45.03         41.02        13.39 o
  13  -7   2          0.51         13.30        12.96 o
 -11  -6   2       1030.76       1037.38        20.44 o
 -10  -6   2       2204.43       2084.66        42.64 o
  -9  -6   2        465.62        524.55        12.63 o
  -8  -6   2       2894.25       2780.61        68.80 o
  -7  -6   2       1536.08       1482.32        33.17 o
  -6  -6   2        493.12        440.62        12.80 o
  -5  -6   2       3269.74       3310.72        56.48 o
  -4  -6   2         55.50         36.07         9.00 o
  -3  -6   2        505.05        487.44        18.74 o
  -2  -6   2       4399.50       5122.14       161.82 o
  -1  -6   2          4.93         15.77        10.63 o
   0  -6   2        109.50        133.94        10.19 o
   1  -6   2        626.30        632.15        18.79 o
   2  -6   2        432.76        460.72        12.74 o
   3  -6   2       2031.27       1829.56        25.69 o
   4  -6   2       2205.08       2216.18        29.11 o
   5  -6   2       3157.08       3150.40        51.58 o
   6  -6   2       3013.22       2990.47        64.39 o
   7  -6   2       4286.62       4316.33        54.26 o
   8  -6   2        969.69        961.39        13.83 o
   9  -6   2       2278.84       2264.08        62.44 o
  10  -6   2       1884.33       1889.28        80.70 o
  11  -6   2        465.09        438.71        19.03 o
  12  -6   2       2015.73       2019.67        99.15 o
  13  -6   2       1899.36       1780.68        43.51 o
 -12  -5   2        270.48        261.07        14.18 o
 -11  -5   2        545.00        553.88        28.31 o
 -10  -5   2        713.75        689.50        14.14 o
  -9  -5   2       1940.10       1969.37        33.76 o
  -8  -5   2       1486.94       1431.93        40.41 o
  -7  -5   2       2064.15       1987.02        18.58 o
  -6  -5   2       2814.96       2779.25        67.95 o
  -5  -5   2       1944.40       1909.14        40.88 o
  -4  -5   2       2727.53       2386.27        58.82 o
  -3  -5   2       2430.54       2043.60        53.28 o
  -2  -5   2       6704.80       6818.81       209.14 o
  -1  -5   2      10288.17      10604.94       295.59 o
   0  -5   2        353.66        273.79        10.88 o
   1  -5   2       4873.18       4830.47        68.20 o
   2  -5   2       2136.38       1984.47        45.03 o
   3  -5   2          5.77         10.94         8.73 o
   4  -5   2         72.55         43.46        10.38 o
   5  -5   2        178.14        209.98        10.46 o
   6  -5   2         37.25         48.80        10.03 o
   7  -5   2       2236.98       2238.19        61.37 o
   8  -5   2       1609.92       1614.67        38.17 o
   9  -5   2       1717.49       1706.58        62.52 o
  10  -5   2        759.16        759.85        13.93 o
  11  -5   2        650.13        667.24        18.19 o
  12  -5   2        713.94        709.41        16.90 o
  13  -5   2        632.62        651.50        27.41 o
 -12  -4   2        494.13        515.28        19.91 o
 -11  -4   2        233.74        227.63        14.95 o
 -10  -4   2          2.31         16.42        14.37 o
  -9  -4   2        100.29         84.81        13.38 o
  -8  -4   2        266.64        273.54        32.66 o
  -7  -4   2       1538.55       1523.98        41.02 o
  -6  -4   2        237.15        218.25        11.78 o
  -5  -4   2       2791.82       3104.53        34.60 o
  -4  -4   2       1179.79       1101.81        15.33 o
  -3  -4   2       5767.33       5701.59        57.86 o
  -2  -4   2       8625.47       8384.67       210.53 o
  -1  -4   2       1216.64       1012.86        31.99 o
   0  -4   2       4938.14       4423.69       157.51 o
   1  -4   2       6570.95       6008.29       201.88 o
   2  -4   2       4718.43       4339.15        74.22 o
   3  -4   2       7489.43       7830.38       209.56 o
   4  -4   2       2622.77       2607.91        47.05 o
   5  -4   2       2707.88       2723.98        21.78 o
   6  -4   2       5841.95       5905.21        65.08 o
   7  -4   2       2210.54       2291.38        81.87 o
   8  -4   2       1716.89       1766.30        19.63 o
   9  -4   2          9.15         17.40        13.39 o
  10  -4   2        320.71        327.82        12.41 o
  11  -4   2         64.71         76.11        13.73 o
  12  -4   2        140.87        131.65        11.47 o
  13  -4   2         31.58         53.66        13.98 o
 -13  -3   2         34.80         56.13        14.04 o
 -12  -3   2        356.92        355.95        13.86 o
 -11  -3   2       1316.53       1416.03        17.91 o
 -10  -3   2       2249.14       2297.92        93.49 o
  -9  -3   2       4208.30       4141.46        22.27 o
  -8  -3   2       3047.97       3151.58        20.68 o
  -7  -3   2        267.45        270.16        13.65 o
  -6  -3   2        337.69        376.59        16.46 o
  -5  -3   2         13.29         17.76        14.69 o
  -4  -3   2        312.79        322.02        13.14 o
  -3  -3   2        284.59        325.26        13.45 o
  -2  -3   2         28.76         41.65        15.01 o
  -1  -3   2        294.03        273.38        15.80 o
   0  -3   2         34.19         47.57        12.92 o
   1  -3   2       1878.93       1757.89        51.00 o
   2  -3   2       2449.61       2268.13        54.95 o
   3  -3   2       5844.55       6164.27       103.47 o
   4  -3   2       6617.38       7004.99        62.78 o
   5  -3   2       5660.71       6128.11       110.42 o
   6  -3   2       3060.44       3078.58        56.00 o
   7  -3   2       2282.55       2298.79        61.99 o
   8  -3   2       4272.93       4157.30       131.32 o
   9  -3   2       2122.55       2065.06        22.27 o
  10  -3   2       1587.69       1648.58        33.63 o
  11  -3   2       1293.62       1258.16        16.55 o
  12  -3   2        904.39        918.24        27.86 o
  13  -3   2          6.01          5.57        11.06 o
 -13  -2   2        704.87        740.63        15.31 o
 -12  -2   2        566.56        590.09        14.53 o
 -11  -2   2       1292.95       1272.08        35.75 o
 -10  -2   2       1832.00       1823.54        17.96 o
  -9  -2   2       1124.31       1089.60        36.57 o
  -8  -2   2       2244.89       2261.16        55.61 o
  -7  -2   2       4857.42       4956.88        87.86 o
  -6  -2   2       6015.94       6276.10       218.97 o
  -5  -2   2        247.55        167.48        12.52 o
  -4  -2   2       7779.57       8066.60       235.14 o
  -3  -2   2      11861.15      12315.07       255.26 o
  -2  -2   2       2277.33       2120.35        41.13 o
  -1  -2   2       3800.51       4261.83        47.81 o
   0  -2   2      34733.44      36802.56       138.66 o
   1  -2   2      13504.72      14691.52       332.13 o
   2  -2   2       2050.70       2136.79        77.23 o
   3  -2   2         17.69          8.02        11.45 o
   4  -2   2         88.32         71.86        14.63 o
   5  -2   2        512.38        501.63        16.06 o
   6  -2   2       1213.65       1215.69        19.42 o
   7  -2   2        620.56        693.19        12.88 o
   8  -2   2        344.27        344.43        11.20 o
   9  -2   2       1172.28       1186.05        18.94 o
  10  -2   2       2787.80       2766.62        17.32 o
  11  -2   2       1928.56       1882.54        33.20 o
  12  -2   2       1330.95       1324.40        39.69 o
  13  -2   2        330.00        297.25        16.44 o
 -13  -1   2        166.21        156.17        18.64 o
 -12  -1   2         54.76         55.64        12.43 o
 -11  -1   2        204.39        204.83        17.22 o
 -10  -1   2         38.31         37.45        13.22 o
  -9  -1   2        675.64        611.53        20.96 o
  -8  -1   2        639.98        646.56        25.69 o
  -7  -1   2       1317.21       1245.63        17.12 o
  -6  -1   2       1607.71       1539.94        16.41 o
  -5  -1   2        489.18        386.33        17.88 o
  -4  -1   2      15442.18      15870.61       136.41 o
  -3  -1   2       2288.65       2078.36        40.18 o
  -2  -1   2        375.30        322.36        16.94 o
  -1  -1   2        411.08        240.79        17.76 o
   0  -1   2       6971.56       6483.93        69.10 o
   1  -1   2      10468.05      10558.89       407.48 o
   2  -1   2       1905.39       1873.85        22.36 o
   3  -1   2        547.08        445.32        13.72 o
   4  -1   2       5833.64       6048.35        52.92 o
   5  -1   2        194.45        119.94        11.37 o
   6  -1   2        509.19        663.14        17.41 o
   7  -1   2        688.39        767.11        14.88 o
   8  -1   2       1020.06       1047.31        26.22 o
   9  -1   2         68.70         72.75        10.70 o
  10  -1   2       1770.01       1725.56        28.34 o
  11  -1   2        740.14        768.94        13.78 o
  12  -1   2       1223.02       1158.00        24.89 o
  13  -1   2        176.46        172.73        12.54 o
 -13   0   2        752.10        794.03        16.87 o
 -12   0   2        207.69        209.61        14.63 o
 -11   0   2        464.15        493.10        18.50 o
 -10   0   2        221.30        238.57        16.83 o
  -9   0   2          1.81        -11.83        16.47 o
  -8   0   2         96.01        105.04        13.65 o
  -7   0   2       1216.24       1324.83        27.61 o
  -6   0   2         90.15         79.99        21.52 o
  -5   0   2        135.75        155.69        12.81 o
  -4   0   2        486.41        544.48        16.63 o
  -3   0   2       1388.84       1409.98        25.64 o
  -2   0   2      48010.75      51185.07       159.29 o
  -1   0   2       2924.06       2757.10        73.99 o
   0   0   2      13250.00      12916.67       118.03 o
   1   0   2        186.25        149.77        30.35 o
   2   0   2       1019.47       1379.95        25.56 o
   3   0   2      12889.54      14270.41       183.42 o
   4   0   2       8505.86       9199.43        75.27 o
   5   0   2       4532.17       4571.30        72.02 o
   6   0   2        801.72        734.84        32.71 o
   7   0   2       2443.73       2400.01        19.66 o
   8   0   2       6446.23       6616.01        30.25 o
   9   0   2       1564.44       1484.04        20.20 o
  10   0   2          1.78          4.84         9.52 o
  11   0   2        807.66        805.38        16.26 o
  12   0   2          4.84         22.15        11.69 o
  13   0   2        365.73        345.85        14.39 o
 -13   1   2       1787.28       1709.03        16.68 o
 -12   1   2       1156.32       1182.79        14.64 o
 -11   1   2        974.99       1029.14        15.60 o
 -10   1   2       1696.34       1662.30        21.29 o
  -9   1   2       4940.89       5083.33       144.75 o
  -8   1   2       4125.95       4240.65        96.57 o
  -7   1   2       3965.46       4007.89       146.95 o
  -6   1   2       3718.69       3945.72        29.25 o
  -5   1   2       2317.87       2362.50        20.03 o
  -4   1   2        258.98        420.00        14.29 o
  -3   1   2         25.37         48.61        15.13 o
  -2   1   2        599.71        559.67        15.45 o
  -1   1   2       2929.18       2840.63        47.22 o
   0   1   2        143.46        141.13        13.14 o
   1   1   2         10.38         20.23        15.76 o
   2   1   2        225.67        180.03        14.07 o
   3   1   2       1537.68       1372.71        38.44 o
   4   1   2      11468.53      12953.45        42.22 o
   5   1   2       6345.86       6754.99       266.75 o
   6   1   2       1809.25       1671.35        37.29 o
   7   1   2       3501.53       3892.06        22.72 o
   8   1   2        160.87        132.44        12.02 o
   9   1   2       3995.93       3854.42        64.60 o
  10   1   2       2232.18       2271.50        66.46 o
  11   1   2       1860.31       1780.70        30.87 o
  12   1   2       1080.54       1102.71        34.97 o
 -13   2   2         36.02         53.17        11.99 o
 -12   2   2        212.84        228.90        11.35 o
 -11   2   2       1981.10       1903.95        36.78 o
 -10   2   2        980.35       1017.22        16.79 o
  -9   2   2       1078.94       1005.55        22.88 o
  -8   2   2       5364.92       5439.97        58.98 o
  -7   2   2       4300.43       4583.45        44.23 o
  -6   2   2       1703.88       1676.52        38.03 o
  -5   2   2       3782.95       3805.89        22.53 o
  -4   2   2       7317.24       7312.28       170.26 o
  -3   2   2      15139.46      15390.54       139.54 o
  -2   2   2      10104.06      10316.81        74.74 o
  -1   2   2      17055.87      17073.35       503.02 o
   0   2   2        520.68        448.64        21.32 o
   1   2   2       2881.94       2663.37        50.07 o
   2   2   2       4171.59       4051.69       141.86 o
   3   2   2       1677.03       1709.72        34.34 o
   4   2   2       1060.40       1171.96        54.25 o
   5   2   2        140.81        214.29        11.79 o
   6   2   2        601.75        645.11        30.69 o
   7   2   2        135.63        161.33        12.02 o
   8   2   2        197.00        245.05        13.93 o
   9   2   2       2008.04       2032.39        18.68 o
  10   2   2        272.74        310.66        17.02 o
  11   2   2        793.74        823.78        20.94 o
  12   2   2       1276.72       1175.08        29.33 o
 -13   3   2       1665.04       1602.28        43.72 o
 -12   3   2        264.32        290.37        14.99 o
 -11   3   2        624.98        677.77        14.91 o
 -10   3   2       1134.98       1107.46        15.47 o
  -9   3   2          2.00         13.66        10.11 o
  -8   3   2        892.35       1030.77        17.30 o
  -7   3   2        475.45        466.48        11.31 o
  -6   3   2       2090.61       2157.77        38.45 o
  -5   3   2        103.35         53.02        10.80 o
  -4   3   2       2881.43       3071.10        19.27 o
  -3   3   2       1278.42       1215.98        14.84 o
  -2   3   2       2258.29       2241.79        32.30 o
  -1   3   2       5081.30       4683.42        70.97 o
   0   3   2       1477.53       1265.80        27.03 o
   1   3   2       6947.99       6462.59       160.69 o
   2   3   2       7444.27       6992.40       251.09 o
   3   3   2       7555.39       7542.58       190.92 o
   4   3   2       1603.57       1555.98        48.45 o
   5   3   2       2612.40       2600.10        85.18 o
   6   3   2       4040.64       4169.53        95.91 o
   7   3   2        143.42        174.28        13.56 o
   8   3   2        915.74        867.71        36.33 o
   9   3   2        606.63        610.82        27.25 o
  10   3   2        461.95        438.64        13.38 o
  11   3   2          0.11         13.85        14.95 o
  12   3   2          0.78          3.29        11.35 o
 -13   4   2         32.55         42.45        15.50 o
 -12   4   2       2195.41       2097.53        63.54 o
 -11   4   2       2173.85       2214.03        22.06 o
 -10   4   2       1311.73       1314.35        15.42 o
  -9   4   2       2686.62       2658.02        16.84 o
  -8   4   2       1262.37       1192.12        15.11 o
  -7   4   2        712.96        658.14        11.92 o
  -6   4   2        164.26        160.42         9.52 o
  -5   4   2          1.39          4.09         9.98 o
  -4   4   2       2246.43       2520.44        16.73 o
  -3   4   2        108.18        159.90        11.29 o
  -2   4   2        293.16        364.19        13.36 o
  -1   4   2         89.97         72.17        11.87 o
   0   4   2       4756.52       4819.30       113.80 o
   1   4   2       5614.35       5686.67        76.42 o
   2   4   2       2885.78       2776.72        21.75 o
   3   4   2       4462.68       4083.26       158.65 o
   4   4   2       1784.06       1749.53        52.60 o
   5   4   2       1143.59       1088.17        55.07 o
   6   4   2       4633.26       4629.54       112.48 o
   7   4   2       1770.02       1755.41        63.09 o
   8   4   2       4215.10       4142.39        63.51 o
   9   4   2       1585.61       1520.93        56.21 o
  10   4   2        840.61        811.29        36.84 o
  11   4   2        576.37        564.99        40.70 o
  12   4   2        807.51        766.59        40.76 o
 -13   5   2        712.84        709.35        19.66 o
 -12   5   2        279.50        279.15        14.93 o
 -11   5   2        692.57        654.61        11.61 o
 -10   5   2       1188.04       1183.66        28.28 o
  -9   5   2        945.44        987.73        14.09 o
  -8   5   2       9324.09       9412.57        93.58 o
  -7   5   2       7501.33       7638.17       224.42 o
  -6   5   2       4562.29       4622.15        63.79 o
  -5   5   2       4154.61       4232.38        48.62 o
  -4   5   2        123.05         30.09         9.99 o
  -3   5   2       4454.41       4200.96        74.06 o
  -2   5   2       1913.46       1917.01        25.65 o
  -1   5   2        200.72        179.77        11.72 o
   0   5   2       6818.64       7150.96       154.83 o
   1   5   2       1756.51       1819.53        45.11 o
   2   5   2        126.20        127.21        10.69 o
   3   5   2          3.95          1.51        11.04 o
   4   5   2         13.01          8.75        11.98 o
   5   5   2         39.30         54.47        10.61 o
   6   5   2       1849.68       1959.85        43.94 o
   7   5   2       1275.37       1252.30        34.31 o
   8   5   2       1107.80       1089.93        19.18 o
   9   5   2        447.64        465.02        17.36 o
  10   5   2       1159.00       1204.36        51.48 o
  11   5   2        806.52        766.66        15.30 o
 -13   6   2        400.31        414.13        14.54 o
 -12   6   2         10.34          6.93        14.10 o
 -11   6   2         31.10         22.95        11.05 o
 -10   6   2         26.45         41.95        10.44 o
  -9   6   2          1.88          6.02        10.28 o
  -8   6   2        137.16        122.71        11.04 o
  -7   6   2       1463.94       1441.18        12.78 o
  -6   6   2       3012.50       3036.36        34.73 o
  -5   6   2       4354.98       4703.11        81.14 o
  -4   6   2      13123.03      14135.50       172.85 o
  -3   6   2       2291.44       2007.23        30.31 o
  -2   6   2       1347.01       1028.46        13.10 o
  -1   6   2       3817.75       3587.27        61.75 o
   0   6   2       5814.08       5613.30        73.24 o
   1   6   2       5614.69       5350.93       117.70 o
   2   6   2       3463.11       3407.31        64.20 o
   3   6   2        934.12        893.91        16.91 o
   4   6   2       1652.75       1643.16        23.41 o
   5   6   2       3093.78       3080.75        70.22 o
   6   6   2       1771.03       1726.77        32.47 o
   7   6   2        576.70        599.42        13.59 o
   8   6   2         28.61         44.25         9.87 o
   9   6   2        121.05        129.91        12.99 o
  10   6   2          3.66         10.71        10.76 o
  11   6   2          0.43         31.90        16.31 o
 -13   7   2       1481.64       1457.63        16.66 o
 -12   7   2        469.51        507.47        27.95 o
 -11   7   2        887.48        844.23        26.16 o
 -10   7   2       2065.25       2110.34        63.35 o
  -9   7   2        546.57        548.41        10.79 o
  -8   7   2        292.03        270.13        12.24 o
  -7   7   2       1267.87       1216.05        12.32 o
  -6   7   2       2352.48       2482.04        45.41 o
  -5   7   2         49.90         65.83         9.32 o
  -4   7   2       1469.08       1463.21        24.92 o
  -3   7   2        380.57        417.51        11.30 o
  -2   7   2        612.12        578.36        13.30 o
  -1   7   2        701.79        633.37        12.12 o
   0   7   2        101.34         71.89        10.08 o
   1   7   2        208.21        139.79        10.63 o
   2   7   2       1693.15       1576.24        35.30 o
   3   7   2       3313.28       3280.17        25.35 o
   4   7   2       3844.85       3701.57       198.78 o
   5   7   2       1293.97       1274.47        43.59 o
   6   7   2       1647.63       1604.48        31.47 o
   7   7   2       1158.60       1150.87        49.00 o
   8   7   2         80.40         98.20        12.72 o
   9   7   2          9.64         14.83        12.94 o
  10   7   2        660.22        647.78        41.48 o
 -13   8   2        825.50        805.66        23.55 o
 -12   8   2       2056.45       1924.99        40.11 o
 -11   8   2       1061.85       1053.74        22.78 o
 -10   8   2       1758.65       1669.61        86.04 o
  -9   8   2        590.28        647.70        17.61 o
  -8   8   2       1060.20       1127.38        22.39 o
  -7   8   2       1344.15       1438.95        23.30 o
  -6   8   2       2791.38       2777.36        56.08 o
  -5   8   2       1783.18       1757.02        25.65 o
  -4   8   2        642.88        602.16        15.35 o
  -3   8   2        177.56        183.35         9.85 o
  -2   8   2        285.13        311.68        10.93 o
  -1   8   2        560.61        551.81        11.64 o
   0   8   2        299.73        346.55        11.91 o
   1   8   2        252.74        265.19        11.34 o
   2   8   2         90.51        101.50        11.84 o
   3   8   2         20.79         41.41        16.55 o
   4   8   2        389.08        403.63        13.59 o
   5   8   2       1027.56       1009.34        13.54 o
   6   8   2       1526.27       1520.41        33.45 o
   7   8   2        844.69        841.17        25.26 o
   8   8   2       1040.11        991.98        26.33 o
   9   8   2        805.87        847.42        21.90 o
  10   8   2        317.78        298.21        21.77 o
 -12   9   2        128.82        134.47        13.56 o
 -11   9   2        516.12        516.52        12.68 o
 -10   9   2        828.67        845.14        34.58 o
  -9   9   2       1163.63       1159.13        24.54 o
  -8   9   2       2091.06       2043.36        47.93 o
  -7   9   2          9.38         25.01         8.06 o
  -6   9   2       1356.22       1375.46        39.14 o
  -5   9   2       8891.50       8571.71       181.23 o
  -4   9   2       4615.61       4532.68        70.42 o
  -3   9   2       1563.43       1518.40        23.68 o
  -2   9   2       2605.85       2477.77        36.12 o
  -1   9   2       4497.09       4346.09        66.87 o
   0   9   2       2678.85       2687.74        44.13 o
   1   9   2        156.55        172.91        10.61 o
   2   9   2          7.50         27.09        10.67 o
   3   9   2        743.24        720.92        14.86 o
   4   9   2         38.36         28.20        16.69 o
   5   9   2        120.34        127.24        13.83 o
   6   9   2         14.92         21.27        12.16 o
   7   9   2        177.34        195.47        11.80 o
   8   9   2         82.41         90.49        15.72 o
   9   9   2        902.69        898.87        27.35 o
 -12  10   2        600.57        595.26        37.15 o
 -11  10   2         68.73         91.16        12.06 o
 -10  10   2         62.04         55.77        11.75 o
  -9  10   2        146.67        139.52        11.29 o
  -8  10   2        505.64        492.13        21.81 o
  -7  10   2          6.91         20.96         8.96 o
  -6  10   2        456.69        477.98        10.86 o
  -5  10   2         63.16         72.09        11.82 o
  -4  10   2       1515.22       1478.11        25.58 o
  -3  10   2       2135.37       2170.78        37.57 o
  -2  10   2       4034.49       4136.20        42.08 o
  -1  10   2       4797.94       4625.08        79.49 o
   0  10   2        409.37        365.42        11.40 o
   1  10   2       2059.87       1988.84        36.53 o
   2  10   2       2237.51       2164.10        46.88 o
   3  10   2       3595.53       3565.31        34.40 o
   4  10   2       1906.54       1825.58        80.72 o
   5  10   2        392.73        374.73        25.95 o
   6  10   2        619.02        639.11        16.09 o
   7  10   2       1926.88       1931.30        46.83 o
   8  10   2        701.73        714.65        32.97 o
 -11  11   2       1491.50       1418.25        32.82 o
 -10  11   2       1187.13       1208.36        33.02 o
  -9  11   2       1557.41       1495.58        24.79 o
  -8  11   2       1740.10       1788.96        37.97 o
  -7  11   2       1029.88       1107.25        13.13 o
  -6  11   2        976.43        956.17        13.35 o
  -5  11   2       1014.40       1022.65        17.15 o
  -4  11   2         90.49        106.01         9.50 o
  -3  11   2          0.31         16.93        10.26 o
  -2  11   2         35.06         52.37        10.41 o
  -1  11   2          0.25         18.69        10.27 o
   0  11   2        101.55         91.78         9.66 o
   1  11   2         69.40         82.17         9.78 o
   2  11   2       1065.15       1052.68        19.15 o
   3  11   2       1751.06       1719.45        85.50 o
   4  11   2         49.19         61.62        14.45 o
   5  11   2       1951.87       1925.12        31.79 o
   6  11   2       1368.07       1309.72        31.17 o
   7  11   2        182.78        178.02        24.98 o
 -11  12   2         52.68         77.64        14.13 o
 -10  12   2        840.26        858.76        11.56 o
  -9  12   2       1528.27       1513.81        13.59 o
  -8  12   2       1822.93       1808.18        45.43 o
  -7  12   2       1535.47       1521.13        34.59 o
  -6  12   2        783.00        806.27        12.38 o
  -5  12   2       1898.08       1926.24        42.84 o
  -4  12   2       1346.41       1356.37        18.51 o
  -3  12   2       1557.10       1553.61        36.66 o
  -2  12   2       1632.28       1602.19        22.14 o
  -1  12   2        154.30        149.34        10.86 o
   0  12   2        900.76        914.70        12.80 o
   1  12   2        122.06        117.16         9.96 o
   2  12   2        707.68        695.50        16.84 o
   3  12   2         20.89         39.64        17.59 o
   4  12   2        215.81        216.70        15.88 o
   5  12   2         23.76         41.48        15.44 o
   6  12   2          5.02          5.68        27.69 o
 -10  13   2         69.30         64.66        10.81 o
  -9  13   2         16.20         20.35        11.07 o
  -8  13   2        159.33        169.34        12.40 o
  -7  13   2         86.09         83.10        10.55 o
  -6  13   2        330.00        342.42        13.31 o
  -5  13   2        852.70        855.07        18.70 o
  -4  13   2        708.94        704.29        13.51 o
  -3  13   2       1531.53       1559.48        25.33 o
  -2  13   2       2806.51       2832.67        46.06 o
  -1  13   2       1075.99       1079.58        12.43 o
   0  13   2       1245.69       1267.06        12.87 o
   1  13   2       2011.27       1978.30        15.07 o
   2  13   2       1615.54       1671.08        16.17 o
   3  13   2          9.71         15.34        13.23 o
   4  13   2       1002.98       1010.09        19.86 o
   5  13   2        741.61        758.61        18.54 o
  -8  14   2        679.65        693.56        11.79 o
  -7  14   2         66.71         81.84        25.93 o
  -6  14   2        100.77        111.59        13.66 o
  -5  14   2          4.05          0.36        14.40 o
  -4  14   2        152.83        148.11        12.74 o
  -3  14   2          3.90         20.92        11.24 o
  -2  14   2        311.73        291.07        11.89 o
  -1  14   2        193.73        216.96        13.26 o
   0  14   2        134.92        159.06        11.80 o
   1  14   2        289.75        318.39        12.30 o
   2  14   2       1638.46       1651.04        27.09 o
   3  14   2        776.69        799.11        25.73 o
   4  14   2       1201.71       1201.31        19.63 o
  -7  15   2       1815.00       1825.48        28.22 o
  -6  15   2        545.04        518.62        13.14 o
  -5  15   2        613.78        661.41        16.90 o
  -4  15   2       1655.76       1634.02        29.64 o
  -3  15   2       1161.60       1169.56        24.59 o
  -2  15   2         71.42         83.43        13.20 o
  -1  15   2         24.29         25.07        12.12 o
   0  15   2          1.04          6.84        11.03 o
   1  15   2         63.93         73.04        14.00 o
   2  15   2          1.17          5.29        14.14 o
  -4  16   2        351.67        349.08        12.39 o
  -3  16   2        732.72        718.43        13.82 o
  -2  16   2        847.88        864.09        13.97 o
  -1 -16   3        743.84        763.80        30.98 o
   0 -16   3        738.33        762.45        17.36 o
   1 -16   3       1434.00       1456.49        41.59 o
   2 -16   3        300.39        311.28        11.85 o
   3 -16   3         49.64         52.20        10.40 o
   4 -16   3       1093.80       1131.59        16.29 o
   5 -16   3        606.53        622.37        14.15 o
  -3 -15   3         19.89         34.85        13.63 o
  -2 -15   3        146.95        167.10        13.96 o
  -1 -15   3         15.51         34.89        15.32 o
   0 -15   3        694.74        718.03        17.94 o
   1 -15   3         78.21         86.85        10.49 o
   2 -15   3         10.37         13.25        10.44 o
   3 -15   3        491.05        484.15        12.07 o
   4 -15   3       1758.72       1760.82        35.24 o
   5 -15   3        462.65        452.31        14.39 o
   6 -15   3        222.69        207.75        13.10 o
   7 -15   3        652.49        705.86        31.03 o
  -5 -14   3        190.65        174.15        14.64 o
  -4 -14   3        391.40        410.29        13.32 o
  -3 -14   3       1498.11       1449.87        34.32 o
  -2 -14   3        901.48        892.00        17.89 o
  -1 -14   3        364.51        403.59        12.43 o
   0 -14   3        890.80        955.42        11.40 o
   1 -14   3          1.90          1.93         9.92 o
   2 -14   3         24.44         21.20        20.59 o
   3 -14   3        634.62        653.28        32.54 o
   4 -14   3        138.67        132.26        15.01 o
   5 -14   3         78.13         91.50        20.79 o
   6 -14   3        452.55        438.83        14.06 o
   7 -14   3        313.20        304.42        20.87 o
   8 -14   3        724.50        697.53        12.85 o
  -6 -13   3       1030.58       1022.77        56.48 o
  -5 -13   3         79.06         88.26        15.58 o
  -4 -13   3        225.49        257.66        15.65 o
  -3 -13   3       1621.13       1661.79        32.86 o
  -2 -13   3        734.60        781.10        14.07 o
  -1 -13   3        505.12        517.47        12.29 o
   0 -13   3       2585.11       2684.00        58.62 o
   1 -13   3       2655.48       2611.24        29.80 o
   2 -13   3       1887.42       1931.33        54.03 o
   3 -13   3       2159.74       2155.88        17.64 o
   4 -13   3       2603.00       2597.98        48.71 o
   5 -13   3        887.13        892.86        19.14 o
   6 -13   3        220.45        240.51        14.30 o
   7 -13   3        482.87        486.26        20.55 o
   8 -13   3        416.97        419.64        12.59 o
   9 -13   3         23.61         23.49        11.32 o
  -7 -12   3        424.22        432.66        15.13 o
  -6 -12   3          7.29         22.25        18.44 o
  -5 -12   3          0.47         11.99        16.51 o
  -4 -12   3        203.79        218.41        14.85 o
  -3 -12   3        121.72        122.28        23.08 o
  -2 -12   3         37.01         41.84         9.91 o
  -1 -12   3        610.45        567.65        14.28 o
   0 -12   3        763.74        755.87        13.70 o
   1 -12   3        270.39        313.87        12.14 o
   2 -12   3       1546.43       1547.58        35.18 o
   3 -12   3        990.97        973.40        13.49 o
   4 -12   3       1750.26       1663.40        55.89 o
   5 -12   3        953.46        954.05        21.34 o
   6 -12   3       1769.19       1747.78        43.57 o
   7 -12   3       1730.62       1763.28        51.60 o
   8 -12   3        949.80        994.77        19.15 o
   9 -12   3       2300.44       2289.84        61.01 o
  10 -12   3       1287.69       1283.55        19.01 o
  -8 -11   3        589.57        627.25        45.07 o
  -7 -11   3       1160.65       1205.27        49.57 o
  -6 -11   3       1215.19       1197.28        73.55 o
  -5 -11   3       1141.96       1134.33        54.95 o
  -4 -11   3       2274.67       2300.97        54.31 o
  -3 -11   3        187.49        214.16        14.26 o
  -2 -11   3         87.28         80.27        10.28 o
  -1 -11   3       1353.33       1356.76        31.54 o
   0 -11   3        947.15        966.54        11.94 o
   1 -11   3        915.54        932.59        35.84 o
   2 -11   3        150.93        185.69        13.68 o
   3 -11   3          5.24         19.89        10.46 o
   4 -11   3         71.53         93.04        10.59 o
   5 -11   3        287.14        310.36         9.43 o
   6 -11   3        532.54        527.53        15.16 o
   7 -11   3        952.59        968.47        28.45 o
   8 -11   3       1104.48       1084.68        35.66 o
   9 -11   3        423.69        424.85        15.48 o
  10 -11   3       1208.70       1175.48        23.66 o
  11 -11   3       1286.80       1171.89        32.97 o
  -9 -10   3        290.62        299.14        15.18 o
  -8 -10   3        364.38        382.97        13.66 o
  -7 -10   3          3.18         19.05        13.97 o
  -6 -10   3        811.93        838.97        49.65 o
  -5 -10   3       3030.73       2956.12        21.02 o
  -4 -10   3       3187.62       2937.08       129.73 o
  -3 -10   3       1510.75       1599.96        17.92 o
  -2 -10   3       1777.60       1897.22        47.30 o
  -1 -10   3       2983.56       2877.45        56.15 o
   0 -10   3         85.64         76.28         9.47 o
   1 -10   3        113.53         96.22        11.69 o
   2 -10   3       3244.91       3162.93        23.81 o
   3 -10   3       4904.94       4907.21       192.44 o
   4 -10   3         56.44         50.13         9.13 o
   5 -10   3       1858.17       1854.67        33.51 o
   6 -10   3        249.03        273.30        12.77 o
   7 -10   3          0.50         11.97         8.85 o
   8 -10   3        227.69        231.32        10.38 o
   9 -10   3        135.60        128.85        10.36 o
  10 -10   3       1378.02       1339.91        34.51 o
  11 -10   3        681.68        642.70        21.54 o
 -10  -9   3        136.27        121.66        11.60 o
  -9  -9   3        466.23        438.76        14.43 o
  -8  -9   3        137.31        142.77        12.87 o
  -7  -9   3        209.62        222.78        11.36 o
  -6  -9   3        173.39        155.53        14.84 o
  -5  -9   3        176.10        147.30        13.77 o
  -4  -9   3        105.34        105.88        11.69 o
  -3  -9   3        446.87        458.31        21.06 o
  -2  -9   3        186.98        243.85        17.89 o
  -1  -9   3       2220.82       2130.95        66.17 o
   0  -9   3       2272.33       2222.23        84.01 o
   1  -9   3       4067.62       4020.81       118.39 o
   2  -9   3       2747.39       2576.07       106.64 o
   3  -9   3       3960.13       3998.92       132.10 o
   4  -9   3        714.17        792.38        20.41 o
   5  -9   3       1353.35       1271.47        39.07 o
   6  -9   3       4304.68       4261.17       110.25 o
   7  -9   3       3007.18       3002.30        77.41 o
   8  -9   3         75.14         92.29         9.81 o
   9  -9   3       2143.79       2123.16        40.05 o
  10  -9   3       2195.79       2093.56        68.67 o
  11  -9   3        230.22        230.43        12.30 o
  12  -9   3         38.01         24.77        12.38 o
 -10  -8   3       1244.46       1211.30        16.77 o
  -9  -8   3        585.65        620.77        23.25 o
  -8  -8   3        355.77        363.65        12.79 o
  -7  -8   3       1228.28       1179.86        14.61 o
  -6  -8   3       1535.90       1453.04        27.80 o
  -5  -8   3       1541.70       1451.08        33.75 o
  -4  -8   3        308.06        300.54        14.55 o
  -3  -8   3        296.28        300.86        20.70 o
  -2  -8   3        899.50        835.82        53.77 o
  -1  -8   3         16.23         10.41         9.04 o
   0  -8   3         15.81         28.14        10.05 o
   1  -8   3        268.83        265.39        10.80 o
   2  -8   3        498.09        450.91        15.24 o
   3  -8   3       3458.87       3459.92       123.51 o
   4  -8   3         80.69         85.52        11.83 o
   5  -8   3        322.50        341.28        11.84 o
   6  -8   3        631.69        625.51        10.19 o
   7  -8   3       2566.61       2528.00        56.68 o
   8  -8   3       2256.01       2185.24        27.65 o
   9  -8   3       2773.71       2733.17        58.00 o
  10  -8   3       2169.74       2111.59        58.01 o
  11  -8   3        259.97        269.14        15.72 o
  12  -8   3        440.96        402.57        13.23 o
 -11  -7   3        239.92        237.48        12.80 o
 -10  -7   3        401.35        428.40        22.22 o
  -9  -7   3        978.00       1047.30        31.38 o
  -8  -7   3        440.95        445.29        12.71 o
  -7  -7   3       5168.90       4948.17        88.17 o
  -6  -7   3       1505.15       1534.90        37.24 o
  -5  -7   3       2070.94       2005.63        42.75 o
  -4  -7   3       5271.51       5064.97       124.95 o
  -3  -7   3         11.40         63.95        24.90 o
  -2  -7   3       2484.03       2394.55        69.25 o
  -1  -7   3       4487.94       4384.95        25.64 o
   0  -7   3       2385.26       2190.78        30.98 o
   1  -7   3       2868.70       2974.23       102.45 o
   2  -7   3       4490.11       4791.87       122.65 o
   3  -7   3        186.11        203.74         9.56 o
   4  -7   3        217.99        235.10        11.65 o
   5  -7   3        211.25        224.18         9.83 o
   6  -7   3         25.46         30.61         8.65 o
   7  -7   3         39.09         45.60         9.55 o
   8  -7   3         26.36         32.02         8.30 o
   9  -7   3        569.16        580.29        29.28 o
  10  -7   3       1010.12        998.61        34.16 o
  11  -7   3       1097.56       1052.54        15.24 o
  12  -7   3       1637.63       1612.33        53.16 o
 -11  -6   3        328.92        318.84        12.61 o
 -10  -6   3        298.09        313.19        15.00 o
  -9  -6   3        200.62        191.74        14.00 o
  -8  -6   3         85.64         96.91        10.89 o
  -7  -6   3          0.32          9.01        11.67 o
  -6  -6   3        646.39        640.27        10.97 o
  -5  -6   3       1644.70       1591.96        29.20 o
  -4  -6   3       1734.61       1695.09        31.15 o
  -3  -6   3       3106.68       2938.84       114.35 o
  -2  -6   3        345.49        202.92        14.40 o
  -1  -6   3       2601.59       2436.73        40.64 o
   0  -6   3      21801.50      22646.21       678.63 o
   1  -6   3       2437.73       2217.23        37.16 o
   2  -6   3       2790.97       2364.67        56.16 o
   3  -6   3       2338.98       1997.26        68.77 o
   4  -6   3       3654.47       3546.30       119.99 o
   5  -6   3       1021.25       1012.57        12.30 o
   6  -6   3       1929.98       1939.21        29.77 o
   7  -6   3       1244.27       1215.48        12.68 o
   8  -6   3        760.94        798.52        26.42 o
   9  -6   3        285.76        281.33        16.92 o
  10  -6   3         12.84         13.72        14.04 o
  11  -6   3         35.74         21.50        12.66 o
  12  -6   3          1.63         24.69        13.06 o
  13  -6   3        434.92        420.83        21.70 o
 -12  -5   3        868.73        895.90        53.85 o
 -11  -5   3       1055.01       1057.18        17.38 o
 -10  -5   3        908.66        913.68        14.71 o
  -9  -5   3        783.78        824.56        32.94 o
  -8  -5   3       3010.13       2950.58        19.27 o
  -7  -5   3        355.84        347.34        16.75 o
  -6  -5   3        848.82        921.15        19.86 o
  -5  -5   3        457.66        499.94        12.63 o
  -4  -5   3        178.94        217.50        11.62 o
  -3  -5   3        624.19        649.81        12.14 o
  -2  -5   3        970.67        944.40        26.46 o
  -1  -5   3       4342.07       4287.01        97.20 o
   0  -5   3        990.52        915.26        19.18 o
   1  -5   3         97.36        156.81         9.42 o
   2  -5   3       5099.10       5275.52       126.46 o
   3  -5   3       6524.11       6813.18        56.33 o
   4  -5   3       3821.34       3824.57        69.54 o
   5  -5   3       2589.23       2461.39        31.75 o
   6  -5   3       3844.44       3798.41        74.36 o
   7  -5   3       4297.32       4325.16        72.09 o
   8  -5   3       3048.48       3155.26       146.26 o
   9  -5   3       1126.03       1192.50        33.96 o
  10  -5   3        575.52        594.28        15.15 o
  11  -5   3       1057.60        977.12        20.98 o
  12  -5   3       1205.80       1150.66        14.29 o
  13  -5   3        722.19        691.58        30.26 o
 -12  -4   3        280.60        271.80        16.02 o
 -11  -4   3        529.72        536.81        16.03 o
 -10  -4   3        997.29       1084.23        15.35 o
  -9  -4   3       1705.92       1739.66        23.85 o
  -8  -4   3       3923.82       3881.20        20.66 o
  -7  -4   3       7999.23       8008.64       273.33 o
  -6  -4   3       3780.89       3884.14        50.32 o
  -5  -4   3        559.61        474.88        12.77 o
  -4  -4   3       3864.52       3630.89        70.05 o
  -3  -4   3        157.33         90.61        16.78 o
  -2  -4   3       1314.22       1179.75        30.38 o
  -1  -4   3       5650.67       5693.81        98.10 o
   0  -4   3       1944.17       1857.53        71.25 o
   1  -4   3       6949.44       7155.73       199.27 o
   2  -4   3        723.16        715.41        20.78 o
   3  -4   3          2.50          4.38        10.68 o
   4  -4   3         60.11         51.05        10.92 o
   5  -4   3         98.98        115.46        10.80 o
   6  -4   3        900.20        970.42        25.91 o
   7  -4   3       2888.36       2818.62        87.63 o
   8  -4   3       2273.50       2450.55        37.91 o
   9  -4   3       1854.65       1890.90        19.42 o
  10  -4   3       1210.68       1160.61        16.16 o
  11  -4   3       1366.87       1308.35        21.35 o
  12  -4   3       1250.81       1250.82        43.54 o
  13  -4   3        885.16        860.06        46.40 o
 -13  -3   3         22.87         30.27        16.04 o
 -12  -3   3         26.65         21.02        18.43 o
 -11  -3   3        329.55        307.01        42.71 o
 -10  -3   3          0.27         26.16        18.50 o
  -9  -3   3        319.36        318.51        17.08 o
  -8  -3   3        809.07        937.71        15.89 o
  -7  -3   3       1377.22       1352.33        40.92 o
  -6  -3   3       1973.57       2014.46        71.53 o
  -5  -3   3       2801.58       2818.14        21.61 o
  -4  -3   3      15459.93      16608.96       467.86 o
  -3  -3   3       6793.53       6612.19        30.87 o
  -2  -3   3       2309.16       2039.80        60.35 o
  -1  -3   3       6169.68       5708.73        46.22 o
   0  -3   3       3795.91       3527.46       140.96 o
   1  -3   3      12092.57      11408.13       269.81 o
   2  -3   3       6662.95       6635.09       183.61 o
   3  -3   3       4308.58       4390.58        95.22 o
   4  -3   3       1840.68       1858.39        39.77 o
   5  -3   3       2013.16       2055.46        24.08 o
   6  -3   3       1175.89       1146.03        31.96 o
   7  -3   3        272.80        297.32        11.22 o
   8  -3   3        106.06         91.98         9.64 o
   9  -3   3         14.13         28.38        10.50 o
  10  -3   3         11.36         11.68        10.58 o
  11  -3   3          0.72          2.27        14.07 o
  12  -3   3        759.61        731.20        24.03 o
  13  -3   3       1136.21       1090.80        30.23 o
 -13  -2   3        726.82        786.30        48.98 o
 -12  -2   3       1383.84       1420.34        65.24 o
 -11  -2   3        776.74        813.01        40.03 o
 -10  -2   3       1820.19       1837.09        19.82 o
  -9  -2   3       1033.22       1068.67        14.69 o
  -8  -2   3        750.49        748.94        46.58 o
  -7  -2   3        538.74        578.12        18.43 o
  -6  -2   3         72.05         80.96        13.35 o
  -5  -2   3        404.24        490.70        23.70 o
  -4  -2   3        222.82        269.97        15.31 o
  -3  -2   3         12.34         35.61        14.03 o
  -2  -2   3       3535.95       3594.11        30.20 o
  -1  -2   3       2372.10       2218.77        35.06 o
   0  -2   3       1785.13       1767.42        39.87 o
   1  -2   3      11838.31      11682.38       246.91 o
   2  -2   3       9589.07      10030.28       271.70 o
   3  -2   3       3692.31       3590.19        60.64 o
   4  -2   3       3788.70       3637.32        52.77 o
   5  -2   3      10462.68      11358.28       157.38 o
   6  -2   3       2007.89       1950.78        63.42 o
   7  -2   3        261.03        227.62        10.76 o
   8  -2   3       2735.03       2881.74        74.97 o
   9  -2   3       3145.53       3046.94        28.89 o
  10  -2   3       2362.46       2309.89        22.42 o
  11  -2   3        530.13        554.38        17.71 o
  12  -2   3        115.30        169.39        16.46 o
  13  -2   3          1.67          6.96        14.01 o
 -13  -1   3       1180.22       1147.09        26.62 o
 -12  -1   3        540.41        521.91        13.43 o
 -11  -1   3       2329.81       2222.39        47.01 o
 -10  -1   3       1182.99       1142.93        27.31 o
  -9  -1   3        940.99        923.53        66.80 o
  -8  -1   3       2518.98       2530.16        19.51 o
  -7  -1   3       3876.03       3852.78        95.59 o
  -6  -1   3       2482.50       2335.63        18.55 o
  -5  -1   3      12835.99      13846.14       186.21 o
  -4  -1   3       3482.16       3568.57        26.93 o
  -3  -1   3        830.11        807.12        21.13 o
  -2  -1   3        178.53        237.17        18.49 o
  -1  -1   3       1819.21       1713.52        33.94 o
   0  -1   3        688.50        691.00        33.37 o
   1  -1   3       2591.01       2546.33        76.33 o
   2  -1   3        288.03        346.19        15.36 o
   3  -1   3        639.05        795.00        15.99 o
   4  -1   3        365.68        596.55        16.05 o
   5  -1   3        695.40        656.07        16.19 o
   6  -1   3       5274.41       5566.60       126.89 o
   7  -1   3       3143.51       3327.44        53.33 o
   8  -1   3       1858.03       1813.03        26.36 o
   9  -1   3       2291.32       2302.86        38.75 o
  10  -1   3       2085.03       2057.34        57.69 o
  11  -1   3        968.58        913.61        23.88 o
  12  -1   3       1142.11       1131.80        15.19 o
  13  -1   3        505.32        483.03        16.62 o
 -13   0   3         25.32         40.20        11.54 o
 -12   0   3        390.55        439.35        11.89 o
 -11   0   3        111.69        101.49        10.83 o
 -10   0   3       1623.47       1627.91        43.46 o
  -9   0   3       1143.91       1180.35        24.57 o
  -8   0   3         62.72         94.97        13.50 o
  -7   0   3       3516.76       3408.18        63.16 o
  -6   0   3      10922.57      11331.80       266.96 o
  -5   0   3      12294.86      12816.46       337.11 o
  -4   0   3        121.27         94.10        17.50 o
  -3   0   3       2191.31       1886.45        22.09 o
  -2   0   3      11515.17      11644.71       142.68 o
  -1   0   3       1685.78       1445.88        40.33 o
   0   0   3      10277.34      11591.89        90.85 o
   1   0   3      17262.26      18313.78       101.45 o
   2   0   3       5758.40       6079.62       103.83 o
   3   0   3        389.98        346.05        14.50 o
   4   0   3       1040.30       1030.27        19.81 o
   5   0   3       1106.59       1467.92        17.34 o
   6   0   3         16.12         31.51        10.03 o
   7   0   3        114.32        125.43        13.76 o
   8   0   3          1.30          8.17        11.46 o
   9   0   3        149.68        129.74        10.02 o
  10   0   3       1261.31       1305.24        17.51 o
  11   0   3        211.89        220.81        18.52 o
  12   0   3       1112.45       1039.51        37.69 o
 -13   1   3        168.48        183.08        18.91 o
 -12   1   3        159.18        163.79        14.32 o
 -11   1   3        123.30        132.17        10.84 o
 -10   1   3          7.47         16.75         9.28 o
  -9   1   3          0.29         34.44        18.97 o
  -8   1   3        999.74       1024.28        23.31 o
  -7   1   3       1524.18       1667.56        16.52 o
  -6   1   3        724.96        787.36        17.99 o
  -5   1   3        352.14        376.36        17.79 o
  -4   1   3        286.23        242.51        17.82 o
  -3   1   3       7608.23       7597.41        40.39 o
  -2   1   3       8760.89       8774.05        51.23 o
  -1   1   3      20355.81      20893.46       102.06 o
   0   1   3       1544.27       1410.99        23.69 o
   1   1   3       5308.76       4921.48       167.33 o
   2   1   3      12773.72      13575.67        77.70 o
   3   1   3       5667.97       5890.72       266.08 o
   4   1   3       1401.04       1342.80        46.20 o
   5   1   3       4214.58       4492.67       104.88 o
   6   1   3       2398.08       2369.14        18.31 o
   7   1   3        300.53        310.81        12.21 o
   8   1   3        702.19        715.09        16.02 o
   9   1   3       1585.11       1458.09        19.51 o
  10   1   3        357.39        368.66        22.04 o
  11   1   3          0.10         16.01        14.75 o
  12   1   3         17.29         25.47        13.56 o
 -13   2   3       1766.51       1716.61        21.07 o
 -12   2   3       1758.89       1745.03        37.36 o
 -11   2   3       1898.07       1850.34        15.21 o
 -10   2   3       2703.66       2652.16        30.81 o
  -9   2   3       1026.46       1013.12        16.76 o
  -8   2   3       4537.97       4700.52        74.48 o
  -7   2   3       1367.62       1497.85        42.10 o
  -6   2   3        661.18        673.23        21.15 o
  -5   2   3        657.37        667.11        12.67 o
  -4   2   3       1462.14       1519.76        17.25 o
  -3   2   3       1788.56       2210.37        37.73 o
  -2   2   3        595.46        588.23        12.95 o
  -1   2   3        370.28        425.32        16.36 o
   0   2   3        247.69        260.55        14.87 o
   1   2   3       6717.99       6928.15       127.55 o
   2   2   3       3267.27       3115.26        63.71 o
   3   2   3       2487.91       2451.77        80.73 o
   4   2   3       7104.21       7592.13       259.54 o
   5   2   3       4476.31       4454.38       111.41 o
   6   2   3       3205.95       3212.32       118.79 o
   7   2   3        321.31        342.37        15.22 o
   8   2   3       1659.85       1697.69        69.10 o
   9   2   3       3241.36       3267.89        69.33 o
  10   2   3        784.62        794.60        23.14 o
  11   2   3       1014.86        961.35        22.90 o
  12   2   3       1504.90       1467.96        36.37 o
 -13   3   3        421.08        426.90        16.08 o
 -12   3   3       1466.51       1436.56        18.70 o
 -11   3   3       2271.52       2223.17        37.23 o
 -10   3   3        218.33        245.78        10.89 o
  -9   3   3        503.48        526.60        14.42 o
  -8   3   3       6648.51       6953.48        70.65 o
  -7   3   3       1218.12       1138.84        27.21 o
  -6   3   3       6676.44       6772.44        47.94 o
  -5   3   3       6217.57       6523.18        25.50 o
  -4   3   3      12136.00      13049.94        41.51 o
  -3   3   3       7801.22       7906.00        50.12 o
  -2   3   3       3151.62       3192.05        21.70 o
  -1   3   3        604.57        446.64        16.05 o
   0   3   3       2127.93       1960.43        48.23 o
   1   3   3        992.76        926.28        16.10 o
   2   3   3        400.36        379.21        15.52 o
   3   3   3         81.09        102.03        14.37 o
   4   3   3         57.07         47.71        10.08 o
   5   3   3         86.83         90.42        10.37 o
   6   3   3          2.06          2.21        10.81 o
   7   3   3        166.12        171.54        10.35 o
   8   3   3       1577.50       1618.81        43.35 o
   9   3   3        750.73        704.04        12.53 o
  10   3   3       1298.18       1259.54        67.30 o
  11   3   3        820.92        831.42        27.28 o
  12   3   3        691.39        674.09        14.65 o
 -13   4   3        199.35        207.47        12.26 o
 -12   4   3        315.01        308.23        12.02 o
 -11   4   3        446.31        449.79        14.69 o
 -10   4   3        182.09        158.03         9.80 o
  -9   4   3          6.80         30.21        11.81 o
  -8   4   3        502.80        527.87        12.85 o
  -7   4   3       2872.75       2973.00        63.44 o
  -6   4   3        215.73        137.44        11.78 o
  -5   4   3         79.52         40.77         8.95 o
  -4   4   3      13909.80      14908.50       266.54 o
  -3   4   3         76.77         22.25         9.81 o
  -2   4   3       4983.28       4768.75        82.30 o
  -1   4   3       9751.12       9768.87       383.56 o
   0   4   3       9061.32       8882.83       280.47 o
   1   4   3       4489.20       4299.82        80.03 o
   2   4   3       3384.08       3184.31        45.69 o
   3   4   3       3839.10       3667.52       208.09 o
   4   4   3       1081.01       1149.04        35.99 o
   5   4   3         41.15         70.86        10.32 o
   6   4   3         55.12         46.80         9.58 o
   7   4   3       1132.72       1191.17        36.70 o
   8   4   3         29.44         23.84        10.87 o
   9   4   3          0.41          9.17        16.07 o
  10   4   3          0.06         17.44        12.31 o
  11   4   3          0.26          5.29        12.00 o
 -13   5   3       1425.43       1354.74        17.85 o
 -12   5   3       1119.75       1045.85        45.26 o
 -11   5   3        128.77        149.00        12.09 o
 -10   5   3       1662.62       1666.87        14.00 o
  -9   5   3       1346.71       1319.17        14.69 o
  -8   5   3        216.07        218.49        14.85 o
  -7   5   3       1672.81       1746.53        35.12 o
  -6   5   3        166.68        189.81         9.34 o
  -5   5   3        515.35        564.23        10.24 o
  -4   5   3        517.88        599.32        12.11 o
  -3   5   3       1621.08       1770.03        38.99 o
  -2   5   3       3822.67       3934.38        34.63 o
  -1   5   3       4129.06       4215.95        61.09 o
   0   5   3       1224.11       1109.32        16.16 o
   1   5   3       5054.31       5044.60       102.29 o
   2   5   3       3592.69       3678.20        87.50 o
   3   5   3       3189.98       2967.23        69.59 o
   4   5   3       4368.85       4350.29       148.05 o
   5   5   3       2847.62       2855.03        66.83 o
   6   5   3       2131.64       2041.47        35.55 o
   7   5   3       4515.76       4386.51        92.51 o
   8   5   3       1526.33       1557.99        41.96 o
   9   5   3        960.69        967.42        51.33 o
  10   5   3        232.67        231.12        12.20 o
  11   5   3        409.16        429.65        25.72 o
 -13   6   3        671.06        624.64        24.64 o
 -12   6   3        437.34        443.18        12.52 o
 -11   6   3        650.76        657.19        12.30 o
 -10   6   3       1773.92       1821.68        15.81 o
  -9   6   3       3916.61       3963.60        59.23 o
  -8   6   3       6979.52       6861.48        74.69 o
  -7   6   3       3967.82       4014.40        18.87 o
  -6   6   3       3472.55       3636.15        49.18 o
  -5   6   3       5465.49       5636.22       118.42 o
  -4   6   3        280.00        219.18         9.97 o
  -3   6   3       1124.21        965.72        12.86 o
  -2   6   3          3.17         23.26        10.73 o
  -1   6   3       2922.96       3255.41        29.23 o
   0   6   3       2352.57       2578.44        50.85 o
   1   6   3         96.53        102.78        10.76 o
   2   6   3         15.59         22.92         9.16 o
   3   6   3        418.66        395.61        12.03 o
   4   6   3        791.24        828.68        19.16 o
   5   6   3       1884.62       1880.96        19.76 o
   6   6   3        874.97        885.20        18.11 o
   7   6   3       1445.79       1464.24        28.01 o
   8   6   3        326.33        334.33        11.94 o
   9   6   3        738.46        788.94        31.98 o
  10   6   3       1376.39       1442.65        72.56 o
 -13   7   3         24.91         26.19        20.42 o
 -12   7   3          0.57         -2.11        13.24 o
 -11   7   3         71.27         72.96        11.18 o
 -10   7   3        452.53        453.85        20.09 o
  -9   7   3        265.94        279.60        20.83 o
  -8   7   3        278.29        250.00        12.19 o
  -7   7   3        950.44        926.10        11.34 o
  -6   7   3       1703.63       1775.53        13.24 o
  -5   7   3       7344.49       7342.80       133.36 o
  -4   7   3       3876.12       3890.70        55.62 o
  -3   7   3       5089.22       4856.48        94.12 o
  -2   7   3       5774.59       5770.99        35.55 o
  -1   7   3       2550.70       2412.66        28.64 o
   0   7   3       1593.89       1561.17        27.82 o
   1   7   3       3440.04       3381.43        30.07 o
   2   7   3       3825.05       3712.57        78.45 o
   3   7   3       1131.01       1075.25        16.95 o
   4   7   3        955.99        935.29        19.99 o
   5   7   3        422.45        397.51        16.51 o
   6   7   3         85.51         85.76        12.17 o
   7   7   3        142.18        134.57        11.40 o
   8   7   3         11.91         16.59        14.41 o
   9   7   3         56.73         64.83        15.06 o
  10   7   3          9.63         11.24        12.26 o
 -13   8   3        665.07        639.38        15.24 o
 -12   8   3        999.61        967.60        29.62 o
 -11   8   3       1440.80       1431.38        46.69 o
 -10   8   3         89.34         91.66        16.22 o
  -9   8   3         10.78         22.23        10.57 o
  -8   8   3          4.05         20.45        10.13 o
  -7   8   3        236.00        243.75         9.70 o
  -6   8   3        268.83        260.10        11.03 o
  -5   8   3         84.17         71.23         9.47 o
  -4   8   3        398.29        398.05        11.23 o
  -3   8   3        933.46        937.73        11.84 o
  -2   8   3        732.82        708.41        15.36 o
  -1   8   3       2893.44       2715.71        42.08 o
   0   8   3       2008.35       1926.46        34.06 o
   1   8   3       1445.05       1319.83        19.90 o
   2   8   3       1032.69       1027.80        31.56 o
   3   8   3       2801.89       2902.54        46.51 o
   4   8   3       3801.02       3735.69        32.31 o
   5   8   3        406.78        389.41        15.01 o
   6   8   3        887.49        919.18        37.86 o
   7   8   3        103.03         93.57        17.86 o
   8   8   3        142.21        173.12        13.31 o
   9   8   3        463.68        449.15        13.59 o
 -12   9   3       1003.97        971.69        20.95 o
 -11   9   3        386.34        379.21        12.47 o
 -10   9   3        779.19        839.47        28.18 o
  -9   9   3       1732.44       1716.33        41.95 o
  -8   9   3        527.63        547.22        14.74 o
  -7   9   3        200.26        223.17         9.95 o
  -6   9   3       1408.64       1328.72        27.68 o
  -5   9   3       3437.16       3383.08        32.88 o
  -4   9   3         78.46         90.56        10.53 o
  -3   9   3         17.81         23.35        20.27 o
  -2   9   3        428.11        438.07        10.90 o
  -1   9   3       2937.90       2787.47        45.76 o
   0   9   3       3399.82       3380.65        71.49 o
   1   9   3        136.68        128.91        11.22 o
   2   9   3          6.55          5.77         9.64 o
   3   9   3         80.88         92.59        10.83 o
   4   9   3       1159.54       1171.71        36.29 o
   5   9   3        714.65        716.09        26.54 o
   6   9   3       1684.81       1720.92        20.78 o
   7   9   3       2595.33       2599.99       113.77 o
   8   9   3       1410.90       1447.72        18.93 o
   9   9   3        572.46        552.35        17.69 o
 -12  10   3        337.24        357.64        14.82 o
 -11  10   3       1774.14       1777.61        33.83 o
 -10  10   3        564.40        535.15        17.77 o
  -9  10   3        288.96        278.97        10.54 o
  -8  10   3        806.07        842.85        11.19 o
  -7  10   3       3054.02       2970.52        51.14 o
  -6  10   3       2889.43       2852.97        62.39 o
  -5  10   3       3227.86       3175.86        31.04 o
  -4  10   3       2519.34       2384.77        31.54 o
  -3  10   3       2255.64       2213.07        32.76 o
  -2  10   3       2222.86       2084.13        21.51 o
  -1  10   3        994.59        946.66        19.30 o
   0  10   3        960.07        949.08        16.44 o
   1  10   3         97.89        108.23        12.05 o
   2  10   3        336.74        346.93        11.39 o
   3  10   3         69.34         79.15        16.99 o
   4  10   3        111.98        128.47        14.54 o
   5  10   3          1.29         19.54        17.75 o
   6  10   3        143.29        162.97        27.69 o
   7  10   3        235.88        249.14        14.10 o
   8  10   3        350.08        372.46        16.93 o
 -11  11   3         47.75         63.21        13.76 o
 -10  11   3         11.14         18.57        13.14 o
  -9  11   3          0.11         -0.66        10.36 o
  -8  11   3        429.39        431.83        16.45 o
  -7  11   3       1476.51       1513.46        22.08 o
  -6  11   3         51.72         60.40         9.61 o
  -5  11   3        102.85        124.64        10.44 o
  -4  11   3       1678.47       1654.91        15.64 o
  -3  11   3       1934.65       1930.73        25.40 o
  -2  11   3       2493.31       2485.86        28.68 o
  -1  11   3       1433.74       1367.91        26.02 o
   0  11   3       2758.18       2680.68        36.17 o
   1  11   3       4020.67       3865.61        65.53 o
   2  11   3       2513.67       2482.74        55.67 o
   3  11   3        854.51        868.46        19.87 o
   4  11   3        280.85        289.82        15.88 o
   5  11   3        625.50        644.13        43.94 o
   6  11   3        793.10        847.14        18.60 o
   7  11   3         54.37         65.93        19.09 o
 -10  12   3        482.30        482.74        12.13 o
  -9  12   3        281.11        274.42        11.22 o
  -8  12   3        677.57        688.02        14.61 o
  -7  12   3        275.18        263.19        11.53 o
  -6  12   3        685.25        706.47        13.50 o
  -5  12   3        272.74        277.27        11.16 o
  -4  12   3         15.23         21.47        13.64 o
  -3  12   3         27.55         24.49         9.94 o
  -2  12   3        115.84        117.31        12.22 o
  -1  12   3        162.72        165.20        11.43 o
   0  12   3       1126.81       1137.30        13.86 o
   1  12   3        900.20        948.52        12.35 o
   2  12   3        610.48        615.49        12.61 o
   3  12   3        155.78        171.85        15.51 o
   4  12   3       1475.30       1497.35        73.22 o
   5  12   3       1207.55       1193.19        49.47 o
   6  12   3        369.48        364.18        33.30 o
  -9  13   3        356.58        353.71        11.25 o
  -8  13   3        798.41        867.15        21.27 o
  -7  13   3       2243.15       2286.42        43.18 o
  -6  13   3       1021.67       1036.78        24.28 o
  -5  13   3        931.49        911.23        14.28 o
  -4  13   3        636.28        630.23        15.52 o
  -3  13   3        616.21        601.12        11.59 o
  -2  13   3        366.92        396.12        12.39 o
  -1  13   3        502.11        477.90        12.83 o
   0  13   3        426.44        431.19        11.38 o
   1  13   3         18.31         22.66        11.37 o
   2  13   3        525.26        563.66        13.11 o
   3  13   3        339.11        340.83        16.44 o
   4  13   3        164.18        152.22        19.74 o
   5  13   3         17.48         23.32        20.17 o
  -8  14   3        330.58        324.98        11.40 o
  -7  14   3        114.43        112.20        13.77 o
  -6  14   3       1222.38       1189.57        14.27 o
  -5  14   3       1292.50       1250.25        15.52 o
  -4  14   3       1004.82       1047.14        27.81 o
  -3  14   3       1574.57       1562.20        56.37 o
  -2  14   3       1396.62       1395.59        15.19 o
  -1  14   3       1331.27       1277.97        24.51 o
   0  14   3       1030.85       1088.61        15.00 o
   1  14   3       1667.62       1663.49        33.78 o
   2  14   3        387.36        410.48        12.11 o
   3  14   3        590.60        616.39        18.40 o
  -7  15   3        204.01        195.73        16.87 o
  -6  15   3         13.53         21.14        12.45 o
  -5  15   3        738.62        733.60        15.19 o
  -4  15   3         54.99         54.23        12.06 o
  -3  15   3         82.61         89.06        13.18 o
  -2  15   3        481.08        489.79        13.07 o
  -1  15   3        432.99        442.27        14.02 o
   0  15   3        143.26        158.76        13.74 o
   1  15   3        858.80        848.24        27.68 o
  -1 -16   4        960.69        993.94        18.60 o
   0 -16   4        925.05        970.95        17.67 o
   1 -16   4        389.35        373.32        14.64 o
   2 -16   4        195.25        219.90        13.73 o
   3 -16   4         31.57         29.24        12.31 o
   4 -16   4        201.49        205.61        15.41 o
   5 -16   4        188.66        191.80        13.17 o
  -3 -15   4         70.23         87.00        16.14 o
  -2 -15   4        841.91        896.69        23.05 o
  -1 -15   4        830.25        852.57        22.59 o
   0 -15   4        503.55        514.17        14.00 o
   1 -15   4        636.97        658.20        21.71 o
   2 -15   4        180.26        201.84        11.10 o
   3 -15   4        714.68        738.52        26.56 o
   4 -15   4        705.07        705.78        31.49 o
   5 -15   4        678.25        647.81        21.01 o
   6 -15   4        560.72        545.61        23.18 o
   7 -15   4        746.61        779.27        37.96 o
  -5 -14   4          1.21         23.08        22.68 o
  -4 -14   4          0.86          7.18        10.80 o
  -3 -14   4          0.78         12.53        11.78 o
  -2 -14   4        141.12        149.05        11.77 o
  -1 -14   4         76.26         77.63        11.28 o
   0 -14   4        139.09        149.49        14.56 o
   1 -14   4        628.40        643.12        11.41 o
   2 -14   4       2776.77       2839.55        91.38 o
   3 -14   4        999.02       1012.33        50.91 o
   4 -14   4        440.16        459.94        15.37 o
   5 -14   4       1011.13       1060.59        27.96 o
   6 -14   4        186.17        202.28        11.02 o
   7 -14   4       1213.34       1190.64        14.66 o
   8 -14   4       1736.23       1724.11        42.27 o
  -6 -13   4        577.01        627.70        17.73 o
  -5 -13   4        363.99        405.55        16.26 o
  -4 -13   4        497.89        530.90        14.42 o
  -3 -13   4        726.52        682.60        14.31 o
  -2 -13   4        632.49        599.36        14.46 o
  -1 -13   4        125.52        146.95        20.58 o
   0 -13   4        228.32        243.33         9.60 o
   1 -13   4         16.42          3.67        12.05 o
   2 -13   4          0.28         19.77        12.09 o
   3 -13   4         17.28         29.66        10.28 o
   4 -13   4         70.62         75.27        10.15 o
   5 -13   4        937.65        962.10        28.02 o
   6 -13   4         84.56         79.87         9.66 o
   7 -13   4        453.81        420.45        15.91 o
   8 -13   4       1841.22       1827.18        41.56 o
   9 -13   4       1266.01       1230.54        14.57 o
  -7 -12   4        691.35        698.10        56.46 o
  -6 -12   4       1628.37       1685.22       100.89 o
  -5 -12   4       1025.62       1025.56        45.43 o
  -4 -12   4       1071.13       1104.64        34.86 o
  -3 -12   4       1151.66       1264.12        19.54 o
  -2 -12   4       1805.37       1687.98        43.53 o
  -1 -12   4       1628.59       1538.29        42.50 o
   0 -12   4       3452.78       3637.37        45.18 o
   1 -12   4       3703.13       3652.77       104.39 o
   2 -12   4       1553.01       1578.23        42.10 o
   3 -12   4         45.58         51.69         9.67 o
   4 -12   4        483.93        525.31        24.29 o
   5 -12   4        876.12        838.65        28.02 o
   6 -12   4        380.19        394.54        12.51 o
   7 -12   4        215.33        215.07         9.84 o
   8 -12   4        162.89        170.49        11.58 o
   9 -12   4        139.29        137.60        11.31 o
  10 -12   4          0.27         -0.31        12.58 o
  -8 -11   4        497.00        554.24        25.36 o
  -7 -11   4        237.74        209.93        21.68 o
  -6 -11   4         80.80         79.83        14.76 o
  -5 -11   4          9.61         21.01        15.46 o
  -4 -11   4         36.06         19.74        18.09 o
  -3 -11   4        950.28        833.48        51.44 o
  -2 -11   4       2474.50       2493.91        77.11 o
  -1 -11   4        124.56        175.25        13.67 o
   0 -11   4        131.54        137.00         9.04 o
   1 -11   4        906.90        929.39        11.72 o
   2 -11   4       2331.49       2293.03        54.28 o
   3 -11   4       1434.85       1384.35        37.32 o
   4 -11   4       3812.05       3723.01       125.48 o
   5 -11   4       2432.50       2405.56        61.75 o
   6 -11   4       1009.76        968.69        34.74 o
   7 -11   4       1214.63       1167.47        41.45 o
   8 -11   4        971.75        985.76        22.40 o
   9 -11   4        723.00        711.16        33.14 o
  10 -11   4        240.05        263.01        10.53 o
  11 -11   4        150.52        143.49        12.85 o
  -9 -10   4       1411.88       1367.67        61.71 o
  -8 -10   4        641.35        626.71        14.76 o
  -7 -10   4       1531.87       1459.88        62.32 o
  -6 -10   4       1412.36       1465.56       104.26 o
  -5 -10   4       1277.59       1311.62        74.65 o
  -4 -10   4        260.20        276.74        12.57 o
  -3 -10   4          3.15          8.00        13.51 o
  -2 -10   4        122.17        131.65        13.58 o
  -1 -10   4        368.84        334.16        15.67 o
   0 -10   4         24.02         24.57        10.40 o
   1 -10   4         77.07         83.44        11.61 o
   2 -10   4         27.97         46.74        11.31 o
   3 -10   4        106.38        117.52        11.02 o
   4 -10   4       2236.81       2349.73        60.17 o
   5 -10   4       3000.52       3048.18        61.77 o
   6 -10   4       1114.44       1067.61        27.99 o
   7 -10   4       1122.28       1097.51        27.56 o
   8 -10   4         90.30        120.25        10.87 o
   9 -10   4        948.44        959.47        23.72 o
  10 -10   4       4291.55       4211.73        56.49 o
  11 -10   4       1422.27       1356.83        55.08 o
 -10  -9   4         81.19         78.50        11.48 o
  -9  -9   4        519.87        493.16        17.92 o
  -8  -9   4        528.76        600.04        25.76 o
  -7  -9   4       1344.34       1325.75        46.46 o
  -6  -9   4        534.48        539.54        33.86 o
  -5  -9   4       2057.95       1962.65       108.92 o
  -4  -9   4       6343.91       6373.65       143.98 o
  -3  -9   4       4505.98       4316.65        23.52 o
  -2  -9   4       2098.73       2106.56        69.38 o
  -1  -9   4       1224.93       1146.88        49.33 o
   0  -9   4        147.40        141.49        13.49 o
   1  -9   4        465.86        396.89        10.44 o
   2  -9   4        677.91        693.61        33.49 o
   3  -9   4       2762.20       2780.93        49.42 o
   4  -9   4        243.30        263.05         9.37 o
   5  -9   4         10.20         12.67        10.56 o
   6  -9   4        183.34        203.20        11.04 o
   7  -9   4          6.86         16.14         9.46 o
   8  -9   4        737.03        760.81        11.34 o
   9  -9   4        527.79        514.63        22.06 o
  10  -9   4        215.69        193.25        17.42 o
  11  -9   4       1673.62       1611.05        51.83 o
  12  -9   4        578.41        563.39        17.75 o
 -10  -8   4        977.90        937.09        40.08 o
  -9  -8   4         39.65         59.57        11.78 o
  -8  -8   4         24.22         25.58        10.07 o
  -7  -8   4        199.24        194.90        12.11 o
  -6  -8   4         83.23        111.57         9.56 o
  -5  -8   4          6.71         14.20        14.61 o
  -4  -8   4        828.14        821.48        54.23 o
  -3  -8   4       2030.82       1976.87        18.78 o
  -2  -8   4       1781.31       1746.77       100.89 o
  -1  -8   4       5735.59       5607.08       160.36 o
   0  -8   4       4017.10       3994.51        85.71 o
   1  -8   4       2158.27       2143.95        31.55 o
   2  -8   4       3002.58       3086.96        76.53 o
   3  -8   4       7095.54       7029.12       181.17 o
   4  -8   4       2921.65       2843.98        69.17 o
   5  -8   4        982.69        886.94        26.26 o
   6  -8   4       1986.65       1964.65        63.27 o
   7  -8   4        581.22        557.00        27.12 o
   8  -8   4        457.73        444.70        12.66 o
   9  -8   4       2432.30       2420.39        35.66 o
  10  -8   4       1757.49       1683.80        24.41 o
  11  -8   4        138.94        136.20        15.30 o
  12  -8   4         71.97         64.16        12.76 o
 -11  -7   4        959.06        924.96        37.76 o
 -10  -7   4        532.13        523.79        13.57 o
  -9  -7   4       1059.86       1090.16        34.12 o
  -8  -7   4       1269.23       1178.03        37.43 o
  -7  -7   4        515.10        494.96        21.13 o
  -6  -7   4       2560.98       2375.82        26.55 o
  -5  -7   4        116.23        108.49         9.62 o
  -4  -7   4          1.60         20.45        12.47 o
  -3  -7   4        490.96        500.85        21.40 o
  -2  -7   4        188.86        190.32        11.85 o
  -1  -7   4        222.81        311.99        14.10 o
   0  -7   4       4251.44       4271.32       165.28 o
   1  -7   4       1674.94       1527.27        46.59 o
   2  -7   4          2.85         13.23         8.78 o
   3  -7   4       3482.91       3366.74        94.02 o
   4  -7   4       3695.65       3702.15        73.71 o
   5  -7   4        750.44        767.53        12.80 o
   6  -7   4        228.51        276.86        15.09 o
   7  -7   4       4218.20       4244.96       112.03 o
   8  -7   4       3337.83       3233.16        24.37 o
   9  -7   4        652.14        648.95        34.73 o
  10  -7   4       2603.38       2575.31        62.42 o
  11  -7   4        611.42        592.20        20.24 o
  12  -7   4        404.17        374.29        14.41 o
 -12  -6   4        474.95        495.88        17.67 o
 -11  -6   4         27.70         28.31        15.42 o
 -10  -6   4        900.31        820.54        14.57 o
  -9  -6   4       1715.49       1727.53        18.48 o
  -8  -6   4       1469.06       1432.95        32.37 o
  -7  -6   4       1096.75       1140.46        36.60 o
  -6  -6   4       2289.70       2290.91        28.15 o
  -5  -6   4       3816.64       3954.10       128.17 o
  -4  -6   4       2220.71       2185.48        70.41 o
  -3  -6   4       3655.75       3528.45       110.71 o
  -2  -6   4       5371.95       5414.00        26.91 o
  -1  -6   4          2.96         13.05        11.57 o
   0  -6   4          8.78         17.77        12.46 o
   1  -6   4       1966.32       2077.50        29.63 o
   2  -6   4         41.59         26.90        10.01 o
   3  -6   4         32.93         44.70         9.09 o
   4  -6   4        622.22        633.54        14.71 o
   5  -6   4        895.12        909.74        13.93 o
   6  -6   4         39.70         65.41        14.14 o
   7  -6   4          1.84         17.43        11.59 o
   8  -6   4       1041.46       1054.33        19.14 o
   9  -6   4       1019.83       1016.53        15.95 o
  10  -6   4       1600.44       1609.87        19.19 o
  11  -6   4       1520.59       1492.54        48.17 o
  12  -6   4       1612.18       1549.53        52.09 o
 -12  -5   4         38.85         34.53        15.57 o
 -11  -5   4         89.48         94.20        15.15 o
 -10  -5   4         77.06         99.09        13.98 o
  -9  -5   4         32.38         25.60        13.10 o
  -8  -5   4        172.69        159.89        16.68 o
  -7  -5   4        890.35        858.92        18.94 o
  -6  -5   4       4888.65       4840.48       160.08 o
  -5  -5   4       1552.26       1547.44        17.29 o
  -4  -5   4       1078.86       1008.96        14.62 o
  -3  -5   4       4961.92       4775.83        35.78 o
  -2  -5   4       2167.58       1951.87        20.06 o
  -1  -5   4      10325.77      10529.44        54.05 o
   0  -5   4       1971.15       1759.87        89.60 o
   1  -5   4       5156.70       5193.53       152.66 o
   2  -5   4       3879.79       3668.17       104.12 o
   3  -5   4       1693.66       1531.13        48.55 o
   4  -5   4       2518.28       2505.82        42.25 o
   5  -5   4        492.94        478.69        24.55 o
   6  -5   4        335.26        323.70        12.07 o
   7  -5   4         13.47         27.41        11.45 o
   8  -5   4         56.71         99.16        10.45 o
   9  -5   4        266.70        254.47        10.75 o
  10  -5   4        305.60        295.98        11.25 o
  11  -5   4          0.84         24.14        14.05 o
  12  -5   4        267.25        255.31        18.52 o
 -12  -4   4        507.66        544.79        31.89 o
 -11  -4   4        188.66        181.46        20.40 o
 -10  -4   4       1885.43       2043.67        18.72 o
  -9  -4   4       1848.50       1851.44        19.87 o
  -8  -4   4        226.31        191.06        20.86 o
  -7  -4   4        271.39        290.42        12.41 o
  -6  -4   4         42.89         78.53        15.47 o
  -5  -4   4       1227.20       1393.48        39.90 o
  -4  -4   4         98.89        192.52        12.50 o
  -3  -4   4        341.46        342.88        16.85 o
  -2  -4   4       3623.04       3646.63        33.37 o
  -1  -4   4        555.15        713.83        22.16 o
   0  -4   4          4.27         51.13        12.31 o
   1  -4   4      27712.89      29545.17       857.56 o
   2  -4   4      14987.44      16096.35       361.12 o
   3  -4   4       3965.14       3891.91       101.00 o
   4  -4   4       5211.91       5167.06        98.57 o
   5  -4   4       3437.27       3455.68        63.57 o
   6  -4   4       3651.34       3583.13        62.81 o
   7  -4   4       3323.26       3422.82        44.33 o
   8  -4   4        968.31       1018.06        40.15 o
   9  -4   4        214.71        193.05        11.18 o
  10  -4   4       1030.65       1020.08        36.70 o
  11  -4   4       1105.20       1088.20        23.68 o
  12  -4   4        860.97        781.80        38.67 o
 -13  -3   4        847.43        870.69        18.33 o
 -12  -3   4       1144.37       1183.18        25.52 o
 -11  -3   4        874.40        824.37        19.11 o
 -10  -3   4       1171.60       1189.64        23.49 o
  -9  -3   4       3448.22       3463.70        33.45 o
  -8  -3   4       1913.62       1936.89        22.96 o
  -7  -3   4       4235.66       4367.63       125.71 o
  -6  -3   4       5541.44       5479.75        80.13 o
  -5  -3   4       1258.04       1040.56        46.94 o
  -4  -3   4       1126.75        951.23        15.60 o
  -3  -3   4       1170.34        992.48        16.07 o
  -2  -3   4       2124.32       2224.91        33.01 o
   0  -3   4       1866.68       1873.86        59.25 o
   1  -3   4         23.42         24.28        11.25 o
   2  -3   4        839.89        842.43        24.24 o
   3  -3   4       1626.48       1851.40        70.60 o
   4  -3   4       2230.94       2262.05        49.59 o
   5  -3   4       1329.43       1246.12        19.52 o
   6  -3   4       2366.12       2368.73        34.15 o
   7  -3   4       1414.75       1451.67        21.38 o
   8  -3   4       1086.44       1115.81        22.81 o
   9  -3   4       1292.74       1267.08        37.86 o
  10  -3   4       2721.79       2660.90        18.43 o
  11  -3   4       2020.83       1972.47        57.33 o
  12  -3   4       1169.84       1124.70        37.46 o
 -13  -2   4        161.92        156.52        13.95 o
 -12  -2   4        102.52        120.15        29.12 o
 -11  -2   4        312.70        299.15        14.25 o
 -10  -2   4        660.11        654.91        14.71 o
  -9  -2   4        635.19        664.54        13.53 o
  -8  -2   4         83.46         93.45        13.36 o
  -7  -2   4        197.05        142.26        17.51 o
  -6  -2   4       7192.43       7471.73       220.84 o
  -5  -2   4      10646.88      11165.50       306.68 o
  -4  -2   4      13836.97      14311.83       103.34 o
  -3  -2   4       9887.06       9754.14       122.03 o
  -2  -2   4       2576.54       2229.83        30.97 o
   0  -2   4      10754.97      10932.73        64.19 o
   1  -2   4       5409.85       5322.36        93.19 o
   2  -2   4          9.77         10.41         9.88 o
   3  -2   4       1098.89       1048.32        29.04 o
   4  -2   4       4672.34       5425.51       147.53 o
   5  -2   4       2151.01       2460.47        55.09 o
   6  -2   4         52.52         58.96        11.64 o
   7  -2   4        915.69        958.76        39.22 o
   8  -2   4        223.70        237.91        10.98 o
   9  -2   4        136.29        119.86        10.68 o
  10  -2   4       1006.07       1062.75        19.30 o
  11  -2   4        268.03        250.63        14.97 o
  12  -2   4        191.97        216.00        13.76 o
 -13  -1   4       1614.39       1532.30        32.44 o
 -12  -1   4       1337.50       1389.36        17.38 o
 -11  -1   4        524.29        489.61        50.67 o
 -10  -1   4        701.49        604.39        16.33 o
  -9  -1   4         76.89         74.78        13.37 o
  -8  -1   4        642.32        667.35        13.55 o
  -7  -1   4        453.42        474.35        14.25 o
  -6  -1   4        582.69        627.14        15.61 o
  -5  -1   4         39.29        100.17        18.38 o
  -4  -1   4       1734.42       1724.75        19.86 o
  -3  -1   4      12609.23      13364.58       219.71 o
  -2  -1   4       4874.69       4651.90        46.07 o
   0  -1   4       6672.43       6900.21        60.76 o
   1  -1   4       4238.81       4126.73       108.61 o
   2  -1   4       1228.02       1078.90        29.87 o
   3  -1   4      11648.80      12030.97        41.67 o
   4  -1   4       8843.60       9049.43       155.71 o
   5  -1   4       4914.88       5207.36        37.82 o
   6  -1   4       3225.39       3140.76        39.31 o
   7  -1   4       3154.15       3361.35        29.95 o
   8  -1   4          2.41         29.06        11.38 o
   9  -1   4        360.98        348.50        11.63 o
  10  -1   4          7.35         15.35        12.07 o
  11  -1   4        111.58        118.43        12.60 o
  12  -1   4        828.65        779.05        30.56 o
 -13   0   4        196.82        209.80        15.60 o
 -12   0   4       1451.33       1403.31        55.05 o
 -11   0   4       2324.64       2350.17        53.50 o
 -10   0   4       1445.23       1528.89       138.97 o
  -9   0   4        518.43        503.72        44.48 o
  -8   0   4       2684.25       2598.42        43.51 o
  -7   0   4       7913.31       8108.62       270.23 o
  -6   0   4       2763.00       2723.08        65.36 o
  -5   0   4        183.95        133.61        12.12 o
  -4   0   4        391.92        350.90        15.29 o
  -3   0   4        292.49        247.61        15.88 o
  -2   0   4         61.88         85.95        14.13 o
  -1   0   4        376.48        352.82        23.55 o
   0   0   4        145.38        126.43        28.66 o
   1   0   4       2112.94       2110.84        29.30 o
   2   0   4        748.13        779.95        20.66 o
   3   0   4        988.64       1024.27        18.23 o
   4   0   4          6.27         16.30        11.25 o
   5   0   4       3591.61       3649.17        45.32 o
   6   0   4       6971.44       7619.89       142.11 o
   7   0   4       3231.20       3253.28        24.58 o
   8   0   4        846.78        889.45        16.46 o
   9   0   4       3312.05       3311.49        57.78 o
  10   0   4        877.84        846.80        14.36 o
  11   0   4        499.72        491.01        16.12 o
  12   0   4        982.58        969.47        25.61 o
 -13   1   4         24.54         20.72        11.72 o
 -12   1   4         45.07         72.35        11.17 o
 -11   1   4       1073.38       1122.97        28.86 o
 -10   1   4       2733.64       2830.71        52.92 o
  -9   1   4        941.60        877.40        17.50 o
  -8   1   4        934.32        938.10        18.11 o
  -7   1   4       1920.14       2035.43        23.08 o
  -6   1   4       3373.49       3166.13        71.76 o
  -5   1   4       2157.94       1896.34        18.71 o
  -4   1   4       8346.40       8456.50        36.95 o
  -3   1   4       7622.10       7300.65        37.59 o
  -2   1   4       2698.71       2537.60        28.48 o
  -1   1   4      13020.04      12951.61       199.16 o
   0   1   4       5332.72       5439.70        98.58 o
   1   1   4          6.07         29.54        14.31 o
   2   1   4       1556.87       1628.76        37.18 o
   3   1   4        696.17        921.29        26.99 o
   4   1   4       2519.69       2868.47        76.79 o
   5   1   4        190.11        180.01        14.18 o
   6   1   4       1709.84       1926.17        43.82 o
   7   1   4        899.00        921.42        26.46 o
   8   1   4        664.59        650.59        13.64 o
   9   1   4        946.94        929.65        14.46 o
  10   1   4        484.87        528.33        12.86 o
  11   1   4        728.06        671.57        12.25 o
  12   1   4       1003.46        981.92        40.39 o
 -13   2   4         72.44         63.37        13.49 o
 -12   2   4        255.44        269.87        13.04 o
 -11   2   4         23.43         35.53        11.06 o
 -10   2   4          3.84         13.15        11.25 o
  -9   2   4        237.02        202.94        10.07 o
  -8   2   4        369.19        390.82        12.37 o
  -7   2   4         58.76         89.01        10.00 o
  -6   2   4       1207.57       1242.49        29.98 o
  -5   2   4       3133.10       3205.09        72.16 o
  -4   2   4       6294.56       6248.56        61.33 o
  -3   2   4      10574.71      10688.63       219.25 o
  -2   2   4       7444.59       7411.45        53.87 o
  -1   2   4       1950.63       1843.01        45.14 o
   0   2   4       3854.81       3971.40        28.16 o
   1   2   4       5144.05       4848.70        93.20 o
   2   2   4      10346.89      10084.87       158.63 o
   3   2   4       4017.11       4019.01       113.73 o
   4   2   4       5048.83       5126.94       147.70 o
   5   2   4        681.48        696.85        22.43 o
   6   2   4        370.55        384.29        11.57 o
   7   2   4         28.53         33.40        13.68 o
   8   2   4        849.47        751.27        23.28 o
   9   2   4        189.26        177.12        11.62 o
  10   2   4         49.84         50.51        11.18 o
  11   2   4         67.21         77.41        10.77 o
  12   2   4         13.28         18.09        11.45 o
 -13   3   4       2274.27       2284.89        20.26 o
 -12   3   4       1701.52       1619.60        14.52 o
 -11   3   4        884.14        857.07        13.66 o
 -10   3   4       2473.88       2445.23        37.52 o
  -9   3   4        651.63        650.97        11.28 o
  -8   3   4        251.34        257.67        13.87 o
  -7   3   4       3054.57       3176.87        60.79 o
  -6   3   4         17.17         23.55         9.87 o
  -5   3   4        151.86        176.17        10.72 o
  -4   3   4        945.57       1077.32        14.09 o
  -3   3   4        770.47        811.52        11.98 o
  -2   3   4       1251.21       1469.09        30.18 o
  -1   3   4       5191.53       5384.88        33.42 o
   0   3   4       3908.33       3818.24        56.39 o
   1   3   4       3371.13       3222.11        85.51 o
   2   3   4       7158.26       7546.02       265.96 o
   3   3   4       4910.41       4957.91       298.10 o
   4   3   4       4153.59       4171.75       134.38 o
   5   3   4        666.90        591.31        15.28 o
   6   3   4       2905.89       3078.71       109.58 o
   7   3   4        848.71        857.91        22.88 o
   8   3   4       1666.19       1696.69        66.34 o
   9   3   4       1137.11       1149.00        45.30 o
  10   3   4       1296.57       1325.52        53.99 o
  11   3   4        759.19        717.54        22.57 o
 -13   4   4       1115.39       1091.98        22.50 o
 -12   4   4       1736.34       1724.73        52.81 o
 -11   4   4        959.15       1006.39        22.85 o
 -10   4   4       1340.22       1331.24        23.77 o
  -9   4   4       1685.77       1753.12        23.93 o
  -8   4   4         63.89         63.19        11.87 o
  -7   4   4       4663.17       4571.50        50.44 o
  -6   4   4       5387.54       5360.75       107.44 o
  -5   4   4       4043.64       4045.73        20.05 o
  -4   4   4      13846.27      15304.03       160.79 o
  -3   4   4       7808.75       8268.32        82.14 o
  -2   4   4       1602.08       2159.00        43.92 o
  -1   4   4        276.73        467.39        14.39 o
   0   4   4        337.94        282.22        17.38 o
   1   4   4       1072.73       1188.29        33.13 o
   2   4   4          1.77          7.62        10.54 o
   3   4   4        526.96        474.95        15.79 o
   4   4   4       1197.47       1145.12        61.55 o
   5   4   4         84.41        121.51        13.66 o
   6   4   4       1245.24       1280.48        50.61 o
   7   4   4       1668.52       1548.54        28.20 o
   8   4   4       1573.77       1486.55        24.34 o
   9   4   4        649.27        611.87        27.16 o
  10   4   4        843.96        852.00        57.77 o
  11   4   4        410.32        421.21        17.29 o
 -13   5   4        235.80        230.67        12.78 o
 -12   5   4        131.72        125.42        11.54 o
 -11   5   4        178.43        187.15        12.41 o
 -10   5   4         72.72         70.17        10.68 o
  -9   5   4        911.41        895.42        14.28 o
  -8   5   4       2082.59       2172.67        37.73 o
  -7   5   4       3133.49       3224.61        55.39 o
  -6   5   4        449.41        378.70        10.39 o
  -5   5   4       3599.10       3612.87        45.00 o
  -4   5   4       1269.30       1124.71        22.24 o
  -3   5   4       5947.16       5798.47        75.02 o
  -2   5   4       4199.30       4051.80        23.11 o
  -1   5   4       2367.26       2175.31        21.19 o
   0   5   4       5599.90       5254.53        27.61 o
   1   5   4       3701.60       3760.89        56.28 o
   2   5   4       2069.37       1955.71        20.73 o
   3   5   4       1902.09       1876.54        52.51 o
   4   5   4        940.19        957.92        37.42 o
   5   5   4         51.78         53.39        11.79 o
   6   5   4       1460.62       1446.45        32.14 o
   7   5   4        123.38        104.85        11.11 o
   8   5   4          0.91          3.73        12.31 o
   9   5   4         39.74         49.42        11.30 o
  10   5   4        275.30        270.22        13.85 o
  11   5   4        375.75        367.83        13.78 o
 -13   6   4        694.96        697.39        30.80 o
 -12   6   4        509.98        502.60        25.66 o
 -11   6   4        355.15        344.15        22.47 o
 -10   6   4       1779.97       1740.18        30.90 o
  -9   6   4         91.19        133.04        16.99 o
  -8   6   4         58.96         74.47        11.94 o
  -7   6   4        366.64        331.69        10.28 o
  -6   6   4        485.61        498.47        12.46 o
  -5   6   4        240.77        258.58        10.99 o
  -4   6   4       1016.97       1156.03        17.92 o
  -3   6   4       9076.23       9782.02        29.16 o
  -2   6   4        304.53        204.82        12.97 o
  -1   6   4       1680.60       1537.01        20.12 o
   0   6   4       7406.19       7280.20       135.93 o
   1   6   4       4251.38       4459.37       103.23 o
   2   6   4       1552.05       1530.70        20.40 o
   3   6   4       4358.14       4286.65       111.94 o
   4   6   4       6954.36       6986.86       106.93 o
   5   6   4       4160.49       4123.70       177.43 o
   6   6   4       2102.45       2015.39        50.23 o
   7   6   4       1061.94       1028.71        35.11 o
   8   6   4        233.40        235.28        13.12 o
   9   6   4        328.71        337.84        17.25 o
  10   6   4         34.71         36.98        12.32 o
 -13   7   4       1283.14       1258.55        15.19 o
 -12   7   4       1665.94       1640.65        46.78 o
 -11   7   4       1754.06       1655.50        36.97 o
 -10   7   4       2740.14       2747.01        36.54 o
  -9   7   4       1893.21       1825.30        35.16 o
  -8   7   4       3694.71       3591.64        58.36 o
  -7   7   4       1852.08       1852.41        25.16 o
  -6   7   4        735.45        803.96        12.27 o
  -5   7   4       1046.47       1044.58        22.15 o
  -4   7   4       4756.34       4837.79       108.44 o
  -3   7   4        613.83        615.59        11.95 o
  -2   7   4        587.33        646.83        12.71 o
  -1   7   4        292.78        315.53        16.50 o
   0   7   4        240.11        244.59        12.02 o
   1   7   4        377.13        384.38        12.09 o
   2   7   4        650.69        583.01        14.01 o
   3   7   4        557.32        530.56        12.34 o
   4   7   4       2707.70       2669.36        75.74 o
   5   7   4       2080.59       1985.79       107.05 o
   6   7   4        796.28        810.40        15.30 o
   7   7   4       1000.51       1003.64        41.09 o
   8   7   4        200.47        212.95        13.40 o
   9   7   4       1893.61       1853.24        58.56 o
  10   7   4       1833.57       1761.83        71.14 o
 -13   8   4          1.17         -6.45        14.28 o
 -12   8   4        273.46        259.23        12.32 o
 -11   8   4        147.06        119.30        13.08 o
 -10   8   4       1062.99       1076.22        14.72 o
  -9   8   4        741.23        825.45        12.87 o
  -8   8   4        759.16        756.47        12.82 o
  -7   8   4       1877.16       1818.42        42.13 o
  -6   8   4       2068.98       2147.06        44.16 o
  -5   8   4       2224.32       2051.51        23.50 o
  -4   8   4       5299.57       5248.42        40.60 o
  -3   8   4       3550.32       3489.48        21.28 o
  -2   8   4       4079.91       4064.74        24.91 o
  -1   8   4       3688.12       3634.11        52.59 o
   0   8   4        605.13        581.06        12.22 o
   1   8   4         21.67         28.84        11.81 o
   2   8   4        926.48        923.74        32.42 o
   3   8   4       2410.15       2399.76        51.73 o
   4   8   4        380.71        399.05        17.35 o
   5   8   4         15.22         34.61        16.76 o
   6   8   4        116.29        117.79        14.29 o
   7   8   4        310.34        341.51        17.49 o
   8   8   4        364.35        365.18        14.37 o
   9   8   4        444.05        432.18        26.08 o
 -12   9   4        619.59        564.29        20.79 o
 -11   9   4        511.26        516.55        11.97 o
 -10   9   4          0.10          0.82        11.34 o
  -9   9   4        133.41        145.34        15.12 o
  -8   9   4          0.67          9.40        10.45 o
  -7   9   4        366.00        365.25        11.15 o
  -6   9   4        723.14        803.49        13.25 o
  -5   9   4        175.65        198.20        11.85 o
  -4   9   4        985.77        988.72        28.50 o
  -3   9   4        793.41        771.72        18.06 o
  -2   9   4       1499.97       1467.13        31.39 o
  -1   9   4       5766.18       5434.44        56.20 o
   0   9   4        563.67        629.90        13.28 o
   1   9   4          5.64         19.00        10.85 o
   2   9   4       2151.72       2080.86        50.64 o
   3   9   4       5064.34       4868.82       129.64 o
   4   9   4        508.23        509.31        15.08 o
   5   9   4        643.50        636.12        13.39 o
   6   9   4       1198.29       1226.66        18.68 o
   7   9   4        126.81        136.77        15.46 o
   8   9   4          4.49          6.74        12.35 o
 -12  10   4        254.92        239.93        13.27 o
 -11  10   4        274.55        283.64        15.66 o
 -10  10   4        844.66        818.88        39.50 o
  -9  10   4       1230.27       1203.82        25.20 o
  -8  10   4       1090.07       1091.35        13.08 o
  -7  10   4        240.92        269.75        10.35 o
  -6  10   4         25.01         26.42         9.52 o
  -5  10   4        122.68        128.93        10.06 o
  -4  10   4         82.20         66.23        11.53 o
  -3  10   4        149.29        141.64        10.60 o
  -2  10   4         44.47         60.14        11.59 o
  -1  10   4        659.31        631.80        19.78 o
   0  10   4        931.18        854.86        19.37 o
   1  10   4       1502.86       1419.27        19.15 o
   2  10   4        979.57        948.42        17.58 o
   3  10   4        876.27        857.77        15.91 o
   4  10   4       1021.01       1028.21        41.15 o
   5  10   4       1740.49       1711.31        33.91 o
   6  10   4       1414.77       1485.08        47.88 o
   7  10   4       1074.10       1055.19        17.60 o
 -11  11   4       1125.98       1068.44        13.85 o
 -10  11   4        755.81        774.56        20.84 o
  -9  11   4        899.11        919.34        11.60 o
  -8  11   4       1376.84       1315.79        19.07 o
  -7  11   4       1108.37       1139.05        23.85 o
  -6  11   4        530.25        560.02        11.87 o
  -5  11   4       2824.95       2801.88        46.39 o
  -4  11   4       2493.77       2386.60        40.92 o
  -3  11   4        675.00        725.74        13.03 o
  -2  11   4       2642.02       2574.05        31.05 o
  -1  11   4        759.78        755.95        12.74 o
   0  11   4         61.50         67.56        10.56 o
   1  11   4         33.19         42.70         9.99 o
   2  11   4         33.25         41.10        10.09 o
   3  11   4        309.37        330.97        18.48 o
   4  11   4        120.08        119.63        14.96 o
   5  11   4         61.67         64.22        15.44 o
   6  11   4        135.40        141.94        19.78 o
 -10  12   4        419.30        413.52        19.68 o
  -9  12   4        798.73        778.55        12.05 o
  -8  12   4         99.77         96.78        10.71 o
  -7  12   4        188.82        203.90        11.63 o
  -6  12   4        458.56        447.85        11.88 o
  -5  12   4       1010.33       1046.35        27.26 o
  -4  12   4       3079.54       3080.57        19.10 o
  -3  12   4       1415.03       1445.26        23.70 o
  -2  12   4       1406.14       1461.51        20.47 o
  -1  12   4        732.92        726.21        17.12 o
   0  12   4       1680.48       1604.27        31.81 o
   1  12   4       1532.27       1607.16        16.95 o
   2  12   4        782.79        789.16        12.34 o
   3  12   4        455.52        469.42        16.25 o
   4  12   4        890.58        904.48        21.68 o
   5  12   4        268.74        285.41        20.30 o
  -9  13   4         14.76         23.43        10.50 o
  -8  13   4          2.56         17.22        10.93 o
  -7  13   4        507.63        500.24        11.80 o
  -6  13   4         64.11         62.60        12.41 o
  -5  13   4        247.09        240.65        13.07 o
  -4  13   4          8.53         20.68        11.01 o
  -3  13   4          8.74          9.01        10.62 o
  -2  13   4        828.48        876.96        16.22 o
  -1  13   4        964.39        970.84        15.85 o
   0  13   4        843.57        837.36        14.62 o
   1  13   4        755.77        766.29        14.08 o
   2  13   4       1082.42       1069.85        16.56 o
   3  13   4        247.69        246.87        16.21 o
   4  13   4        730.48        727.74        36.85 o
  -8  14   4        578.72        594.80        13.80 o
  -7  14   4        660.31        663.86        24.49 o
  -6  14   4        209.41        214.45        13.61 o
  -5  14   4        471.73        469.89        11.91 o
  -4  14   4        327.50        318.70        11.87 o
  -3  14   4        262.32        258.08        12.25 o
  -2  14   4         28.75         31.55        13.58 o
  -1  14   4         34.52         39.11        17.25 o
   0  14   4         65.49         59.79        12.15 o
   1  14   4         61.47         67.14        12.02 o
   2  14   4       1482.77       1522.64        17.14 o
   3  14   4        420.46        423.98        16.25 o
  -6  15   4       2420.28       2361.40        52.82 o
  -5  15   4       1086.93       1099.13        16.03 o
  -4  15   4        923.13        923.09        28.91 o
  -3  15   4        493.38        473.16        54.31 o
  -2  15   4        581.54        576.26        16.99 o
  -1  15   4        625.05        633.50        25.34 o
   0  15   4       1141.88       1182.05        39.23 o
  -1 -16   5        115.34        147.21        14.56 o
   0 -16   5         17.99         27.43        12.44 o
   1 -16   5         64.10         53.64        12.45 o
   2 -16   5        878.45        895.24        23.67 o
   3 -16   5        625.00        619.25        20.29 o
   4 -16   5        752.86        809.78        17.59 o
  -3 -15   5        778.60        832.45        17.48 o
  -2 -15   5        603.23        621.49        15.04 o
  -1 -15   5        398.34        431.19        14.92 o
   0 -15   5        532.87        556.55        12.47 o
   1 -15   5       1131.12       1096.11        51.98 o
   2 -15   5         24.63         26.29        10.78 o
   3 -15   5        281.04        278.87        11.27 o
   4 -15   5          3.28         23.73        25.06 o
   5 -15   5          2.44          3.44        15.89 o
   6 -15   5         74.45        113.88        16.15 o
   7 -15   5          9.49          9.35        14.22 o
  -5 -14   5        628.14        620.49        18.06 o
  -4 -14   5        336.64        365.58        19.04 o
  -3 -14   5        346.48        360.98        12.75 o
  -2 -14   5       1335.63       1320.52        53.01 o
  -1 -14   5        454.83        483.97        12.50 o
   0 -14   5        844.86        843.34        25.81 o
   1 -14   5       1247.81       1298.15        24.55 o
   2 -14   5       1723.30       1657.35        40.52 o
   3 -14   5        376.01        374.99        11.20 o
   4 -14   5          3.42          7.28        10.39 o
   5 -14   5        398.25        411.78        13.68 o
   6 -14   5         44.85         60.61        10.87 o
   7 -14   5         50.06         64.99        10.29 o
   8 -14   5         21.96         30.50        10.66 o
  -6 -13   5        294.81        312.77        14.60 o
  -5 -13   5        152.40        157.82        15.65 o
  -4 -13   5        259.10        247.39        13.50 o
  -3 -13   5          0.65         11.90        10.50 o
  -2 -13   5        268.01        258.93        12.72 o
  -1 -13   5        389.58        369.26        11.62 o
   0 -13   5        870.28        895.96        27.53 o
   1 -13   5       1662.82       1669.34        39.49 o
   2 -13   5       3529.81       3425.57        50.83 o
   3 -13   5       1145.12       1191.84        12.78 o
   4 -13   5        459.43        463.67        11.13 o
   5 -13   5        739.28        715.41        13.76 o
   6 -13   5        504.32        512.41        20.84 o
   7 -13   5       1206.59       1190.77        18.89 o
   8 -13   5       1559.01       1567.07        26.27 o
   9 -13   5        307.48        330.15        15.36 o
  -7 -12   5        410.73        405.02        15.09 o
  -6 -12   5        751.68        801.08        35.47 o
  -5 -12   5       1678.02       1728.87        18.89 o
  -4 -12   5        882.96        796.11        31.40 o
  -3 -12   5         71.37         83.55        10.01 o
  -2 -12   5        282.53        248.56        12.42 o
  -1 -12   5        334.58        309.46        21.35 o
   0 -12   5          1.44         14.06        10.18 o
   1 -12   5          0.87         22.78        10.26 o
   2 -12   5        199.86        205.35         9.87 o
   3 -12   5        279.24        276.97        14.89 o
   4 -12   5        276.68        316.16        16.60 o
   5 -12   5       1143.67       1146.14        27.70 o
   6 -12   5       1092.17       1099.79        13.07 o
   7 -12   5       1459.84       1401.01        34.34 o
   8 -12   5       1550.87       1537.67        36.23 o
   9 -12   5       1091.13       1012.40        33.39 o
  10 -12   5       1060.94        999.75        24.90 o
  -8 -11   5        504.95        461.26        28.36 o
  -7 -11   5        740.03        741.78        19.98 o
  -6 -11   5       1765.42       1692.58        20.47 o
  -5 -11   5       1691.37       1647.53        47.01 o
  -4 -11   5       1506.19       1568.39        18.04 o
  -3 -11   5       2114.25       2153.71        81.95 o
  -2 -11   5       1340.90       1323.34        47.20 o
  -1 -11   5       4021.27       3991.58        65.54 o
   0 -11   5       2150.98       2130.27        15.06 o
   1 -11   5       1412.26       1522.84        26.02 o
   2 -11   5        255.48        252.70        13.57 o
   3 -11   5       1692.65       1571.67        30.65 o
   4 -11   5        371.17        365.21         9.50 o
   5 -11   5        107.85        109.81         9.31 o
   6 -11   5         16.05         25.95        10.49 o
   7 -11   5         78.68         95.94        11.05 o
   8 -11   5         26.63         42.27         9.35 o
   9 -11   5         86.79         87.39        11.63 o
  10 -11   5          2.82          5.62         9.55 o
  -9 -10   5        213.66        239.77        33.14 o
  -8 -10   5          1.90          8.06        21.19 o
  -7 -10   5         18.14         26.32        12.64 o
  -6 -10   5         31.21         71.11        17.31 o
  -5 -10   5        455.73        490.37        27.90 o
  -4 -10   5        452.08        409.06        49.93 o
  -3 -10   5       2324.88       2419.07        71.17 o
  -2 -10   5        339.62        345.62        11.15 o
  -1 -10   5        954.81        868.08        19.46 o
   0 -10   5       1384.28       1370.63        55.84 o
   1 -10   5       2344.13       2324.10        88.66 o
   2 -10   5       1210.21       1143.67        37.59 o
   3 -10   5       4424.78       4464.32        78.95 o
   4 -10   5       2246.72       2252.09        71.71 o
   5 -10   5       1086.07       1064.61        22.29 o
   6 -10   5       1969.31       1890.96        55.50 o
   7 -10   5        866.16        880.21        22.32 o
   8 -10   5         13.49         23.12        10.06 o
   9 -10   5         23.19         31.65         9.71 o
  10 -10   5        551.44        522.74        11.97 o
  11 -10   5         49.41         53.82        12.68 o
 -10  -9   5       1264.27       1204.89        47.02 o
  -9  -9   5        472.29        502.39        18.38 o
  -8  -9   5        700.97        747.38        12.75 o
  -7  -9   5        734.37        742.43        38.88 o
  -6  -9   5        480.44        520.83        14.92 o
  -5  -9   5        163.74        172.80        14.01 o
  -4  -9   5       1301.69       1203.02        15.21 o
  -3  -9   5          0.77         14.84        11.34 o
  -2  -9   5          5.62         11.33        11.33 o
  -1  -9   5        250.44        225.93        15.02 o
   0  -9   5       1095.36       1079.35        48.14 o
   1  -9   5       1309.75       1394.08        15.79 o
   2  -9   5         33.34         49.33        13.43 o
   3  -9   5       1925.12       2040.06        43.54 o
   4  -9   5       1902.23       1942.24        34.39 o
   5  -9   5       4096.07       4085.68        91.51 o
   6  -9   5       1800.33       1787.48        27.28 o
   7  -9   5        925.09        974.70        29.71 o
   8  -9   5       1824.25       1817.46        32.60 o
   9  -9   5       1439.55       1508.80        25.70 o
  10  -9   5       2287.43       2338.50        88.86 o
  11  -9   5        959.67        915.71        16.53 o
 -10  -8   5        133.08        146.48        17.62 o
  -9  -8   5        414.77        415.04        15.30 o
  -8  -8   5       1468.56       1478.99        14.98 o
  -7  -8   5       2200.00       2063.92        33.29 o
  -6  -8   5       3407.91       3398.34        27.72 o
  -5  -8   5       1630.39       1640.48        17.80 o
  -4  -8   5       3934.46       3705.67       195.14 o
  -3  -8   5       3328.67       3087.69       100.66 o
  -2  -8   5       2771.67       2450.93       130.45 o
  -1  -8   5        541.10        450.77        29.25 o
   0  -8   5       1845.67       1865.12        62.52 o
   1  -8   5        354.76        333.58        10.94 o
   2  -8   5        854.42        893.86        28.86 o
   3  -8   5         46.03         65.65         9.41 o
   4  -8   5         52.45         69.44         8.78 o
   5  -8   5         55.26         71.15        10.32 o
   6  -8   5       1047.63       1075.22        36.25 o
   7  -8   5       1504.80       1520.21        32.88 o
   8  -8   5        535.75        513.53        16.36 o
   9  -8   5          3.22         18.67        11.08 o
  10  -8   5       1965.60       1938.32        62.42 o
  11  -8   5       1998.07       1947.09        87.40 o
  12  -8   5        775.01        734.94        18.94 o
 -11  -7   5          0.29         18.50        13.76 o
 -10  -7   5         23.69         27.17        12.97 o
  -9  -7   5          4.42          1.59        12.14 o
  -8  -7   5         60.06         58.61        11.85 o
  -7  -7   5        487.10        514.99        12.25 o
  -6  -7   5        613.79        602.07        12.92 o
  -5  -7   5         41.21         36.74        13.55 o
  -4  -7   5       4653.22       4718.24       133.03 o
  -3  -7   5       1844.95       1745.82        60.19 o
  -2  -7   5       2967.28       2695.40        91.88 o
  -1  -7   5      10103.58      10061.31       222.30 o
   0  -7   5       9262.89       9373.99       161.11 o
   1  -7   5       1906.45       1852.46        74.39 o
   2  -7   5       3974.09       4077.31        81.71 o
   3  -7   5       2693.12       2685.10        79.69 o
   4  -7   5       3277.37       3314.10        54.23 o
   5  -7   5        715.21        720.87        21.47 o
   6  -7   5        525.17        541.86        11.47 o
   7  -7   5       1316.22       1277.43        27.94 o
   8  -7   5       1137.32       1117.90        33.92 o
   9  -7   5        125.84        145.17        15.13 o
  10  -7   5         74.92         65.45        12.53 o
  11  -7   5          6.69         21.79        11.31 o
  12  -7   5        367.47        360.81        22.62 o
 -12  -6   5       1204.25       1187.43        69.07 o
 -11  -6   5         28.78         29.98        13.05 o
 -10  -6   5         55.78         69.29        22.98 o
  -9  -6   5       1086.43       1080.42        14.99 o
  -8  -6   5       1262.56       1301.68        27.10 o
  -7  -6   5       2368.02       2399.47        84.86 o
  -6  -6   5        986.26        954.23        29.71 o
  -5  -6   5         18.08         57.22        12.85 o
  -4  -6   5        199.25        169.70        12.36 o
  -3  -6   5         24.24         36.48        12.69 o
  -2  -6   5       1671.59       1744.00        66.44 o
  -1  -6   5       2176.71       1876.19        25.54 o
   0  -6   5       2200.79       2126.70        79.57 o
   1  -6   5       1542.67       2183.29        71.96 o
   2  -6   5       2186.31       2045.97        54.29 o
   3  -6   5       4386.62       4591.00        72.17 o
   4  -6   5       4581.02       4755.07        92.72 o
   5  -6   5       2689.99       2809.80        46.47 o
   6  -6   5       1342.75       1476.48        16.09 o
   7  -6   5       2575.82       2561.29        61.66 o
   8  -6   5       1620.39       1687.63        38.57 o
   9  -6   5        671.03        672.14        18.89 o
  10  -6   5        151.97        156.19        14.23 o
  11  -6   5       1208.99       1088.99        18.07 o
  12  -6   5        352.01        329.60        25.80 o
 -12  -5   5       1316.30       1327.72        33.76 o
 -11  -5   5        967.75        985.00        62.19 o
 -10  -5   5        164.53        179.79        14.20 o
  -9  -5   5       1563.66       1448.87        31.12 o
  -8  -5   5       2654.58       2762.28        25.64 o
  -7  -5   5        510.16        538.06        12.81 o
  -6  -5   5       1142.48       1161.42        16.30 o
  -5  -5   5       4903.69       4858.35        33.42 o
  -4  -5   5       1495.73       1480.11        45.07 o
  -3  -5   5        977.45        886.27        20.47 o
  -2  -5   5        161.18        105.97        12.26 o
  -1  -5   5       3789.49       3902.10        37.26 o
   0  -5   5        534.41        563.27        15.32 o
   1  -5   5         14.32         21.98        10.32 o
   2  -5   5        920.91       1091.13        27.39 o
   3  -5   5       1626.37       1751.78        45.92 o
   4  -5   5       1141.37       1206.14        21.59 o
   5  -5   5       1736.08       1677.52        32.77 o
   6  -5   5        939.20        970.33        12.42 o
   7  -5   5        160.91        139.00        10.83 o
   8  -5   5       1448.88       1406.45        34.01 o
   9  -5   5        981.29        965.38        15.36 o
  10  -5   5        594.81        588.23        13.21 o
  11  -5   5       2898.87       2753.65        81.69 o
  12  -5   5        800.76        745.78        28.14 o
 -12  -4   5        144.22        162.52        19.14 o
 -11  -4   5        503.90        508.11        33.55 o
 -10  -4   5          4.92         25.76        13.36 o
  -9  -4   5        943.34        898.04        31.27 o
  -8  -4   5       4593.37       4557.47       242.13 o
  -7  -4   5        724.58        710.45        15.35 o
  -6  -4   5        716.16        650.51        13.30 o
  -5  -4   5       1319.94       1124.75        16.02 o
  -4  -4   5       2228.36       1940.62        44.56 o
  -3  -4   5       4919.92       4569.24        35.06 o
  -2  -4   5       7264.65       7217.05        42.89 o
  -1  -4   5      12141.76      11866.50        56.46 o
   0  -4   5        501.53        394.61        15.61 o
   1  -4   5      10548.07      11370.42       316.59 o
   2  -4   5       2985.70       3176.52        80.92 o
   3  -4   5        810.10        781.86        20.04 o
   4  -4   5        930.89        883.55        30.27 o
   5  -4   5         45.88         74.08        10.22 o
   6  -4   5        414.36        450.96        11.51 o
   7  -4   5          0.05         16.25        11.47 o
   8  -4   5          0.14          9.23        13.34 o
   9  -4   5        769.73        763.27        25.20 o
  10  -4   5         17.92         11.75        13.72 o
  11  -4   5        209.94        211.85        12.86 o
  12  -4   5       1231.92       1168.12        43.87 o
 -13  -3   5        846.91        828.12        46.35 o
 -12  -3   5        169.30        199.22        18.22 o
 -11  -3   5        344.01        383.18        36.14 o
 -10  -3   5        277.24        253.45        21.34 o
  -9  -3   5         19.48         42.67        13.54 o
  -8  -3   5        126.90        132.42        11.96 o
  -7  -3   5        671.20        731.10        40.41 o
  -6  -3   5        842.24        972.95        43.05 o
  -5  -3   5       2314.08       2438.33        25.64 o
  -4  -3   5       1710.23       1673.44        57.20 o
  -3  -3   5       1209.23       1111.22        21.37 o
  -2  -3   5       1116.77        964.28        22.68 o
   0  -3   5       3874.59       3520.96       111.74 o
   1  -3   5      12761.86      13451.02       505.88 o
   2  -3   5      10392.83      10895.13       261.94 o
   3  -3   5       3025.01       2889.70        60.38 o
   4  -3   5       3083.69       2797.40        76.71 o
   5  -3   5       5431.58       5585.32       110.94 o
   6  -3   5       3315.84       3341.36       112.32 o
   7  -3   5       1291.42       1297.98        24.38 o
   8  -3   5        345.89        351.41        14.23 o
   9  -3   5       1207.77       1187.04        35.47 o
  10  -3   5       1346.73       1262.64        29.45 o
  11  -3   5         56.21         49.70        12.90 o
  12  -3   5         12.37          2.51        13.87 o
 -13  -2   5        579.26        660.73        85.38 o
 -12  -2   5       1352.76       1319.61        77.49 o
 -11  -2   5        722.79        685.32        21.32 o
 -10  -2   5       2463.50       2334.24        29.66 o
  -9  -2   5       3429.05       3575.07       122.72 o
  -8  -2   5        385.06        365.98        12.39 o
  -7  -2   5       1924.02       1753.55        17.91 o
  -6  -2   5       2942.99       2897.64        31.53 o
  -5  -2   5       6502.04       6814.29       117.73 o
  -4  -2   5        658.89        628.04        32.99 o
  -3  -2   5          1.01          8.27        13.52 o
  -2  -2   5        101.55        117.01        17.40 o
   0  -2   5       1190.02       1429.70        27.13 o
   1  -2   5       1000.03       1015.76        47.08 o
   2  -2   5       1302.37       1370.19        36.35 o
   3  -2   5       1426.79       1468.21        35.66 o
   4  -2   5       2545.88       2404.42        87.80 o
   5  -2   5       5316.91       5591.34       121.24 o
   6  -2   5       3272.38       3371.72        58.34 o
   7  -2   5       1621.57       1599.83        37.81 o
   8  -2   5       2877.55       2990.19       114.03 o
   9  -2   5       1204.98       1255.98        34.66 o
  10  -2   5       1272.28       1264.78        29.20 o
  11  -2   5        353.73        381.76        17.61 o
  12  -2   5        284.08        269.49        15.00 o
 -13  -1   5        849.10        837.71        14.94 o
 -12  -1   5         26.36         25.70        14.00 o
 -11  -1   5        648.12        663.78        19.91 o
 -10  -1   5       1539.34       1514.10        73.09 o
  -9  -1   5       1663.19       1703.19        15.83 o
  -8  -1   5        595.06        517.63        15.66 o
  -7  -1   5       4130.04       4227.31        23.35 o
  -6  -1   5       8119.59       8627.17        98.20 o
  -5  -1   5       7233.57       7444.39        80.13 o
  -4  -1   5       2102.23       2032.24        32.30 o
  -3  -1   5       6523.84       6407.54       101.78 o
  -2  -1   5       5318.32       4769.58        41.72 o
   0  -1   5        628.13        534.94        22.62 o
   1  -1   5        676.95        699.96        16.01 o
   2  -1   5       6099.33       6956.44       210.49 o
   3  -1   5       5413.84       6474.66        32.12 o
   4  -1   5        499.46        596.74        25.00 o
   5  -1   5       2757.58       3094.32       112.48 o
   6  -1   5       1500.17       1579.05        37.75 o
   7  -1   5       1078.56       1059.04        17.20 o
   8  -1   5       1424.13       1419.16        28.39 o
   9  -1   5        121.05        173.93        12.95 o
  10  -1   5        518.99        536.37        21.23 o
  11  -1   5        926.75        905.20        23.23 o
  12  -1   5        217.34        207.53        12.76 o
 -13   0   5        641.63        630.94        20.24 o
 -12   0   5        879.93        909.36        13.45 o
 -11   0   5        650.71        658.75        15.94 o
 -10   0   5         22.12         38.15        13.19 o
  -9   0   5        802.22        882.44        15.56 o
  -8   0   5         23.96         51.65        12.97 o
  -7   0   5        781.69        766.40        13.69 o
  -6   0   5        883.50        810.88        15.64 o
  -5   0   5        805.91        683.20        17.61 o
  -4   0   5         57.53         30.79        11.87 o
  -3   0   5       7589.65       8166.47        38.72 o
  -2   0   5       8449.97       8286.05        56.30 o
   0   0   5       7830.07       8225.91        62.55 o
   1   0   5       4822.17       4684.52        62.94 o
   2   0   5      15907.96      16758.52        51.34 o
   3   0   5        302.64        165.59        14.16 o
   4   0   5       1141.95       1032.12        16.53 o
   5   0   5       5775.87       6190.51        28.01 o
   6   0   5       5517.96       5552.96       113.27 o
   7   0   5        385.82        395.91        12.26 o
   8   0   5        259.09        234.60        10.35 o
   9   0   5         77.46         93.45        11.56 o
  10   0   5          3.20         -0.86        13.51 o
  11   0   5        185.71        182.13        13.00 o
  12   0   5          0.31          0.61        13.11 o
 -13   1   5         99.53        119.95        16.12 o
 -12   1   5       1320.90       1361.86        27.86 o
 -11   1   5       1509.22       1495.03        33.78 o
 -10   1   5       1330.05       1325.54        14.88 o
  -9   1   5        417.02        404.81        11.31 o
  -8   1   5       1693.53       1889.01        25.11 o
  -7   1   5       2082.89       2035.51        21.75 o
  -6   1   5       1396.11       1315.25        16.79 o
  -5   1   5        610.33        543.57        14.98 o
  -4   1   5        583.59        709.02        31.04 o
  -3   1   5        300.65        312.67        13.43 o
  -2   1   5       1687.13       1600.97        34.09 o
  -1   1   5       6347.57       6718.35       184.14 o
   0   1   5        446.75        372.04        16.20 o
   1   1   5        276.86        241.34        18.03 o
   2   1   5       2618.09       2459.90       133.98 o
   3   1   5        893.35        711.93        14.84 o
   4   1   5       8779.94       8983.63       210.93 o
   5   1   5       2907.30       3085.42       129.24 o
   6   1   5       2323.43       2482.14        64.44 o
   7   1   5       4204.88       4028.65        99.74 o
   8   1   5       3074.24       3027.60        73.59 o
   9   1   5        936.66        924.91        12.51 o
  10   1   5       1027.25       1016.43        24.48 o
  11   1   5        161.94        162.61        11.29 o
  12   1   5        218.19        192.75        12.70 o
 -13   2   5        399.05        417.20        27.20 o
 -12   2   5       1109.12       1127.87        38.91 o
 -11   2   5       2046.73       2034.29        17.68 o
 -10   2   5       2842.69       2747.94        63.21 o
  -9   2   5        632.67        635.54        22.97 o
  -8   2   5       1412.06       1420.69        27.70 o
  -7   2   5       2553.59       2629.58        41.50 o
  -6   2   5       3778.46       3981.52        19.09 o
  -5   2   5       1715.08       1507.35        31.52 o
  -4   2   5       4481.35       4414.13        97.21 o
  -3   2   5       4364.01       4320.28        45.12 o
  -2   2   5       6540.48       6765.42        64.15 o
  -1   2   5       2479.46       2483.73        23.56 o
   0   2   5       1170.99       1392.08        17.95 o
   1   2   5       3829.27       4326.32        68.83 o
   2   2   5       2645.71       2987.37        74.74 o
   3   2   5        734.17        834.34        22.60 o
   4   2   5        190.13        236.78        14.78 o
   5   2   5        107.51         75.42        12.33 o
   6   2   5       1698.65       1706.35        50.37 o
   7   2   5        160.29        170.29        11.55 o
   8   2   5        752.95        769.92        14.13 o
   9   2   5       1600.82       1555.35        34.80 o
  10   2   5       1524.93       1463.04        36.79 o
  11   2   5       1022.04       1003.26        36.06 o
 -13   3   5         53.76         60.01        11.16 o
 -12   3   5          0.34          7.52        11.13 o
 -11   3   5        260.49        281.20        11.22 o
 -10   3   5        268.60        271.82        12.31 o
  -9   3   5        311.75        320.79        13.57 o
  -8   3   5       3155.61       3390.75        56.59 o
  -7   3   5         77.59         80.33        10.29 o
  -6   3   5        568.98        587.48        17.93 o
  -5   3   5       8241.58       8446.64        94.44 o
  -4   3   5       9932.92      10549.24       137.42 o
  -3   3   5       5441.92       5499.94        79.61 o
  -2   3   5       3863.50       4030.98        91.65 o
  -1   3   5       4083.81       3864.05        75.95 o
   0   3   5       1492.58       1236.50        18.56 o
   1   3   5       5669.23       5662.82       165.89 o
   2   3   5       2441.19       2400.58        54.83 o
   3   3   5       3972.43       4149.63       193.76 o
   4   3   5       2077.90       2113.98        66.47 o
   5   3   5        895.94        924.50        33.44 o
   6   3   5        113.95        131.28        12.03 o
   7   3   5        711.79        685.37        15.89 o
   8   3   5        208.37        216.69        12.43 o
   9   3   5        226.62        194.90        12.56 o
  10   3   5        139.38        141.77        13.91 o
  11   3   5         35.94         29.64        12.86 o
 -13   4   5       2568.46       2478.99        46.91 o
 -12   4   5       1638.35       1653.05        36.20 o
 -11   4   5         84.54        102.85        10.98 o
 -10   4   5         69.21         89.90         9.84 o
  -9   4   5        943.99        990.51        12.79 o
  -8   4   5        100.15        113.72         9.67 o
  -7   4   5        222.60        186.33        10.96 o
  -6   4   5          8.80         32.49        10.03 o
  -5   4   5         22.32         18.18         9.16 o
  -4   4   5          0.85          3.29         8.87 o
  -3   4   5        160.76        147.67        11.25 o
  -2   4   5       7007.25       7366.51       196.30 o
  -1   4   5       4388.05       4373.89        49.32 o
   0   4   5        186.95         77.45        13.89 o
   1   4   5       4447.70       4275.16        99.94 o
   2   4   5       3382.51       3204.28        82.67 o
   3   4   5       2587.21       2574.97        70.37 o
   4   4   5       1778.30       1613.74        35.57 o
   5   4   5       4414.06       4485.86       131.07 o
   6   4   5        292.29        315.81        12.84 o
   7   4   5       2096.72       2095.03        76.10 o
   8   4   5        607.21        602.05        12.73 o
   9   4   5        151.34        182.98        15.65 o
  10   4   5        595.55        596.26        14.75 o
  11   4   5        747.34        716.82        22.40 o
 -13   5   5        849.26        794.96        30.13 o
 -12   5   5       2491.57       2514.64        55.55 o
 -11   5   5        888.97        908.27        13.00 o
 -10   5   5        991.25       1009.85        33.83 o
  -9   5   5       4591.05       4669.15        83.22 o
  -8   5   5        400.76        415.38        12.83 o
  -7   5   5        570.53        588.72        11.79 o
  -6   5   5       3107.27       3164.54        28.06 o
  -5   5   5       4522.09       4700.68        58.17 o
  -4   5   5        101.73         97.41        10.39 o
  -3   5   5       1100.20       1427.10        13.79 o
  -2   5   5       1701.58       1634.39        17.51 o
  -1   5   5       1574.84       1629.99        40.64 o
   0   5   5        561.96        572.90        15.41 o
   1   5   5        675.42        675.17        14.14 o
   2   5   5       1186.84       1126.65        26.83 o
   3   5   5        727.37        744.49        12.48 o
   4   5   5        874.97        862.01        36.47 o
   5   5   5       3482.59       3452.61        87.94 o
   6   5   5       1470.55       1347.79        15.68 o
   7   5   5       3973.02       3881.99        95.86 o
   8   5   5        341.42        380.73        18.30 o
   9   5   5        412.21        392.38        13.97 o
  10   5   5        155.75        158.80        14.00 o
 -13   6   5          1.34         13.69        12.41 o
 -12   6   5        556.54        551.74        26.16 o
 -11   6   5        420.81        430.34        12.10 o
 -10   6   5       1824.01       1842.87        24.91 o
  -9   6   5       4979.33       4798.69        78.54 o
  -8   6   5       2241.54       2189.74        31.74 o
  -7   6   5        748.73        748.46        17.95 o
  -6   6   5       1370.21       1352.35        16.12 o
  -5   6   5       2107.93       2119.54        14.13 o
  -4   6   5        918.68        844.58        13.50 o
  -3   6   5       6145.08       6286.11        94.96 o
  -2   6   5       4948.23       5107.96        24.77 o
  -1   6   5       2832.29       2719.00        19.89 o
   0   6   5       3971.42       3910.88        26.22 o
   1   6   5        317.52        266.28        12.85 o
   2   6   5        299.58        300.64        10.16 o
   3   6   5        632.36        665.69        13.28 o
   4   6   5        107.61        112.92        12.17 o
   5   6   5       1892.38       1884.42        93.67 o
   6   6   5        230.10        236.45        12.70 o
   7   6   5         44.69         52.54        12.42 o
   8   6   5       1346.39       1322.60        39.57 o
   9   6   5        222.57        253.74        15.93 o
  10   6   5        470.10        460.83        20.95 o
 -13   7   5        351.71        352.15        13.16 o
 -12   7   5        615.96        597.44        12.47 o
 -11   7   5          5.20          1.14        11.35 o
 -10   7   5         53.67         69.94        14.29 o
  -9   7   5        121.46        145.16        10.95 o
  -8   7   5         66.67         60.54        13.42 o
  -7   7   5        556.79        493.89        22.64 o
  -6   7   5       1796.66       1816.07        25.05 o
  -5   7   5       1524.10       1597.42        34.57 o
  -4   7   5       2015.15       2084.64        15.33 o
  -3   7   5       2920.25       2820.81        23.09 o
  -2   7   5       2845.89       2717.48        19.71 o
  -1   7   5       3309.29       3111.24        57.89 o
   0   7   5       6724.93       6585.51       230.10 o
   1   7   5       3130.17       3028.10       102.03 o
   2   7   5        598.16        574.91        11.72 o
   3   7   5       1194.39       1281.64        15.32 o
   4   7   5       6102.16       5996.19       155.93 o
   5   7   5       3204.38       3206.83        76.79 o
   6   7   5       1495.23       1521.72        43.17 o
   7   7   5        169.82        176.94        11.87 o
   8   7   5        193.93        196.77        13.68 o
   9   7   5          1.54          3.28        14.47 o
 -12   8   5       1683.10       1606.59        20.31 o
 -11   8   5       3070.64       3152.92        41.57 o
 -10   8   5        864.82        834.95        17.63 o
  -9   8   5       1499.04       1447.00        46.31 o
  -8   8   5       1869.69       1872.82        20.23 o
  -7   8   5       1381.42       1337.53        16.09 o
  -6   8   5        171.94        194.47        11.89 o
  -5   8   5        233.97        273.32        10.78 o
  -4   8   5       1874.18       1807.36        15.50 o
  -3   8   5         21.65         36.69        11.75 o
  -2   8   5         10.82         13.61        11.37 o
  -1   8   5          1.92         25.71        11.63 o
   0   8   5       1063.12       1070.74        27.46 o
   1   8   5       1535.43       1590.48        17.13 o
   2   8   5       1101.62       1007.57        26.56 o
   3   8   5        430.57        399.47        10.80 o
   4   8   5       2832.78       2814.44        76.56 o
   5   8   5        610.58        607.49        14.14 o
   6   8   5       1292.47       1251.89        19.05 o
   7   8   5       3383.90       3244.16        41.36 o
   8   8   5       1714.49       1691.19        18.12 o
   9   8   5        551.27        540.23        32.87 o
 -12   9   5        113.02        124.26        16.37 o
 -11   9   5       1019.66        970.49        33.30 o
 -10   9   5       1266.37       1329.98        16.52 o
  -9   9   5        997.68       1025.40        27.35 o
  -8   9   5       1862.81       1828.13        42.16 o
  -7   9   5       6399.89       6515.59        38.03 o
  -6   9   5       2067.93       2003.52        20.46 o
  -5   9   5         72.74         96.71        11.80 o
  -4   9   5       1449.51       1536.11        38.57 o
  -3   9   5       2376.69       2317.96        17.65 o
  -2   9   5       1035.38        948.09        14.69 o
  -1   9   5        630.49        625.50        21.01 o
   0   9   5        511.99        542.53        15.19 o
   1   9   5        345.64        374.86        19.24 o
   2   9   5        920.69        924.72        18.47 o
   3   9   5        555.18        544.03        15.19 o
   4   9   5        606.27        557.21        12.97 o
   5   9   5        211.01        205.12        13.20 o
   6   9   5         60.59         62.95        12.93 o
   7   9   5        881.29        882.35        21.55 o
   8   9   5       1019.26       1055.90        37.18 o
 -11  10   5          2.34         -6.58        10.93 o
 -10  10   5        116.28        123.34        10.75 o
  -9  10   5        201.33        183.01        17.43 o
  -8  10   5        934.75        982.14        13.11 o
  -7  10   5       1476.38       1403.93        42.04 o
  -6  10   5        678.77        689.25        11.71 o
  -5  10   5        183.19        225.33        10.79 o
  -4  10   5       1154.01       1153.80        16.81 o
  -3  10   5       1166.04       1062.97        13.86 o
  -2  10   5       2982.27       2929.42        29.74 o
  -1  10   5       1329.65       1348.59        22.52 o
   0  10   5       1678.16       1705.90        18.14 o
   1  10   5       2788.81       2701.68        62.69 o
   2  10   5        399.91        400.47        11.93 o
   3  10   5        133.83        138.24        12.76 o
   4  10   5        406.80        394.58        27.61 o
   5  10   5        570.67        576.41        14.87 o
   6  10   5        290.42        291.92        14.16 o
   7  10   5        171.52        155.79        16.63 o
 -11  11   5        103.50        113.08        11.84 o
 -10  11   5        706.52        696.07        16.78 o
  -9  11   5        335.42        332.91        14.21 o
  -8  11   5          1.13         16.16        12.26 o
  -7  11   5         78.32         78.82        10.74 o
  -6  11   5        177.38        202.78        10.29 o
  -5  11   5          5.94         10.34        11.56 o
  -4  11   5        260.77        244.82        11.53 o
  -3  11   5        701.73        702.47        33.60 o
  -2  11   5        830.63        875.96        18.63 o
  -1  11   5        975.21        916.62        14.43 o
   0  11   5       1785.52       1645.20        64.52 o
   1  11   5        234.70        249.25        14.71 o
   2  11   5        837.02        890.81        15.80 o
   3  11   5       2108.95       2033.06        48.94 o
   4  11   5       1558.57       1581.14        54.21 o
   5  11   5       1187.80       1165.71        52.98 o
   6  11   5        809.30        825.37        22.28 o
 -10  12   5        852.85        876.57        16.09 o
  -9  12   5       1627.25       1636.22        17.85 o
  -8  12   5        953.98        929.24        18.60 o
  -7  12   5        793.33        748.89        16.20 o
  -6  12   5       1583.53       1598.33        17.58 o
  -5  12   5        880.65        854.81        14.59 o
  -4  12   5        365.47        407.35        13.11 o
  -3  12   5       1409.80       1445.67        50.49 o
  -2  12   5         25.06         42.49        14.61 o
  -1  12   5          1.47          0.82        15.41 o
   0  12   5         42.17         36.56        14.15 o
   1  12   5        138.45        124.53        12.93 o
   2  12   5        115.69        118.64        12.51 o
   3  12   5         44.45         48.46        13.12 o
   4  12   5        163.62        170.29        15.97 o
   5  12   5        572.44        623.59        27.54 o
  -9  13   5       2508.89       2400.33        43.29 o
  -8  13   5        797.05        822.58        12.84 o
  -7  13   5          3.70         16.69        14.65 o
  -6  13   5        250.66        266.98        12.37 o
  -5  13   5       2069.66       2002.96        18.81 o
  -4  13   5       1390.57       1378.89        34.61 o
  -3  13   5       1558.57       1547.88        71.15 o
  -2  13   5       1603.46       1674.48        51.75 o
  -1  13   5        978.23        910.15        17.99 o
   0  13   5          8.12         12.31        12.64 o
   1  13   5        318.39        359.65        19.09 o
   2  13   5        178.36        209.34        13.89 o
   3  13   5        527.14        515.05        16.54 o
   4  13   5        231.67        244.82        18.11 o
  -8  14   5         87.16         96.33        16.59 o
  -7  14   5         88.61         94.49        12.41 o
  -6  14   5        132.26        148.93        14.22 o
  -5  14   5         82.29         84.54        11.76 o
  -4  14   5         43.14         71.05        16.87 o
  -3  14   5       1038.77       1090.57        18.01 o
  -2  14   5        695.34        722.70        15.25 o
  -1  14   5       1181.83       1212.01        21.23 o
   0  14   5        506.81        500.45        17.18 o
   1  14   5        968.02        981.46        36.90 o
   2  14   5        228.37        218.15        14.73 o
  -5  15   5         66.32         62.32        14.30 o
  -4  15   5          3.90         -4.89        13.90 o
  -3  15   5         24.71         28.99        14.19 o
  -2  15   5        154.23        152.96        19.96 o
  -1  15   5          0.77         16.20        16.43 o
   0 -16   6        903.94        908.88        17.90 o
   1 -16   6        417.86        386.09        14.87 o
   2 -16   6       1623.32       1716.54        22.05 o
   3 -16   6       1848.19       1975.74        28.45 o
   4 -16   6        151.82        160.85        14.45 o
  -3 -15   6         11.50         19.38        12.46 o
  -2 -15   6        484.52        511.20        16.56 o
  -1 -15   6        161.76        174.09        16.33 o
   0 -15   6          3.63         15.02        11.73 o
   1 -15   6        767.96        803.21        14.40 o
   2 -15   6       2115.28       2188.70        20.75 o
   3 -15   6       2031.30       1996.64        55.48 o
   4 -15   6        366.02        355.34        12.21 o
   5 -15   6       1641.87       1591.24        16.81 o
   6 -15   6       1077.67       1072.29        38.54 o
  -5 -14   6       1307.01       1382.60        17.74 o
  -4 -14   6        914.05        957.23        42.76 o
  -3 -14   6        871.44        955.19        20.87 o
  -2 -14   6        849.28        852.92        15.01 o
  -1 -14   6         88.99         85.02        11.42 o
   0 -14   6         16.85         23.53        12.60 o
   1 -14   6        291.49        277.63        11.01 o
   2 -14   6          4.13         18.30        14.05 o
   3 -14   6       1012.79        983.30        31.17 o
   4 -14   6         59.90         67.70        10.43 o
   5 -14   6        174.36        173.25        13.42 o
   6 -14   6        393.27        433.78        12.95 o
   7 -14   6         60.71         77.99        11.33 o
   8 -14   6         65.60         75.95        11.59 o
  -6 -13   6        399.11        440.69        16.82 o
  -5 -13   6       1374.25       1403.18        47.83 o
  -4 -13   6        480.07        488.26        12.58 o
  -3 -13   6        217.44        218.95        16.60 o
  -2 -13   6       1253.96       1270.70        25.90 o
  -1 -13   6       1080.00       1096.12        14.46 o
   0 -13   6        401.11        433.30        10.93 o
   1 -13   6       1102.47       1055.87        50.65 o
   2 -13   6       2062.17       2059.57        28.31 o
   3 -13   6         54.08         51.27        11.32 o
   4 -13   6        113.76        118.04        11.34 o
   5 -13   6        211.13        184.24        11.36 o
   6 -13   6         63.92         57.08        10.50 o
   7 -13   6        176.50        165.83        10.18 o
   8 -13   6        157.02        151.10        11.30 o
   9 -13   6         46.04         40.60        10.75 o
  -7 -12   6          3.21         -0.55        13.35 o
  -6 -12   6          0.98         32.28        15.22 o
  -5 -12   6        241.61        225.79        13.17 o
  -4 -12   6        645.29        594.39        28.89 o
  -3 -12   6        623.10        653.50        12.29 o
  -2 -12   6        827.44        824.81        14.54 o
  -1 -12   6       1036.30       1015.69        22.25 o
   0 -12   6       1269.26       1368.51        34.81 o
   1 -12   6       2770.97       2721.30        60.81 o
   2 -12   6       1584.61       1589.83        48.40 o
   3 -12   6       1281.10       1257.62        31.36 o
   4 -12   6       1659.02       1665.10        23.63 o
   5 -12   6       1115.81       1150.78        20.67 o
   6 -12   6       1384.05       1370.28        23.49 o
   7 -12   6       1010.55       1022.81        18.73 o
   8 -12   6        359.41        351.80        13.11 o
   9 -12   6         49.67         59.86        11.10 o
  -8 -11   6       1183.24       1192.35        40.36 o
  -7 -11   6        238.85        239.69        15.73 o
  -6 -11   6       1501.00       1494.76        16.73 o
  -5 -11   6        416.26        427.00        15.62 o
  -4 -11   6          0.86         18.21        23.75 o
  -3 -11   6         11.67         32.84        12.99 o
  -2 -11   6          0.28         20.11        13.09 o
  -1 -11   6         14.13         23.96        10.40 o
   0 -11   6          3.65          5.94        16.18 o
   1 -11   6        107.49        112.55        12.43 o
   2 -11   6       1003.50        932.67        36.73 o
   3 -11   6        920.58        935.48        19.44 o
   4 -11   6        961.02        961.66        20.81 o
   5 -11   6       4099.29       4027.57        51.14 o
   6 -11   6       1330.17       1321.53        29.11 o
   7 -11   6        771.23        787.74        20.61 o
   8 -11   6       1543.54       1548.12        23.89 o
   9 -11   6        484.19        492.70        21.11 o
  10 -11   6        345.26        338.12        11.20 o
  -9 -10   6        327.99        293.19        14.78 o
  -8 -10   6        851.14        868.79        51.39 o
  -7 -10   6       1363.64       1395.72        47.63 o
  -6 -10   6        927.45        923.55        76.44 o
  -5 -10   6        476.64        498.12        13.34 o
  -4 -10   6       2037.93       2114.78        30.20 o
  -3 -10   6       2592.34       2351.23        65.11 o
  -2 -10   6       1671.11       1619.74        49.18 o
  -1 -10   6       2558.00       2701.85        17.19 o
   0 -10   6       3122.15       3234.56       153.73 o
   1 -10   6          7.36         13.06         9.27 o
   2 -10   6         82.33         75.10        11.62 o
   3 -10   6        418.33        396.70        12.77 o
   4 -10   6        112.43        122.45         9.06 o
   5 -10   6         23.81         44.73        10.36 o
   6 -10   6          0.96         -4.57         8.94 o
   7 -10   6        232.14        236.91        10.38 o
   8 -10   6       1932.62       1918.10        72.90 o
   9 -10   6        735.21        749.68        14.24 o
  10 -10   6         27.47         36.15        11.90 o
  11 -10   6        615.65        570.41        36.93 o
 -10  -9   6         18.06         35.98        12.34 o
  -9  -9   6          1.82         15.07        13.63 o
  -8  -9   6         80.69         99.54        17.75 o
  -7  -9   6        129.78        140.78        12.73 o
  -6  -9   6        741.64        731.24        17.96 o
  -5  -9   6        634.43        619.68        27.87 o
  -4  -9   6       2819.72       2708.35        74.76 o
  -3  -9   6       1779.42       1731.74        47.42 o
  -2  -9   6        211.06        206.39        16.25 o
  -1  -9   6        364.18        351.38        11.04 o
   0  -9   6       4626.02       4651.10       178.25 o
   1  -9   6       4543.10       4519.74       150.15 o
   2  -9   6        685.16        705.92        40.30 o
   3  -9   6       1354.05       1400.59        43.43 o
   4  -9   6       4741.96       4743.55        97.33 o
   5  -9   6        834.33        769.79        20.73 o
   6  -9   6        237.02        232.20        11.62 o
   7  -9   6        127.52        146.27         9.92 o
   8  -9   6          6.87         22.55         9.38 o
   9  -9   6        427.57        433.64        21.39 o
  10  -9   6         85.53         91.90        11.48 o
  11  -9   6          0.29         24.82        12.31 o
 -10  -8   6        148.16        160.04        12.42 o
  -9  -8   6        355.25        381.34        12.95 o
  -8  -8   6        471.02        485.95        13.63 o
  -7  -8   6         41.48         35.21        13.03 o
  -6  -8   6        152.76        169.39        13.76 o
  -5  -8   6        539.05        570.25        20.19 o
  -4  -8   6        202.23        200.89        24.98 o
  -3  -8   6         69.99         35.51        16.00 o
  -2  -8   6        278.22        254.47        24.42 o
  -1  -8   6        559.61        580.29        15.25 o
   0  -8   6       5008.04       4949.40       401.88 o
   1  -8   6       2989.23       2971.92       101.83 o
   2  -8   6       2607.00       2608.79        67.65 o
   3  -8   6       2344.21       2262.78        54.60 o
   4  -8   6       2962.64       2909.93        52.96 o
   5  -8   6       1506.07       1540.36        39.13 o
   6  -8   6       1219.50       1261.05        28.29 o
   7  -8   6       2406.89       2503.20        24.87 o
   8  -8   6       4955.16       5010.75        63.12 o
   9  -8   6       1924.58       1870.74        32.76 o
  10  -8   6        925.12        887.57        45.14 o
  11  -8   6        111.28        120.23        12.35 o
 -11  -7   6       1075.65       1132.94        32.96 o
 -10  -7   6        790.29        768.60        28.00 o
  -9  -7   6        443.59        441.14        15.12 o
  -8  -7   6       1872.45       1865.28        18.66 o
  -7  -7   6       2862.79       2740.72        59.35 o
  -6  -7   6       2529.11       2427.20        44.82 o
  -5  -7   6       5142.51       5066.08       119.29 o
  -4  -7   6       1739.26       1739.97        43.89 o
  -3  -7   6       2338.80       2137.97        56.51 o
  -2  -7   6         48.04         39.25        12.93 o
  -1  -7   6       1422.10       1502.90       131.06 o
   0  -7   6        152.07        127.85        11.51 o
   1  -7   6        199.29        197.02        13.28 o
   2  -7   6        884.06        908.21        29.91 o
   3  -7   6        159.82        150.31        11.44 o
   4  -7   6       1128.93       1159.47        44.84 o
   5  -7   6        807.15        821.35        31.39 o
   6  -7   6       2479.47       2588.02        60.59 o
   7  -7   6       2127.10       2169.75        64.06 o
   8  -7   6       2017.56       1996.83        24.85 o
   9  -7   6        500.51        507.10        14.04 o
  10  -7   6       1279.81       1273.29        57.21 o
  11  -7   6       1156.31       1132.48        48.23 o
 -11  -6   6        539.21        571.58        16.89 o
 -10  -6   6        580.41        552.38        47.04 o
  -9  -6   6         11.73         21.53        17.03 o
  -8  -6   6        305.14        319.19        14.16 o
  -7  -6   6        228.72        258.61        13.44 o
  -6  -6   6       1942.28       1824.19        32.50 o
  -5  -6   6       8516.15       8977.92        44.43 o
  -4  -6   6       1229.29       1302.10        26.16 o
  -3  -6   6       2668.47       2408.66       138.53 o
  -2  -6   6       6581.35       6152.16       213.93 o
  -1  -6   6       5684.24       5731.13       185.39 o
   0  -6   6         62.48        162.90        17.74 o
   1  -6   6       6945.81       6895.85       342.02 o
   2  -6   6      14784.65      15950.24       271.20 o
   3  -6   6       2193.26       2342.19        64.47 o
   4  -6   6        118.75        124.60        11.46 o
   5  -6   6       1470.80       1558.20        46.90 o
   6  -6   6        483.41        502.65        12.07 o
   7  -6   6         65.90         61.94         8.87 o
   8  -6   6          6.36         21.56        10.14 o
   9  -6   6         21.22         36.69        11.87 o
  10  -6   6         12.05         23.32        12.19 o
  11  -6   6        238.09        221.23        11.86 o
  12  -6   6        471.04        423.62        23.29 o
 -12  -5   6       1440.88       1523.64        21.96 o
 -11  -5   6        365.70        391.42        36.70 o
 -10  -5   6          3.54         17.36        12.05 o
  -9  -5   6        811.11        783.04        15.42 o
  -8  -5   6         35.96         37.71        13.30 o
  -7  -5   6        197.99        199.65        11.94 o
  -6  -5   6        780.73        801.18        29.84 o
  -5  -5   6        462.37        486.45        12.67 o
  -4  -5   6          0.97          7.98        15.05 o
  -3  -5   6       4655.76       4809.20        33.63 o
  -2  -5   6        873.38        804.58        25.13 o
  -1  -5   6       1772.88       1636.70        24.42 o
   0  -5   6        170.77         63.12        16.21 o
   1  -5   6       2135.81       1907.05       110.97 o
   2  -5   6       4717.16       4625.77       144.69 o
   3  -5   6       4853.27       5170.36       126.69 o
   4  -5   6       2524.96       2554.40        64.08 o
   5  -5   6       2051.63       2044.70        55.82 o
   6  -5   6       2451.39       2390.55        43.69 o
   7  -5   6        704.98        701.73        25.75 o
   8  -5   6        211.68        214.95        14.04 o
   9  -5   6       1071.52       1021.38        27.79 o
  10  -5   6        250.47        278.16        13.52 o
  11  -5   6        534.94        508.76        15.86 o
  12  -5   6         93.34        113.66        12.71 o
 -12  -4   6       1893.24       1918.78        89.91 o
 -11  -4   6       1501.95       1416.67        53.08 o
 -10  -4   6       1109.07       1142.04        44.40 o
  -9  -4   6       1282.67       1292.86        16.34 o
  -8  -4   6        116.70        147.29        13.21 o
  -7  -4   6          4.49         -0.53        13.02 o
  -6  -4   6       2277.42       2260.56        18.80 o
  -5  -4   6       3758.75       3637.20       126.04 o
  -4  -4   6       2156.60       2116.66        56.23 o
  -3  -4   6        317.66        359.63        23.95 o
  -2  -4   6        986.57       1200.29        27.95 o
   0  -4   6        216.51        230.60        22.14 o
   1  -4   6       1335.44       1400.73        31.30 o
   2  -4   6       1001.49       1010.83        25.34 o
   3  -4   6       1118.98       1179.65        19.30 o
   4  -4   6       1176.69       1210.13        31.04 o
   5  -4   6       3668.90       3675.38        71.21 o
   6  -4   6       2852.19       2952.38       126.21 o
   7  -4   6        757.62        732.63        14.52 o
   8  -4   6       2212.64       2146.85        77.76 o
   9  -4   6       1787.25       1763.51        55.02 o
  10  -4   6       2165.92       2135.82        59.09 o
  11  -4   6        919.46        898.26        51.24 o
  12  -4   6        328.01        319.59        17.82 o
 -13  -3   6         43.08         24.20        16.16 o
 -12  -3   6         21.32         33.89        12.41 o
 -11  -3   6       1009.19        964.26        60.71 o
 -10  -3   6        523.51        538.28        13.32 o
  -9  -3   6       3106.94       3124.69        20.36 o
  -8  -3   6       3681.07       3446.46        91.57 o
  -7  -3   6        999.63        991.60        29.99 o
  -6  -3   6       2651.05       2637.00        69.30 o
  -5  -3   6       1833.68       1696.05        16.49 o
  -4  -3   6       3334.93       2892.08        23.31 o
  -3  -3   6       5512.02       5201.94        36.96 o
  -2  -3   6       4677.22       4757.04        39.26 o
   0  -3   6       5248.87       5370.29        39.46 o
   1  -3   6       1438.66       1515.98        41.26 o
   2  -3   6        590.72        603.73        31.53 o
   3  -3   6       1052.48       1147.36        32.89 o
   4  -3   6        706.49        804.21        13.40 o
   5  -3   6         40.73         47.89        11.43 o
   6  -3   6        760.90        852.05        24.86 o
   7  -3   6        208.24        220.75        14.01 o
   8  -3   6       1123.73       1080.94        36.38 o
   9  -3   6       1304.12       1289.77        34.85 o
  10  -3   6        442.00        457.81        25.49 o
  11  -3   6       1716.71       1655.33        45.33 o
  12  -3   6        538.80        517.58        23.78 o
 -13  -2   6         15.06         22.21        13.61 o
 -12  -2   6        126.46        149.79        15.28 o
 -11  -2   6        331.99        310.47        14.55 o
 -10  -2   6        194.52        212.48        12.21 o
  -9  -2   6        145.06        158.88        17.25 o
  -8  -2   6        189.87        153.52        13.76 o
  -7  -2   6        751.94        783.03        15.40 o
  -6  -2   6       2766.43       2743.19        46.50 o
  -5  -2   6       4133.11       4471.55       177.38 o
  -4  -2   6        753.42        744.69        59.25 o
  -3  -2   6       1714.51       1633.93        29.69 o
  -2  -2   6       3570.17       3511.76        37.21 o
   0  -2   6      10968.60      11881.09        60.55 o
   1  -2   6       1103.35        911.68        16.17 o
   2  -2   6       5623.18       5812.81       192.34 o
   3  -2   6       7077.89       7638.48       148.35 o
   4  -2   6       5799.23       5963.96        72.04 o
   5  -2   6       3079.93       3238.86        61.58 o
   6  -2   6         60.09         43.39        10.76 o
   7  -2   6       1103.45       1054.91        26.54 o
   8  -2   6        569.15        556.71        15.72 o
   9  -2   6        391.63        373.64        26.37 o
  10  -2   6          5.00         15.23        12.78 o
  11  -2   6         29.50         25.15        14.21 o
  12  -2   6          0.26         -0.53        12.30 o
 -13  -1   6       1326.76       1295.35        19.98 o
 -12  -1   6       1265.96       1283.38        19.73 o
 -11  -1   6        808.05        813.27        15.93 o
 -10  -1   6       3995.48       4227.54       127.78 o
  -9  -1   6        796.42        779.83        27.79 o
  -8  -1   6        122.74         91.55        11.54 o
  -7  -1   6       2359.14       2263.35        55.56 o
  -6  -1   6        733.05        801.84        14.51 o
  -5  -1   6        472.85        697.59        17.64 o
  -4  -1   6        251.48        280.74        14.10 o
  -3  -1   6       2116.13       2345.58        27.10 o
  -2  -1   6       1024.78       1171.06        29.07 o
   0  -1   6        556.59        553.98        26.05 o
   1  -1   6       8036.67       8751.11       114.76 o
   2  -1   6       1233.51       1117.00        28.49 o
   3  -1   6       3372.54       3288.46        21.93 o
   4  -1   6       5256.45       5206.72        47.35 o
   5  -1   6       4442.79       4617.41        55.43 o
   6  -1   6       1636.17       1607.65        30.48 o
   7  -1   6       1864.92       1954.71        18.54 o
   8  -1   6        890.70        960.71        40.74 o
   9  -1   6       1263.67       1310.74        48.27 o
  10  -1   6       1091.65       1062.99        38.82 o
  11  -1   6        336.76        369.63        29.94 o
  12  -1   6        256.82        223.32        14.60 o
 -13   0   6        517.33        474.46        32.80 o
 -12   0   6        987.05       1024.18        20.99 o
 -11   0   6        609.13        624.71        68.36 o
 -10   0   6       1250.38       1219.93        16.76 o
  -9   0   6       3487.03       3422.70        37.39 o
  -8   0   6       6053.13       6131.33       145.11 o
  -7   0   6       3673.82       3589.38        69.13 o
  -6   0   6       2000.79       1982.43        58.68 o
  -5   0   6        390.28        272.75        15.91 o
  -4   0   6       3214.82       3168.19        23.83 o
  -3   0   6       7307.37       7386.98        34.71 o
  -2   0   6       3663.25       3514.78        37.11 o
  -1   0   6         50.49        123.46        22.68 o
   0   0   6        206.60        342.84        19.19 o
   1   0   6       2596.20       3066.69        45.43 o
   2   0   6       1249.59       1592.85        48.95 o
   3   0   6          6.07          2.18        15.38 o
   4   0   6        205.98        208.28        12.51 o
   5   0   6       1205.00       1276.15        40.62 o
   6   0   6       1693.97       1723.51        27.20 o
   7   0   6       4194.40       4362.62        26.62 o
   8   0   6        744.36        722.05        15.31 o
   9   0   6        914.68        946.32        36.86 o
  10   0   6       2259.49       2149.59        78.79 o
  11   0   6        928.93        903.26        36.52 o
  12   0   6        248.92        227.63        21.37 o
 -13   1   6         62.45         56.33        12.03 o
 -12   1   6        152.05        163.74        11.41 o
 -11   1   6          1.02          3.38        10.50 o
 -10   1   6        209.48        175.46         9.92 o
  -9   1   6         11.03         35.41         9.46 o
  -8   1   6       1372.09       1440.76        32.89 o
  -7   1   6       1676.55       1548.57        42.38 o
  -6   1   6       3011.36       2974.82       123.02 o
  -5   1   6       3972.49       3922.38        45.38 o
  -4   1   6       2914.83       2835.30        25.82 o
  -3   1   6       7149.47       7442.21       142.14 o
  -2   1   6       6414.45       6233.17        51.19 o
  -1   1   6      12591.19      13470.42       287.35 o
   0   1   6       5765.94       5553.74       239.26 o
   1   1   6        317.53        203.11        15.48 o
   2   1   6       3529.73       3487.40       196.55 o
   3   1   6       1204.01       1262.63        28.54 o
   4   1   6       4373.45       4924.10        76.29 o
   5   1   6       4153.44       4316.38       111.35 o
   6   1   6        283.49        265.30        12.54 o
   7   1   6          7.88         14.38        17.03 o
   8   1   6          0.37          3.80        12.19 o
   9   1   6         92.98         92.85        12.57 o
  10   1   6         10.87         23.60        11.69 o
  11   1   6        603.62        581.22        34.70 o
 -13   2   6        877.54        875.40        13.05 o
 -12   2   6        599.73        571.71        14.07 o
 -11   2   6       1162.35       1221.77        34.64 o
 -10   2   6        916.14        934.16        13.58 o
  -9   2   6       1046.21       1096.38        26.60 o
  -8   2   6          2.71         14.22        13.56 o
  -7   2   6       1559.02       1610.57        14.28 o
  -6   2   6        116.45        110.22        10.99 o
  -5   2   6        408.28        513.53        12.74 o
  -4   2   6        627.79        611.50        13.59 o
  -3   2   6        527.81        421.04        13.52 o
  -2   2   6       1285.39       1290.84        49.09 o
  -1   2   6       6631.36       6933.93        99.02 o
   0   2   6       4938.36       4873.49        69.56 o
   1   2   6         66.82         28.98        11.93 o
   2   2   6       4756.50       4461.38       116.40 o
   3   2   6       9115.87       9287.05       170.57 o
   4   2   6       2272.28       2249.24        22.38 o
   5   2   6       2033.78       2057.94        46.04 o
   6   2   6       5175.30       5304.58       193.53 o
   7   2   6       2815.35       2714.11        54.37 o
   8   2   6       1669.73       1605.94        34.63 o
   9   2   6        673.32        659.07        15.43 o
  10   2   6        109.44        114.19        11.86 o
  11   2   6        289.19        307.97        24.87 o
 -13   3   6       1302.40       1296.47        30.64 o
 -12   3   6       1922.88       1857.56        14.30 o
 -11   3   6       3834.74       3890.85        75.96 o
 -10   3   6        538.84        530.55        13.26 o
  -9   3   6       3926.12       3801.71        58.91 o
  -8   3   6       1051.63       1082.83        29.29 o
  -7   3   6       1001.55        995.40        16.70 o
  -6   3   6       1432.58       1388.52        13.78 o
  -5   3   6       5801.99       6010.53       168.31 o
  -4   3   6       4743.81       4794.73        36.16 o
  -3   3   6       1491.76       1533.60        32.97 o
  -2   3   6       1095.74       1114.46        25.80 o
  -1   3   6       1111.88       1290.89        17.33 o
   0   3   6       2395.96       2539.58        50.77 o
   1   3   6        877.06       1029.54        17.72 o
   2   3   6         24.82         32.36        10.15 o
   3   3   6        562.56        545.49        18.09 o
   4   3   6        108.10        109.46        13.91 o
   5   3   6        706.55        740.17        18.54 o
   6   3   6       2963.41       3004.66        50.81 o
   7   3   6       2187.37       2159.76        59.02 o
   8   3   6       1756.30       1759.65        62.19 o
   9   3   6       1154.16       1216.24        37.60 o
  10   3   6        658.25        718.62        23.91 o
  11   3   6       1486.43       1430.96        65.71 o
 -13   4   6         71.86         75.80        12.33 o
 -12   4   6         74.21         80.03        11.68 o
 -11   4   6        643.65        698.00        18.98 o
 -10   4   6        643.20        653.87        12.56 o
  -9   4   6       1966.22       2058.62        17.22 o
  -8   4   6        700.95        775.25        16.73 o
  -7   4   6       3815.02       3790.46        81.77 o
  -6   4   6       4390.31       4395.88        70.05 o
  -5   4   6       4317.12       4512.81       106.15 o
  -4   4   6       1594.56       1573.34        28.22 o
  -3   4   6       3892.52       4018.70        45.46 o
  -2   4   6       2368.09       2184.29        51.39 o
  -1   4   6        665.36        530.67        35.11 o
   0   4   6       3683.97       3343.45        27.12 o
   1   4   6       5565.41       5617.70       137.76 o
   2   4   6        714.99        743.91        21.03 o
   3   4   6        108.51         96.61        10.45 o
   4   4   6       1912.13       1838.54        43.51 o
   5   4   6        909.44        914.89        13.96 o
   6   4   6        373.71        376.27        32.08 o
   7   4   6        589.68        596.03        14.27 o
   8   4   6         31.25         39.32        11.03 o
   9   4   6        239.99        261.99        13.60 o
  10   4   6        246.30        250.18        15.41 o
 -13   5   6        948.18        896.65        20.86 o
 -12   5   6       2071.75       2012.27        22.99 o
 -11   5   6        123.71        131.20        11.15 o
 -10   5   6        223.26        233.40        11.10 o
  -9   5   6        162.13        141.91        10.01 o
  -8   5   6        508.98        541.63        11.12 o
  -7   5   6       1268.72       1439.71        33.01 o
  -6   5   6        435.93        548.66        14.41 o
  -5   5   6         69.25         92.16        11.37 o
  -4   5   6        525.33        437.47        10.60 o
  -3   5   6       3011.03       2976.74        70.38 o
  -2   5   6       1671.30       1515.39        96.25 o
  -1   5   6       3113.89       3088.87        43.64 o
   0   5   6       8751.73       8704.02        74.17 o
   1   5   6       4682.68       4568.33       106.07 o
   2   5   6       3923.13       3571.81        70.61 o
   3   5   6        180.03        141.49        10.91 o
   4   5   6        187.99        184.73        12.18 o
   5   5   6       2343.84       2323.83        87.86 o
   6   5   6        746.65        738.66        14.25 o
   7   5   6       1521.15       1502.99        37.73 o
   8   5   6        988.31       1010.97        40.54 o
   9   5   6          2.25         12.53        13.52 o
  10   5   6        191.95        168.92        15.80 o
 -13   6   6        319.38        344.10        13.07 o
 -12   6   6       2158.72       2145.00        59.82 o
 -11   6   6       2235.15       2180.02        57.43 o
 -10   6   6       1280.81       1301.18        13.81 o
  -9   6   6        268.68        282.77        11.32 o
  -8   6   6        728.30        773.67        19.68 o
  -7   6   6       1651.52       1625.38        14.19 o
  -6   6   6       1919.76       2072.38        40.80 o
  -5   6   6        234.76        282.58        10.97 o
  -4   6   6          3.12         18.41        10.09 o
  -3   6   6         34.31         52.14        11.23 o
  -2   6   6          2.31         19.62        11.05 o
  -1   6   6        182.28        183.46        16.68 o
   0   6   6        637.39        631.47        42.05 o
   1   6   6       1855.75       1942.79        30.85 o
   2   6   6       1968.98       1942.33        29.20 o
   3   6   6        509.57        516.56        11.95 o
   4   6   6       2032.23       2100.16        55.71 o
   5   6   6       3133.20       3041.98        24.62 o
   6   6   6        984.92        881.18        18.10 o
   7   6   6        330.71        355.11        14.00 o
   8   6   6       2673.33       2667.41        56.79 o
   9   6   6       1213.77       1165.01        61.03 o
 -13   7   6         73.29         96.96        14.37 o
 -12   7   6        707.14        676.72        23.33 o
 -11   7   6       1080.82       1062.91        19.00 o
 -10   7   6       2318.77       2348.53        48.22 o
  -9   7   6       1265.15       1200.68        29.48 o
  -8   7   6       2156.04       2156.30        59.34 o
  -7   7   6       2012.15       1919.69        57.41 o
  -6   7   6       3121.40       3132.93        15.91 o
  -5   7   6       2390.17       2428.89        20.55 o
  -4   7   6       5261.81       5570.65        95.19 o
  -3   7   6        770.89        754.32        35.78 o
  -2   7   6         21.75         33.14        11.48 o
  -1   7   6       3105.50       2949.53        35.24 o
   0   7   6       1089.06       1021.35        24.62 o
   1   7   6         49.36         49.55        12.83 o
   2   7   6        247.63        221.63        10.58 o
   3   7   6         37.48         43.65        11.85 o
   4   7   6         19.60         23.09        13.76 o
   5   7   6        216.47        240.01        12.74 o
   6   7   6         18.58         47.24        17.30 o
   7   7   6        202.63        198.98        11.05 o
   8   7   6       1698.75       1684.87        36.87 o
   9   7   6       1415.59       1432.39        72.59 o
 -12   8   6         14.35         24.47        12.04 o
 -11   8   6         22.30         25.27        10.60 o
 -10   8   6         19.33         26.24        11.02 o
  -9   8   6          2.67         14.63        12.13 o
  -8   8   6        226.09        254.63        11.12 o
  -7   8   6       1540.11       1516.02        31.26 o
  -6   8   6       4066.82       4135.54        45.45 o
  -5   8   6       2186.76       2072.77        33.91 o
  -4   8   6       3065.86       3084.39        32.74 o
  -3   8   6       3005.11       3067.12        20.81 o
  -2   8   6       2225.93       2203.32        78.24 o
  -1   8   6       1599.78       1515.30        17.86 o
   0   8   6       1903.37       1874.12        76.83 o
   1   8   6       3095.16       2935.85        21.94 o
   2   8   6       1750.26       1716.73        60.42 o
   3   8   6       3764.75       3692.35        55.23 o
   4   8   6       1372.95       1387.74        31.03 o
   5   8   6        159.29        150.94        11.46 o
   6   8   6         17.25         23.52        14.34 o
   7   8   6        491.14        483.49        23.70 o
   8   8   6          9.63         14.44        13.77 o
 -12   9   6       2173.54       2151.79        40.85 o
 -11   9   6       2982.79       3010.78        19.49 o
 -10   9   6        303.63        278.37        13.43 o
  -9   9   6        210.39        241.75        11.47 o
  -8   9   6        740.64        754.24        23.18 o
  -7   9   6        627.99        672.83        15.04 o
  -6   9   6        202.89        188.05         9.86 o
  -5   9   6          0.18          7.42        10.29 o
  -4   9   6        102.86         92.25        12.65 o
  -3   9   6        393.81        379.27        12.68 o
  -2   9   6         28.51         49.89        13.87 o
  -1   9   6        413.52        426.46        14.71 o
   0   9   6        960.56        961.62        26.64 o
   1   9   6       2677.71       2692.19        25.75 o
   2   9   6       2711.33       2718.37        48.73 o
   3   9   6       1252.68       1205.83        37.67 o
   4   9   6        257.20        284.83        17.65 o
   5   9   6       1108.36       1072.93        21.51 o
   6   9   6       1325.96       1368.53        20.43 o
   7   9   6       2100.58       2042.72        31.41 o
 -11  10   6       1142.61       1079.24        23.80 o
 -10  10   6       1657.40       1739.86        29.00 o
  -9  10   6       2312.62       2190.13        58.62 o
  -8  10   6       2010.92       1934.59        27.86 o
  -7  10   6       1205.23       1263.12        12.40 o
  -6  10   6        903.71        888.88        14.20 o
  -5  10   6        910.98        999.25        24.40 o
  -4  10   6       1781.05       1757.02        67.64 o
  -3  10   6        767.99        735.07        15.69 o
  -2  10   6         12.36         23.83        13.46 o
  -1  10   6          7.03          9.65        11.51 o
   0  10   6          1.52          4.12        13.10 o
   1  10   6        146.17        150.81        16.92 o
   2  10   6         44.61         57.93        10.69 o
   3  10   6        924.52        937.03        17.51 o
   4  10   6          4.04          9.00        17.73 o
   5  10   6        220.99        238.81        19.49 o
   6  10   6        631.68        635.31        17.55 o
 -11  11   6         23.65         35.29        14.28 o
 -10  11   6         10.77         16.50        12.16 o
  -9  11   6        510.99        552.32        16.33 o
  -8  11   6       1308.65       1318.15        21.79 o
  -7  11   6       1064.50       1092.15        12.69 o
  -6  11   6        843.71        922.69        18.59 o
  -5  11   6       2092.65       1947.69        22.85 o
  -4  11   6       1925.96       1864.88        18.48 o
  -3  11   6       1043.62       1134.11        16.69 o
  -2  11   6       2642.00       2760.43        92.72 o
  -1  11   6       1588.83       1564.90        17.99 o
   0  11   6        713.42        707.21        25.39 o
   1  11   6        394.69        377.77        38.08 o
   2  11   6        156.51        149.23        13.46 o
   3  11   6        177.68        188.43        12.46 o
   4  11   6        523.27        515.66        17.16 o
   5  11   6         65.98         70.50        19.77 o
 -10  12   6        258.86        246.77        15.06 o
  -9  12   6         84.09         96.85        10.52 o
  -8  12   6         39.93         38.04        10.64 o
  -7  12   6         53.36         62.25        12.61 o
  -6  12   6         31.23         32.65        11.26 o
  -5  12   6        384.08        394.71        12.44 o
  -4  12   6        568.42        556.04        18.07 o
  -3  12   6        138.38        144.82        17.44 o
  -2  12   6        944.70        945.15        58.48 o
  -1  12   6       3458.14       3505.44        28.51 o
   0  12   6        507.11        530.58        17.22 o
   1  12   6        459.46        505.88        19.11 o
   2  12   6       2788.45       2796.93        22.68 o
   3  12   6        520.22        549.99        16.72 o
   4  12   6        583.25        602.03        18.43 o
  -9  13   6       2502.85       2449.35        31.67 o
  -8  13   6        949.39        956.18        19.48 o
  -7  13   6         73.58         79.55        11.68 o
  -6  13   6        960.00        969.33        27.31 o
  -5  13   6        654.31        644.41        18.89 o
  -4  13   6        215.47        233.18        18.76 o
  -3  13   6        247.11        230.83        18.47 o
  -2  13   6          3.41         21.32        28.97 o
  -1  13   6        579.96        585.41        14.46 o
   0  13   6        262.54        278.78        46.94 o
   1  13   6         53.90         60.69        13.38 o
   2  13   6         44.23         52.28        15.70 o
   3  13   6        259.08        251.83        21.19 o
  -7  14   6        347.10        371.65        22.03 o
  -6  14   6        894.98        866.42        27.92 o
  -5  14   6        650.06        665.48        20.41 o
  -4  14   6        624.61        626.57        20.14 o
  -3  14   6        379.82        375.67        30.71 o
  -2  14   6        976.47        971.89        18.32 o
  -1  14   6       1046.31       1050.54        18.38 o
   0  14   6        113.15        111.25        14.06 o
   1  14   6         11.13          5.32        20.16 o
   0 -16   7          1.22         26.40        14.25 o
   1 -16   7        110.16         90.85        12.89 o
   2 -16   7         23.30         36.67        14.20 o
   3 -16   7         42.26         33.08        16.56 o
  -3 -15   7       2130.05       2217.11        89.92 o
  -2 -15   7       1337.37       1390.67        16.67 o
  -1 -15   7        484.19        498.91        14.47 o
   0 -15   7        631.49        631.95        41.99 o
   1 -15   7       1009.79       1008.53        13.19 o
   2 -15   7        876.11        933.25        46.48 o
   3 -15   7        609.69        583.25        15.32 o
   4 -15   7        127.20        154.14        12.57 o
   5 -15   7        190.20        209.78        14.51 o
   6 -15   7         93.60         89.95        13.01 o
  -5 -14   7          7.54         -4.69        12.70 o
  -4 -14   7        113.11        137.65        14.63 o
  -3 -14   7        497.03        527.80        20.00 o
  -2 -14   7        900.29        849.71        14.51 o
  -1 -14   7        658.37        678.34        20.16 o
   0 -14   7        923.55        945.52        17.57 o
   1 -14   7        553.31        570.77        11.67 o
   2 -14   7        552.99        546.29        19.11 o
   3 -14   7       2573.72       2530.63        71.52 o
   4 -14   7       1230.89       1248.44        40.94 o
   5 -14   7       1228.58       1233.66        24.62 o
   6 -14   7       1420.66       1382.16        37.79 o
   7 -14   7        124.19        139.69        11.56 o
  -6 -13   7        589.64        590.70        17.27 o
  -5 -13   7        365.95        354.57        19.78 o
  -4 -13   7        494.35        517.34        14.07 o
  -3 -13   7       1025.91       1069.39        12.50 o
  -2 -13   7         47.50         52.85        10.89 o
  -1 -13   7          1.03         19.89        12.15 o
   0 -13   7         25.22         37.93        10.09 o
   1 -13   7        101.57        113.01        20.81 o
   2 -13   7        250.58        213.73        14.83 o
   3 -13   7        398.62        377.70        20.02 o
   4 -13   7        152.43        183.71        11.57 o
   5 -13   7        480.37        476.92        12.52 o
   6 -13   7       1691.06       1594.77        12.21 o
   7 -13   7       1233.39       1214.58        20.62 o
   8 -13   7        516.68        537.63        24.61 o
  -7 -12   7        690.10        679.51        16.99 o
  -6 -12   7        940.25        906.15        26.18 o
  -5 -12   7        809.16        835.13        70.76 o
  -4 -12   7         92.00        101.12        14.10 o
  -3 -12   7        746.50        773.01        25.32 o
  -2 -12   7        342.40        375.47        12.54 o
  -1 -12   7       1146.50       1068.21        22.66 o
   0 -12   7       1013.79       1017.77        16.08 o
   1 -12   7        612.95        666.14        15.97 o
   2 -12   7        908.21        899.97        14.64 o
   3 -12   7         33.86         37.94        12.09 o
   4 -12   7         13.62         35.56        10.93 o
   5 -12   7        237.05        222.90         9.74 o
   6 -12   7        416.33        450.80        11.35 o
   7 -12   7         52.57         60.61         9.80 o
   8 -12   7        258.54        256.88        11.14 o
   9 -12   7        639.73        601.85        19.60 o
  -8 -11   7         53.32         42.82        16.02 o
  -7 -11   7         52.55         51.37        21.04 o
  -6 -11   7        422.46        458.87        16.08 o
  -5 -11   7        995.53       1018.52        31.40 o
  -4 -11   7        930.92        960.96        14.39 o
  -3 -11   7       1403.75       1408.32        17.40 o
  -2 -11   7        770.38        697.24        12.88 o
  -1 -11   7       1766.13       1771.05        14.02 o
   0 -11   7       2808.09       2680.08       138.38 o
   1 -11   7       2634.95       2590.97       166.56 o
   2 -11   7       1037.87        984.22        32.34 o
   3 -11   7       2046.49       2056.20        51.01 o
   4 -11   7        954.89       1009.14        26.81 o
   5 -11   7        916.05        973.99        12.70 o
   6 -11   7       1891.17       1775.64        18.75 o
   7 -11   7         77.86         86.48         9.60 o
   8 -11   7        576.44        584.98        11.54 o
   9 -11   7         96.69         97.02        13.54 o
  10 -11   7          0.97          0.70        14.11 o
  -9 -10   7        649.53        657.67        47.55 o
  -8 -10   7        163.09        144.40        13.50 o
  -7 -10   7        347.16        351.66        15.51 o
  -6 -10   7        646.14        667.20        31.40 o
  -5 -10   7          2.29          5.40        13.48 o
  -4 -10   7          0.83         11.67        13.38 o
  -3 -10   7         87.00         96.58        11.63 o
  -2 -10   7          0.94         20.16        11.56 o
  -1 -10   7         11.53         10.95        15.15 o
   0 -10   7         35.23         62.08        47.09 o
   1 -10   7        966.32       1113.97        19.13 o
   2 -10   7        989.83        989.77        12.85 o
   3 -10   7       1553.55       1596.43        34.55 o
   4 -10   7       5892.32       5709.56       142.04 o
   5 -10   7       1561.09       1643.07        44.88 o
   6 -10   7        871.14        852.16        13.81 o
   7 -10   7       1795.13       1752.24        52.61 o
   8 -10   7       1171.15       1122.78        23.08 o
   9 -10   7         46.22         64.16        11.46 o
  10 -10   7        644.85        647.87        19.05 o
 -10  -9   7       1330.53       1331.14        19.63 o
  -9  -9   7        382.83        386.78        33.91 o
  -8  -9   7        942.37        932.14        27.28 o
  -7  -9   7       1390.94       1411.03        57.07 o
  -6  -9   7       1174.51       1148.41        16.48 o
  -5  -9   7        864.58        798.77        13.97 o
  -4  -9   7       1634.75       1577.50        27.64 o
  -3  -9   7       1584.07       1560.95        72.58 o
  -2  -9   7        678.25        722.39        18.83 o
  -1  -9   7        438.32        428.06        16.41 o
   0  -9   7        368.04        389.39        21.01 o
   1  -9   7         73.73         85.01        12.01 o
   2  -9   7        510.52        493.53        10.80 o
   3  -9   7          3.70         35.33        10.09 o
   4  -9   7          4.83         16.26        10.30 o
   5  -9   7          4.80          3.62         8.12 o
   6  -9   7       1706.86       1706.33        43.51 o
   7  -9   7        288.82        310.67        12.61 o
   8  -9   7       1903.67       1935.03        35.58 o
   9  -9   7       1387.93       1348.35        50.25 o
  10  -9   7        642.90        625.78        22.09 o
  11  -9   7        492.02        462.01        17.31 o
 -10  -8   7        309.44        339.43        15.86 o
  -9  -8   7        172.98        186.37        12.84 o
  -8  -8   7        282.35        283.67        14.86 o
  -7  -8   7        628.99        637.38        37.03 o
  -6  -8   7       1295.52       1195.37        14.69 o
  -5  -8   7       1171.28       1095.62        47.68 o
  -4  -8   7       4439.83       4405.62        63.83 o
  -3  -8   7       2088.25       2068.55        77.88 o
  -2  -8   7        215.81        191.96        16.32 o
  -1  -8   7       1743.47       1778.30        56.43 o
   0  -8   7       5275.98       5350.09       261.53 o
   1  -8   7        356.28        313.10        29.20 o
   2  -8   7        284.64        280.32        14.10 o
   3  -8   7       2196.98       2144.20        53.49 o
   4  -8   7        817.67        852.19        25.19 o
   5  -8   7        684.25        696.89        12.74 o
   6  -8   7          1.47         17.25        10.33 o
   7  -8   7         74.11         80.82        10.39 o
   8  -8   7         39.14         46.41         9.30 o
   9  -8   7        582.46        564.21        32.79 o
  10  -8   7       1616.83       1612.50        60.09 o
  11  -8   7         34.39         43.14        13.94 o
 -11  -7   7        951.29        980.71       121.31 o
 -10  -7   7         28.28         40.19        18.02 o
  -9  -7   7         27.06         44.18        29.46 o
  -8  -7   7        504.95        525.83        15.70 o
  -7  -7   7         37.08         43.11        13.29 o
  -6  -7   7        587.17        570.20        18.48 o
  -5  -7   7          1.60         -2.48        21.06 o
  -4  -7   7          0.98         11.52        12.96 o
  -3  -7   7       4406.14       4198.54       118.65 o
  -2  -7   7       6627.41       6828.11       124.15 o
  -1  -7   7       1179.10       1213.00        54.79 o
   0  -7   7       1400.18       1419.47        44.35 o
   1  -7   7       1835.41       1880.62       104.85 o
   2  -7   7       3649.80       3595.62        66.43 o
   3  -7   7       5517.43       5648.79       131.68 o
   4  -7   7       3131.24       3163.81        94.09 o
   5  -7   7       2786.38       2824.24        64.82 o
   6  -7   7       2020.42       2025.89        29.14 o
   7  -7   7       2949.77       2900.31        66.06 o
   8  -7   7       1647.33       1621.53        41.83 o
   9  -7   7       1328.63       1338.59        45.69 o
  10  -7   7         30.61         38.87        14.46 o
  11  -7   7        231.27        224.86        17.93 o
 -11  -6   7       3019.03       3033.70        20.23 o
 -10  -6   7       1932.69       1951.70        19.32 o
  -9  -6   7       1165.99       1168.14        53.18 o
  -8  -6   7       4940.66       4846.49        71.94 o
  -7  -6   7       2062.22       2003.46        38.98 o
  -6  -6   7         17.42         12.73        11.42 o
  -5  -6   7       2510.97       2652.67        25.54 o
  -4  -6   7       1754.61       1716.60        22.78 o
  -3  -6   7        249.55        228.34        23.49 o
  -2  -6   7        396.55        354.39        12.17 o
  -1  -6   7        445.55        522.20        13.08 o
   0  -6   7        183.89        178.94        16.21 o
   1  -6   7         36.18         72.70        16.26 o
   2  -6   7        240.59        190.04        10.60 o
   3  -6   7       2671.82       2667.96       108.15 o
   4  -6   7        878.81        869.11        29.29 o
   5  -6   7       2013.74       2002.25        25.01 o
   6  -6   7       4688.20       4715.02       115.61 o
   7  -6   7       2870.29       2846.52        41.42 o
   8  -6   7         56.90         86.72        13.59 o
   9  -6   7       2196.37       2176.79        78.25 o
  10  -6   7       1771.08       1715.79        57.46 o
  11  -6   7       1848.44       1739.63        62.78 o
 -12  -5   7         58.03         68.76        13.92 o
 -11  -5   7        545.58        519.81        16.75 o
 -10  -5   7       1342.94       1358.20        37.98 o
  -9  -5   7        938.26        898.27        35.83 o
  -8  -5   7        836.89        826.79        20.88 o
  -7  -5   7        905.87        913.52        46.55 o
  -6  -5   7        516.72        489.43        14.37 o
  -5  -5   7       3006.17       3009.89        27.18 o
  -4  -5   7      10695.99      10621.99        45.09 o
  -3  -5   7       6879.45       7055.87        42.02 o
  -2  -5   7       2469.14       2328.26        30.15 o
  -1  -5   7       4227.07       4205.42        24.93 o
   0  -5   7       1706.98       1590.33       100.68 o
   1  -5   7         45.50         20.68        11.49 o
   2  -5   7       2701.10       2864.48        91.68 o
   3  -5   7       1016.29       1055.25        42.43 o
   4  -5   7        382.81        353.58        12.83 o
   5  -5   7        837.92        853.10        22.46 o
   6  -5   7        707.08        737.52        27.72 o
   7  -5   7          7.51         26.59        11.14 o
   8  -5   7        666.33        650.64        13.18 o
   9  -5   7       1443.86       1331.56        37.00 o
  10  -5   7         38.76         41.66        11.31 o
  11  -5   7       1228.78       1125.87        43.05 o
 -12  -4   7        196.24        213.18        16.03 o
 -11  -4   7        646.19        680.56        24.24 o
 -10  -4   7         76.64         47.93        29.66 o
  -9  -4   7          0.45         24.88        16.16 o
  -8  -4   7        437.76        426.76        25.80 o
  -7  -4   7        113.99         98.95        13.28 o
  -6  -4   7        496.93        508.40        29.53 o
  -5  -4   7       1014.18        957.13        19.63 o
  -4  -4   7       3362.86       3209.36        28.61 o
  -3  -4   7       1781.65       1668.94        23.29 o
  -2  -4   7       1837.68       1548.66        29.28 o
  -1  -4   7       5116.58       5258.35        36.49 o
   0  -4   7       3602.15       3261.95       124.25 o
   1  -4   7        229.73        109.40        10.91 o
   2  -4   7       4370.18       4442.15       101.00 o
   3  -4   7       3185.94       3397.93        76.44 o
   4  -4   7        957.42       1024.63        23.97 o
   5  -4   7       2567.74       2666.51        52.79 o
   6  -4   7       2735.78       2848.48       102.12 o
   7  -4   7         10.61         17.04        12.23 o
   8  -4   7        696.86        639.97        24.38 o
   9  -4   7         87.51        100.64        11.78 o
  10  -4   7        152.38        181.22        13.59 o
  11  -4   7          8.03         -3.68        16.20 o
 -12  -3   7        869.52        822.57        54.23 o
 -11  -3   7       1724.88       1753.00        68.02 o
 -10  -3   7       1815.54       1844.16        59.73 o
  -9  -3   7       1188.94       1324.55        18.75 o
  -8  -3   7        419.01        446.40        23.26 o
  -7  -3   7        360.94        328.96        19.25 o
  -6  -3   7        163.58        158.40        13.63 o
  -5  -3   7        445.88        442.22        12.34 o
  -4  -3   7         24.35         31.84        21.86 o
  -3  -3   7        129.73        164.56        24.16 o
  -2  -3   7          1.85         29.28        23.19 o
  -1  -3   7        540.71        593.39        19.81 o
   0  -3   7       3092.79       3492.10        35.88 o
   1  -3   7       1502.67       1441.99        57.29 o
   2  -3   7       1535.80       1441.42        37.39 o
   3  -3   7       1952.42       1882.94        50.96 o
   4  -3   7       2623.06       2626.85        42.22 o
   5  -3   7       3748.67       4199.92        89.60 o
   6  -3   7       4425.94       4590.59       183.68 o
   7  -3   7       3071.29       2970.49        71.46 o
   8  -3   7       3097.23       3091.54       103.50 o
   9  -3   7        712.07        716.45        19.38 o
  10  -3   7       1486.62       1409.29        17.99 o
  11  -3   7        360.77        361.35        25.90 o
 -13  -2   7        358.56        312.36        17.18 o
 -12  -2   7        707.31        613.69        16.47 o
 -11  -2   7        636.97        650.51        53.80 o
 -10  -2   7       2149.77       2101.12        78.67 o
  -9  -2   7       3427.16       3355.05        52.41 o
  -8  -2   7       1756.34       1751.68        28.97 o
  -7  -2   7       4410.54       4396.88        68.72 o
  -6  -2   7       4251.52       4185.50        79.57 o
  -5  -2   7       3744.74       3661.74       128.60 o
  -4  -2   7        646.02        448.57        12.54 o
  -3  -2   7       1921.58       1830.89        29.28 o
  -2  -2   7       4244.12       4288.90        34.96 o
  -1  -2   7        638.75        603.63        20.01 o
   0  -2   7       2394.06       2531.67        29.33 o
   1  -2   7        146.86        112.86        16.27 o
   2  -2   7        211.51        239.26        10.87 o
   3  -2   7        167.93        234.06        12.55 o
   4  -2   7        857.87       1019.73        32.73 o
   5  -2   7        228.78        290.67        23.49 o
   6  -2   7        292.31        274.18        19.96 o
   7  -2   7        411.37        406.10        13.13 o
   8  -2   7       1293.97       1313.49        26.74 o
   9  -2   7        860.65        932.03        23.19 o
  10  -2   7        840.15        850.56        19.67 o
  11  -2   7       1484.92       1432.29        50.83 o
 -13  -1   7         62.71         80.51        11.26 o
 -12  -1   7          1.54         21.57        15.59 o
 -11  -1   7         33.14         21.48        16.97 o
 -10  -1   7         17.44         35.86        13.28 o
  -9  -1   7        108.98        142.40        12.87 o
  -8  -1   7        615.05        633.42        30.63 o
  -7  -1   7       1960.65       1825.34        29.18 o
  -6  -1   7       2093.04       1978.17        26.18 o
  -5  -1   7       3784.08       4058.77       151.48 o
  -4  -1   7        787.71        633.66        14.86 o
  -3  -1   7       1699.79       1428.73        29.07 o
  -2  -1   7       4953.85       4489.40        37.06 o
  -1  -1   7       9092.04       9220.85        52.11 o
   0  -1   7       4266.92       4280.56        37.57 o
   1  -1   7       5957.61       6448.62       133.62 o
   2  -1   7       5492.98       5839.64       254.72 o
   3  -1   7         57.05         45.56        10.76 o
   4  -1   7       2147.94       2154.56        62.29 o
   5  -1   7        992.68        998.82        20.35 o
   6  -1   7         75.58        114.64        17.94 o
   7  -1   7       1278.85       1360.80        19.78 o
   8  -1   7        160.99        150.36        14.03 o
   9  -1   7         30.35         36.70        13.99 o
  10  -1   7         13.99         31.71        14.65 o
  11  -1   7         36.03         30.83        19.32 o
 -13   0   7       2320.30       2346.25        30.73 o
 -12   0   7        583.13        590.99        27.07 o
 -11   0   7       1139.64       1075.81        23.62 o
 -10   0   7        725.20        720.65        15.94 o
  -9   0   7        263.03        281.91        14.23 o
  -8   0   7        667.53        666.27        27.10 o
  -7   0   7        110.77        113.58        13.27 o
  -6   0   7        285.51        330.84        16.23 o
  -5   0   7        294.50        324.01        13.63 o
  -4   0   7        211.27        191.57        13.09 o
  -3   0   7        414.53        443.67        18.68 o
  -2   0   7       1564.55       1578.50        26.46 o
  -1   0   7         23.56         11.21        16.43 o
   0   0   7       9929.28      10973.07        62.55 o
   1   0   7        149.29        116.57        13.69 o
   2   0   7       1296.70       1102.58        43.04 o
   3   0   7       6674.78       7008.68        75.11 o
   4   0   7       2232.05       2299.27        23.44 o
   5   0   7       3356.56       3440.06       147.87 o
   6   0   7       3582.66       3876.46        23.01 o
   7   0   7        479.44        506.09        14.86 o
   8   0   7        947.80       1009.08        24.90 o
   9   0   7        779.16        800.63        16.07 o
  10   0   7        271.24        261.87        34.01 o
  11   0   7         17.65         30.14        15.39 o
 -13   1   7        568.57        557.60        12.25 o
 -12   1   7        504.93        495.81        12.56 o
 -11   1   7       1410.96       1368.92        13.73 o
 -10   1   7       1491.33       1533.37        17.29 o
  -9   1   7       3840.62       3936.81        82.68 o
  -8   1   7       5891.59       6036.20        26.68 o
  -7   1   7       3903.48       4014.11        23.74 o
  -6   1   7       1655.63       1720.18        76.11 o
  -5   1   7        403.63        314.02        18.96 o
  -4   1   7       1137.81        978.23        18.47 o
  -3   1   7       1246.64       1177.05        28.20 o
  -2   1   7         90.60        103.57        16.50 o
  -1   1   7        700.66        963.21        33.58 o
   0   1   7         24.40         57.90        12.27 o
   1   1   7        345.69        486.08        16.34 o
   2   1   7       2919.19       3122.98       130.83 o
   3   1   7        373.03        323.65        14.23 o
   4   1   7       1153.05       1179.74        46.07 o
   5   1   7        538.32        571.05        15.39 o
   6   1   7       3187.42       3244.09       100.55 o
   7   1   7       3040.85       3188.20        47.76 o
   8   1   7        857.87        871.36        36.47 o
   9   1   7       2179.15       2181.92        19.84 o
  10   1   7       2175.04       2124.90        22.65 o
  11   1   7        837.86        870.90        21.39 o
 -13   2   7        332.77        324.51        12.68 o
 -12   2   7         47.61         52.94        11.57 o
 -11   2   7        322.00        331.08        18.48 o
 -10   2   7        461.95        469.45        10.72 o
  -9   2   7        248.30        253.11        10.08 o
  -8   2   7       2505.86       2434.70        68.44 o
  -7   2   7       2567.49       2539.14        52.97 o
  -6   2   7       2724.23       2751.43        31.42 o
  -5   2   7       6876.01       7392.83       167.80 o
  -4   2   7       5036.50       5093.90       120.63 o
  -3   2   7       6568.12       6577.39       132.49 o
  -2   2   7      10786.90      11748.55       292.27 o
  -1   2   7       9698.93      10067.86       140.60 o
   0   2   7         32.87        132.57        16.95 o
   1   2   7        548.53        491.21        15.28 o
   2   2   7        921.66        823.10        25.08 o
   3   2   7       1393.12       1470.29        25.08 o
   4   2   7        530.58        566.61        15.71 o
   5   2   7       2112.38       2141.81        18.58 o
   6   2   7         40.83         43.64        13.46 o
   7   2   7        156.87        150.57        12.12 o
   8   2   7        560.82        587.99        13.94 o
   9   2   7        338.42        322.41        13.46 o
  10   2   7        504.91        516.26        22.47 o
  11   2   7        878.14        922.30        29.12 o
 -13   3   7        387.72        390.30        14.31 o
 -12   3   7       1216.32       1254.09        14.17 o
 -11   3   7        761.81        747.79        11.71 o
 -10   3   7          0.82          1.68        15.53 o
  -9   3   7        595.64        581.14        12.71 o
  -8   3   7       1305.12       1345.86        24.53 o
  -7   3   7       1314.92       1362.07        25.64 o
  -6   3   7        882.07        886.78        15.08 o
  -5   3   7        290.73        271.69        15.23 o
  -4   3   7       3079.11       3016.97        57.21 o
  -3   3   7       2754.38       2933.38        32.91 o
  -2   3   7       1878.50       2128.98        44.86 o
  -1   3   7       4582.37       4576.46       103.51 o
   0   3   7       1350.27       1203.72        18.08 o
   1   3   7       3300.48       3372.81        42.66 o
   2   3   7       4370.98       4119.53        65.88 o
   3   3   7       8576.42       8714.25       311.68 o
   4   3   7       1107.57       1083.21        22.74 o
   5   3   7       3571.04       3599.26        71.55 o
   6   3   7       2292.42       2242.56        57.60 o
   7   3   7       1224.31       1182.21        37.91 o
   8   3   7        194.13        223.51        14.90 o
   9   3   7          8.93         32.60        14.68 o
  10   3   7        443.97        442.74        16.46 o
 -13   4   7        705.40        713.51        38.10 o
 -12   4   7       1811.32       1839.78        50.96 o
 -11   4   7       1889.62       1896.86        37.71 o
 -10   4   7       2501.56       2589.80        56.69 o
  -9   4   7       5427.20       5333.84        33.67 o
  -8   4   7        939.15        945.29        28.44 o
  -7   4   7        107.24        139.67        10.90 o
  -6   4   7       1270.98       1277.20        36.32 o
  -5   4   7       3533.94       3665.09        57.01 o
  -4   4   7       2971.63       2921.48        55.68 o
  -3   4   7          7.26          7.81        17.02 o
  -2   4   7         28.78         21.52         9.12 o
  -1   4   7         39.67         33.63        11.92 o
   0   4   7        463.64        467.85        15.74 o
   1   4   7       3416.08       3679.85        36.23 o
   2   4   7        480.72        456.82        13.36 o
   3   4   7        353.06        345.74        12.75 o
   4   4   7         14.08         30.55        16.50 o
   5   4   7       3936.93       3928.59       125.33 o
   6   4   7       1657.37       1658.67        40.88 o
   7   4   7        700.18        742.39        17.07 o
   8   4   7       2222.42       2215.12        62.49 o
   9   4   7       1488.07       1549.19        43.58 o
  10   4   7       1229.53       1153.26        17.38 o
 -13   5   7         70.49         70.21        11.39 o
 -12   5   7          2.94         12.71        13.12 o
 -11   5   7        903.80        871.86        27.08 o
 -10   5   7       1853.56       1925.77        40.49 o
  -9   5   7       1169.97       1199.02        15.79 o
  -8   5   7       4183.51       4295.64        95.50 o
  -7   5   7       1292.86       1281.25        16.86 o
  -6   5   7       1044.52       1018.56        19.62 o
  -5   5   7       2537.81       2633.52        51.66 o
  -4   5   7       3316.73       3299.82        54.10 o
  -3   5   7       3287.20       3296.80        23.54 o
  -2   5   7       5734.71       5892.51       130.52 o
  -1   5   7       3422.63       3442.80       142.73 o
   0   5   7        487.74        515.11        20.70 o
   1   5   7        513.19        529.49        14.87 o
   2   5   7        270.15        298.65        12.69 o
   3   5   7         70.06         73.84        11.57 o
   4   5   7          5.25         16.41        13.61 o
   5   5   7        171.47        182.61        14.89 o
   6   5   7         50.52         54.07        12.03 o
   7   5   7        206.44        194.81        15.72 o
   8   5   7        288.71        281.13        14.40 o
   9   5   7        622.70        602.89        15.41 o
 -13   6   7          3.81         39.54        16.25 o
 -12   6   7        148.88        152.22        13.35 o
 -11   6   7        651.46        687.90        33.96 o
 -10   6   7        261.09        274.79        13.19 o
  -9   6   7        623.52        616.33        21.60 o
  -8   6   7          1.84         -0.78         9.51 o
  -7   6   7          6.11          8.74        10.53 o
  -6   6   7       1360.62       1348.24        30.88 o
  -5   6   7       2143.17       2165.09        35.90 o
  -4   6   7       1351.90       1308.98        13.16 o
  -3   6   7       2129.17       2027.18        62.01 o
  -2   6   7       5957.71       5989.93        78.47 o
  -1   6   7       2052.65       1953.99        36.37 o
   0   6   7       4160.85       3992.75        77.34 o
   1   6   7       3916.20       3725.01        75.45 o
   2   6   7       1353.02       1369.50        16.61 o
   3   6   7          4.64         14.18        10.31 o
   4   6   7       1562.93       1523.06        45.06 o
   5   6   7        608.89        604.46        16.05 o
   6   6   7        335.58        339.81        18.78 o
   7   6   7       1013.81       1012.25        17.29 o
   8   6   7        235.73        250.61        21.08 o
   9   6   7          9.67         18.51        13.76 o
 -12   7   7        415.59        447.31        14.70 o
 -11   7   7       1962.20       1964.69        31.38 o
 -10   7   7       1224.71       1238.35        15.12 o
  -9   7   7       1447.11       1432.90        43.63 o
  -8   7   7        466.29        480.69        12.14 o
  -7   7   7        491.42        527.22        15.28 o
  -6   7   7         25.91         29.47        13.31 o
  -5   7   7        709.33        737.47        19.65 o
  -4   7   7        179.78        150.88        11.59 o
  -3   7   7         34.71         22.69        13.04 o
  -2   7   7        978.94        948.60        43.02 o
  -1   7   7         44.04         45.05        13.67 o
   0   7   7        368.17        362.80        17.28 o
   1   7   7       1143.65       1108.06        71.33 o
   2   7   7       2217.63       2227.92        38.55 o
   3   7   7       2856.87       2772.07        59.65 o
   4   7   7       3994.39       3987.19        63.83 o
   5   7   7       1118.84       1134.32        31.82 o
   6   7   7        109.20        117.12        12.81 o
   7   7   7        146.44        155.10        19.16 o
   8   7   7       1999.91       1963.11        53.09 o
 -12   8   7        498.88        477.74        16.90 o
 -11   8   7       2797.00       2753.47        95.71 o
 -10   8   7        957.32        994.26        16.65 o
  -9   8   7        761.51        739.00        19.57 o
  -8   8   7       1389.36       1496.68        18.55 o
  -7   8   7       2926.59       3028.68        27.42 o
  -6   8   7       2869.53       2736.95        19.12 o
  -5   8   7        864.79        933.23        13.49 o
  -4   8   7       1775.13       1947.56        20.86 o
  -3   8   7       1294.49       1343.24        65.34 o
  -2   8   7          1.90          7.05        13.93 o
  -1   8   7        191.22        183.02        14.18 o
   0   8   7         16.45         25.56        13.58 o
   1   8   7         92.25         94.81        16.20 o
   2   8   7        398.89        426.44        15.95 o
   3   8   7        455.61        459.93        17.50 o
   4   8   7        160.40        179.19        13.15 o
   5   8   7        576.10        588.41        17.33 o
   6   8   7        785.28        773.25        15.46 o
   7   8   7        160.88        170.98        12.71 o
   8   8   7        224.09        248.99        17.55 o
 -12   9   7          2.56          5.58        11.43 o
 -11   9   7        396.63        385.14        14.30 o
 -10   9   7        169.12        184.09        11.01 o
  -9   9   7        536.12        566.40        22.91 o
  -8   9   7       1285.73       1260.81        23.83 o
  -7   9   7       1984.97       2086.55        35.57 o
  -6   9   7       1634.46       1619.87        22.92 o
  -5   9   7       1153.38       1118.63        14.03 o
  -4   9   7       1725.00       1764.51        20.11 o
  -3   9   7       5180.65       4796.82        36.83 o
  -2   9   7       1349.69       1342.68        39.31 o
  -1   9   7        417.23        459.99        13.03 o
   0   9   7       3870.80       3745.07        25.62 o
   1   9   7       2539.94       2345.79        19.13 o
   2   9   7        632.69        630.22        13.37 o
   3   9   7        454.41        433.26        15.42 o
   4   9   7          6.18          4.57        15.06 o
   5   9   7        149.83        149.76        15.44 o
   6   9   7          2.06         18.88        13.18 o
   7   9   7         75.60         75.70        14.53 o
 -11  10   7        266.15        277.53        16.58 o
 -10  10   7        138.11        147.12        12.22 o
  -9  10   7        236.49        256.21        14.33 o
  -8  10   7        143.58        158.09        14.80 o
  -7  10   7          0.00          0.62        11.85 o
  -6  10   7          0.41          2.30        10.37 o
  -5  10   7         53.41         62.67        11.11 o
  -4  10   7       1446.07       1328.29        19.30 o
  -3  10   7        405.27        418.29        17.17 o
  -2  10   7        953.68        964.61        16.17 o
  -1  10   7       2592.60       2695.97        26.41 o
   0  10   7       1069.54       1126.10        21.14 o
   1  10   7       1166.12       1209.00        31.02 o
   2  10   7        747.84        730.83        29.64 o
   3  10   7        666.13        663.87        15.50 o
   4  10   7       1019.50       1023.90        33.14 o
   5  10   7       1066.60       1089.80        20.24 o
   6  10   7       1368.83       1369.66        20.33 o
 -10  11   7        948.88        924.87        18.16 o
  -9  11   7       1442.65       1374.74        18.91 o
  -8  11   7       2086.94       2081.97        31.25 o
  -7  11   7        787.09        760.35        20.47 o
  -6  11   7        701.47        742.03        13.12 o
  -5  11   7        556.95        564.71        16.25 o
  -4  11   7        106.69         99.77        12.36 o
  -3  11   7          1.45         -1.68        14.46 o
  -2  11   7          4.76         12.63        13.60 o
  -1  11   7        387.49        350.60        18.20 o
   0  11   7        435.46        450.07        31.17 o
   1  11   7        326.93        331.89        16.23 o
   2  11   7        591.17        592.57        22.57 o
   3  11   7       1379.56       1367.90        19.02 o
   4  11   7         57.15         68.26        21.29 o
   5  11   7        351.61        344.38        18.06 o
  -9  12   7        948.53        930.48        47.96 o
  -8  12   7       1289.17       1293.32        19.82 o
  -7  12   7        930.53        896.90        23.75 o
  -6  12   7       1024.73       1043.31        20.58 o
  -5  12   7       1912.33       1960.50        62.09 o
  -4  12   7       1059.28       1160.54        19.87 o
  -3  12   7       1948.07       1888.61        88.99 o
  -2  12   7       1397.80       1371.31        82.51 o
  -1  12   7       1649.75       1566.52        30.97 o
   0  12   7        252.17        253.30        21.52 o
   1  12   7          3.20          3.45        12.75 o
   2  12   7        171.64        168.41        13.75 o
   3  12   7          0.89        -10.34        19.19 o
   4  12   7          0.15          7.40        16.47 o
  -8  13   7         93.54        105.96        14.26 o
  -7  13   7        341.21        337.64        14.92 o
  -6  13   7        548.71        541.31        14.63 o
  -5  13   7       1268.18       1225.39        44.71 o
  -4  13   7        532.24        554.12        20.42 o
  -3  13   7        553.92        524.65        16.33 o
  -2  13   7        299.92        321.87        13.86 o
  -1  13   7       1654.52       1644.97        57.02 o
   0  13   7       1229.56       1163.04        26.41 o
   1  13   7       1353.73       1403.68        45.32 o
   2  13   7       1333.57       1431.81        25.00 o
  -6  14   7        719.60        692.16        37.08 o
  -5  14   7        174.70        160.47        14.28 o
  -4  14   7          9.19         21.21        13.50 o
  -3  14   7         26.05         67.18        40.79 o
  -2  14   7        128.76        125.00        14.13 o
  -1  14   7         15.90         44.70        17.68 o
   0  14   7        622.43        627.60        16.29 o
  -2 -15   8         21.79         29.96        11.28 o
  -1 -15   8         95.63        111.97        13.93 o
   0 -15   8         56.79         72.79        13.95 o
   1 -15   8         60.09         80.46        19.40 o
   2 -15   8          0.79         34.03        15.64 o
   3 -15   8        304.41        338.41        26.69 o
   4 -15   8        289.26        278.54        16.79 o
   5 -15   8       1108.54       1127.31        16.49 o
  -4 -14   8       1890.61       1937.75        21.04 o
  -3 -14   8       1537.67       1564.98        49.74 o
  -2 -14   8        573.72        591.19        14.67 o
  -1 -14   8         82.36         72.41        13.12 o
   0 -14   8        666.94        730.29        17.25 o
   1 -14   8        289.41        321.88        16.23 o
   2 -14   8        356.76        388.78        31.50 o
   3 -14   8         86.60         81.61        15.44 o
   4 -14   8        250.59        265.03        13.83 o
   5 -14   8        175.31        160.53        13.97 o
   6 -14   8         27.73         24.91        13.97 o
   7 -14   8        325.86        302.25        14.99 o
  -6 -13   8         17.01         31.74        16.14 o
  -5 -13   8          7.83         25.65        15.39 o
  -4 -13   8        187.30        199.23        11.97 o
  -3 -13   8       1085.50       1071.61        14.12 o
  -2 -13   8       2219.39       2328.53        34.60 o
  -1 -13   8       1173.21       1174.64        16.83 o
   0 -13   8        792.95        826.09        26.99 o
   1 -13   8        960.70        983.23        33.76 o
   2 -13   8       1768.40       1735.49        60.45 o
   3 -13   8       1009.64        968.06        17.10 o
   4 -13   8       1193.82       1241.89        14.14 o
   5 -13   8        898.28        926.06        27.72 o
   6 -13   8        323.32        323.34        12.62 o
   7 -13   8        239.00        249.43        11.44 o
   8 -13   8        430.62        402.11        10.89 o
  -7 -12   8        275.89        345.39        16.72 o
  -6 -12   8        249.43        280.21        21.70 o
  -5 -12   8          8.75         26.55        14.59 o
  -4 -12   8         25.51         43.76        40.10 o
  -3 -12   8        341.04        300.40        25.28 o
  -2 -12   8          0.31          1.52        11.91 o
  -1 -12   8        605.66        614.62        11.25 o
   0 -12   8        128.85        142.21        12.96 o
   1 -12   8        952.94        820.04        22.91 o
   2 -12   8        764.60        795.96        26.77 o
   3 -12   8         44.05         73.63        27.90 o
   4 -12   8       1839.72       1785.61        60.37 o
   5 -12   8       1139.74       1107.57        15.76 o
   6 -12   8       1395.86       1408.89        39.88 o
   7 -12   8       1361.15       1330.94        37.98 o
   8 -12   8        709.02        703.83        22.98 o
   9 -12   8       1111.65       1092.65        24.59 o
  -8 -11   8       1457.77       1499.52        83.56 o
  -7 -11   8        890.03        884.24        33.96 o
  -6 -11   8       1022.83       1011.47        65.36 o
  -5 -11   8        533.60        601.77        19.83 o
  -4 -11   8        313.92        282.38        15.84 o
  -3 -11   8        510.42        546.78        12.92 o
  -2 -11   8        696.30        638.89        27.61 o
  -1 -11   8        435.75        485.97        23.11 o
   0 -11   8       1048.16       1165.97        20.37 o
   1 -11   8        605.27        592.78        18.02 o
   2 -11   8        162.00        183.90        13.83 o
   3 -11   8        367.78        327.05        17.57 o
   4 -11   8         50.51         52.51        13.90 o
   5 -11   8        338.21        360.98        15.60 o
   6 -11   8        211.42        214.34        10.57 o
   7 -11   8        106.49        106.20        11.56 o
   8 -11   8        678.13        708.59        23.55 o
   9 -11   8        794.90        836.66        38.09 o
  -9 -10   8          2.31          4.57        13.55 o
  -8 -10   8        328.46        299.28        21.45 o
  -7 -10   8        372.21        359.30        18.82 o
  -6 -10   8        798.23        799.66        23.37 o
  -5 -10   8       1254.13       1341.44        61.58 o
  -4 -10   8       2240.75       2227.23        23.06 o
  -3 -10   8       2109.76       1989.21        16.68 o
  -2 -10   8       3572.26       3608.75        97.19 o
  -1 -10   8       1232.92       1308.60        34.51 o
   0 -10   8       1857.30       1710.41        60.63 o
   1 -10   8       1328.23       1318.08        25.26 o
   2 -10   8       1485.04       1519.87        41.02 o
   3 -10   8       2648.77       2625.35        82.79 o
   4 -10   8       1321.14       1253.81        25.78 o
   5 -10   8        737.40        695.33        21.46 o
   6 -10   8         53.30         68.27         9.74 o
   7 -10   8         50.89         62.94        10.17 o
   8 -10   8       1000.33        962.81        18.24 o
   9 -10   8          5.35         -1.76        11.93 o
  10 -10   8          2.02         21.91        16.25 o
 -10  -9   8        266.00        261.58        17.07 o
  -9  -9   8        567.89        578.54        17.27 o
  -8  -9   8        100.52         93.78        20.93 o
  -7  -9   8        507.93        508.24        20.55 o
  -6  -9   8         76.62         76.97        16.95 o
  -5  -9   8         66.58         56.49        16.10 o
  -4  -9   8         38.54         55.14        16.34 o
  -3  -9   8          0.89         16.87        13.06 o
  -2  -9   8        511.33        481.47        14.16 o
  -1  -9   8        649.24        622.25        21.76 o
   0  -9   8       1016.96       1046.47        64.47 o
   1  -9   8       2073.38       2085.35       110.87 o
   2  -9   8        542.74        615.50        42.66 o
   3  -9   8       1302.73       1325.94        45.25 o
   4  -9   8       5205.28       5017.56       121.70 o
   5  -9   8       1611.17       1636.04        27.48 o
   6  -9   8       1304.88       1312.43        25.72 o
   7  -9   8       1152.49       1151.38        26.63 o
   8  -9   8        108.43        103.42        10.29 o
   9  -9   8        954.87        924.49        30.82 o
  10  -9   8        472.98        467.78        29.26 o
 -10  -8   8        223.93        227.15        11.50 o
  -9  -8   8       1537.09       1638.72        18.61 o
  -8  -8   8       2480.68       2407.38        54.33 o
  -7  -8   8        612.16        635.72        14.15 o
  -6  -8   8        207.59        244.27        16.41 o
  -5  -8   8       4508.34       4418.33        45.43 o
  -4  -8   8        512.46        490.29        16.92 o
  -3  -8   8        235.60        224.48        16.41 o
  -2  -8   8         41.06         45.96        11.13 o
  -1  -8   8         12.11         17.97        16.01 o
   0  -8   8        364.87        318.83        12.61 o
   1  -8   8        521.69        482.64        15.43 o
   2  -8   8        513.46        535.05        25.85 o
   3  -8   8        766.01        695.68        27.07 o
   4  -8   8        629.74        633.53        11.68 o
   5  -8   8       2254.41       2244.82        17.07 o
   6  -8   8        545.84        572.31        31.58 o
   7  -8   8       2042.81       2067.02        44.76 o
   8  -8   8       3825.27       3696.33        59.41 o
   9  -8   8        761.24        745.85        36.77 o
  10  -8   8         50.51         53.13        12.20 o
 -11  -7   8         66.14        106.67        16.12 o
 -10  -7   8        400.42        400.29        14.06 o
  -9  -7   8        684.94        687.09        14.27 o
  -8  -7   8        296.62        313.78        14.10 o
  -7  -7   8       5097.02       5133.41        31.43 o
  -6  -7   8       1937.86       1945.14        28.61 o
  -5  -7   8       1438.44       1473.01        21.80 o
  -4  -7   8        171.20        175.43        19.91 o
  -3  -7   8       1946.21       1835.04        80.80 o
  -2  -7   8       3494.77       3468.96        21.56 o
  -1  -7   8       2231.13       2241.17        63.80 o
   0  -7   8       1261.90       1096.57        77.03 o
   1  -7   8        561.75        500.03        26.72 o
   2  -7   8        294.19        307.31        14.61 o
   3  -7   8        810.42        810.71        19.11 o
   4  -7   8         20.78         21.57         9.56 o
   5  -7   8        299.40        351.65        10.20 o
   6  -7   8         44.70         35.71        10.40 o
   7  -7   8        112.90        134.77        10.68 o
   8  -7   8        255.59        278.45        13.74 o
   9  -7   8        505.00        525.77        20.90 o
  10  -7   8        163.59        173.72        11.94 o
  11  -7   8        551.92        506.41        33.51 o
 -11  -6   8         75.33         73.19        18.43 o
 -10  -6   8          0.89         10.37        14.05 o
  -9  -6   8         10.17         39.08        13.67 o
  -8  -6   8        124.88        138.69        11.89 o
  -7  -6   8       1663.86       1687.70        64.75 o
  -6  -6   8        163.30        134.77        16.69 o
  -5  -6   8         55.07         89.57        23.24 o
  -4  -6   8          4.50          9.47        16.07 o
  -3  -6   8      10922.15      10993.90        48.52 o
  -2  -6   8       5231.97       4874.37        33.88 o
  -1  -6   8       2512.84       2404.25        34.65 o
   0  -6   8       5624.46       5504.47       244.31 o
   1  -6   8       4755.73       4951.84       222.89 o
   2  -6   8       4363.39       4298.58        70.46 o
   3  -6   8       1110.40       1013.04        12.78 o
   4  -6   8        820.27        774.79        27.14 o
   5  -6   8       3865.06       3907.52        81.84 o
   6  -6   8       6382.44       6684.68       151.69 o
   7  -6   8        977.73        993.59        31.44 o
   8  -6   8        109.16        114.15        12.21 o
   9  -6   8        104.20        129.65        11.25 o
  10  -6   8        326.96        316.18        15.72 o
  11  -6   8         29.21         38.01        12.83 o
 -12  -5   8        541.78        628.82        60.94 o
 -11  -5   8       1843.20       1814.51        39.44 o
 -10  -5   8       2913.46       2806.65        31.81 o
  -9  -5   8       1204.29       1211.54        27.31 o
  -8  -5   8       1973.24       1988.12        59.96 o
  -7  -5   8       1096.20       1023.52        33.40 o
  -6  -5   8       2339.70       2253.30        68.72 o
  -5  -5   8         39.53         45.61        15.92 o
  -4  -5   8       1063.44       1072.17        20.53 o
  -3  -5   8        825.35        892.77        24.62 o
  -2  -5   8        509.89        487.85        17.81 o
  -1  -5   8       1277.68       1288.87        64.83 o
   0  -5   8          1.19          8.78        11.18 o
   1  -5   8       3031.23       2941.62        73.96 o
   2  -5   8       1113.58       1100.28        12.89 o
   3  -5   8          6.18         25.59        10.06 o
   4  -5   8       2920.83       3023.76        74.53 o
   5  -5   8       2266.39       2163.08        25.73 o
   6  -5   8       2883.15       3020.46        79.13 o
   7  -5   8       1859.83       1879.49        47.58 o
   8  -5   8       1641.18       1709.92        32.21 o
   9  -5   8       2507.62       2480.49        86.88 o
  10  -5   8       1550.16       1544.69        35.08 o
  11  -5   8        695.69        788.00        20.64 o
 -12  -4   8         93.28         98.22        21.93 o
 -11  -4   8        203.38        180.52        21.57 o
 -10  -4   8       1434.47       1456.64        17.17 o
  -9  -4   8       1019.98       1091.82        16.15 o
  -8  -4   8        802.05        837.39        17.70 o
  -7  -4   8       2217.25       2205.49        81.97 o
  -6  -4   8       5945.01       5744.82        32.58 o
  -5  -4   8       3386.56       3301.54        32.30 o
  -4  -4   8       4240.51       4367.68        35.06 o
  -3  -4   8       1892.63       1747.05        23.65 o
  -2  -4   8       4915.39       4856.09        36.75 o
  -1  -4   8        985.09        927.53        20.22 o
   0  -4   8       1360.79       1308.30        17.47 o
   1  -4   8        446.79        394.66        23.01 o
   2  -4   8        223.77        272.52        12.06 o
   3  -4   8          0.75          2.63        10.14 o
   4  -4   8         75.23         88.27        11.96 o
   5  -4   8       1536.53       1587.45        14.87 o
   6  -4   8        124.37        145.58        13.52 o
   7  -4   8       1772.59       1842.45        16.25 o
   8  -4   8       1295.56       1351.69        15.31 o
   9  -4   8        181.17        181.25        14.31 o
  10  -4   8       1233.65       1171.99        60.07 o
  11  -4   8        622.52        593.41        20.99 o
 -12  -3   8        162.39        158.70        18.80 o
 -11  -3   8         99.41         96.24        14.16 o
 -10  -3   8         12.04         15.75        11.56 o
  -9  -3   8        346.16        352.28        13.95 o
  -8  -3   8        962.65        959.94        13.98 o
  -7  -3   8         32.17         77.43        12.97 o
  -6  -3   8        413.37        419.20        14.82 o
  -5  -3   8       2137.51       2040.12        98.48 o
  -4  -3   8       3774.82       3646.33        29.48 o
  -3  -3   8       2300.63       2101.25        29.18 o
  -2  -3   8       3538.47       3185.45        29.53 o
  -1  -3   8       1636.59       1496.35        23.24 o
   0  -3   8       7915.26       7824.57        42.79 o
   1  -3   8       7297.03       7514.39       187.55 o
   2  -3   8       1231.35       1124.51        31.36 o
   3  -3   8       3331.84       3488.75        90.01 o
   4  -3   8        534.04        565.67        18.39 o
   5  -3   8        123.41        127.74        11.46 o
   6  -3   8         31.12         57.22        11.63 o
   7  -3   8        579.92        620.46        13.49 o
   8  -3   8        193.76        206.85        12.37 o
   9  -3   8         33.89         18.29        14.33 o
  10  -3   8         69.97         79.19        12.94 o
  11  -3   8         38.33         46.72        15.97 o
 -13  -2   8       1685.01       1533.19        17.75 o
 -12  -2   8       1233.78       1216.63       109.61 o
 -11  -2   8        528.88        583.67        36.44 o
 -10  -2   8       1071.17       1125.01        17.30 o
  -9  -2   8        704.75        679.16        26.82 o
  -8  -2   8         11.39         23.81        11.07 o
  -7  -2   8        340.86        397.15        38.26 o
  -6  -2   8        562.43        537.23        33.12 o
  -5  -2   8        183.21        213.28        11.53 o
  -4  -2   8       1070.69       1189.34        26.21 o
  -3  -2   8        162.28        151.87        15.66 o
  -2  -2   8        832.97        826.69        25.03 o
  -1  -2   8       1097.83       1162.00        26.57 o
   0  -2   8       6667.76       7576.63        46.22 o
   1  -2   8       1961.92       2036.36        18.11 o
   2  -2   8       2361.81       2421.52        58.28 o
   3  -2   8       7257.18       7796.43       165.47 o
   4  -2   8       2173.33       2155.62        35.27 o
   5  -2   8       2061.32       2047.15        18.68 o
   6  -2   8       1563.14       1473.98        17.70 o
   7  -2   8       4508.72       4428.31        85.74 o
   8  -2   8       1439.93       1489.13        53.41 o
   9  -2   8       1006.60        978.62        23.42 o
  10  -2   8       1192.49       1166.10        35.22 o
  11  -2   8        661.71        653.57        17.53 o
 -13  -1   8        440.01        432.05        13.30 o
 -12  -1   8       2097.99       2130.04        20.11 o
 -11  -1   8       1621.47       1683.98        20.59 o
 -10  -1   8       1558.76       1501.77        15.91 o
  -9  -1   8       2109.81       1998.27        25.93 o
  -8  -1   8       1407.19       1410.37        16.95 o
  -7  -1   8       1920.07       1908.78        72.58 o
  -6  -1   8       5443.19       5489.40       167.73 o
  -5  -1   8       6216.74       6179.25        34.93 o
  -4  -1   8       1165.88       1128.89        26.05 o
  -3  -1   8       1639.05       1691.87        24.26 o
  -2  -1   8        662.08        633.72        23.70 o
  -1  -1   8       1632.85       1796.85        29.69 o
   0  -1   8        711.12        858.53        25.34 o
   1  -1   8        336.51        425.28        12.31 o
   2  -1   8        221.88        244.56        12.22 o
   3  -1   8       1467.53       1533.41        17.87 o
   4  -1   8       1713.35       1775.32        39.67 o
   5  -1   8          9.79          9.48        16.55 o
   6  -1   8        255.00        274.63        17.11 o
   7  -1   8       2181.64       2237.51        17.55 o
   8  -1   8        766.77        788.20        14.22 o
   9  -1   8       1456.27       1481.93        55.54 o
  10  -1   8        366.16        385.20        16.07 o
  11  -1   8        758.76        791.10        21.14 o
 -13   0   8        355.24        349.29        20.55 o
 -12   0   8        200.58        177.31        11.01 o
 -11   0   8        111.46        110.12        12.59 o
 -10   0   8        247.13        217.77        17.33 o
  -9   0   8       1208.39       1128.02        44.20 o
  -8   0   8       1637.83       1680.57        32.43 o
  -7   0   8        443.84        481.15        20.83 o
  -6   0   8       1092.81       1047.30        14.58 o
  -5   0   8       4452.86       4430.63        39.87 o
  -4   0   8       4876.07       4638.57       128.12 o
  -3   0   8       3084.54       2775.05        30.25 o
  -2   0   8       3617.79       3149.16        32.30 o
  -1   0   8       5206.90       5403.82        44.02 o
   0   0   8       3392.74       3658.87        38.59 o
   1   0   8       3711.48       3819.25        49.06 o
   2   0   8        416.52        335.37        14.85 o
   3   0   8       2385.92       2564.91        22.64 o
   4   0   8        332.84        364.95        29.38 o
   5   0   8        696.53        704.51        40.31 o
   6   0   8       1349.00       1399.48        28.82 o
   7   0   8          0.85          9.78        16.00 o
   8   0   8        108.71        127.41        13.88 o
   9   0   8         29.28         45.72        14.63 o
  10   0   8        587.40        589.93        19.58 o
  11   0   8        199.84        195.76        14.66 o
 -13   1   8       1276.28       1234.30        37.44 o
 -12   1   8        545.45        497.61        31.62 o
 -11   1   8       1100.15       1115.05        24.83 o
 -10   1   8         62.95         88.37        10.61 o
  -9   1   8        163.47        165.24        10.66 o
  -8   1   8         35.08         52.17        13.65 o
  -7   1   8        266.22        221.98        12.31 o
  -6   1   8        141.31        141.10        16.72 o
  -5   1   8        451.19        489.72        16.81 o
  -4   1   8        744.80        739.40        15.86 o
  -3   1   8       3260.13       3572.52        38.29 o
  -2   1   8       1948.26       1908.96        46.09 o
  -1   1   8       2231.63       2121.93        41.46 o
   0   1   8       5266.73       5299.55       113.07 o
   1   1   8       1618.27       1495.43        59.50 o
   2   1   8       2492.40       2556.78        89.83 o
   3   1   8       2634.67       2829.59        24.08 o
   4   1   8        524.69        507.83        13.53 o
   5   1   8       2664.72       2852.39        54.21 o
   6   1   8       1504.60       1596.71        36.75 o
   7   1   8        499.65        612.45        25.23 o
   8   1   8       1595.88       1729.33        53.39 o
   9   1   8          2.86         34.09        17.68 o
  10   1   8         95.51        102.24        15.87 o
 -13   2   8        751.40        813.15        32.79 o
 -12   2   8        242.09        232.79        10.90 o
 -11   2   8        597.45        628.68        15.88 o
 -10   2   8       2210.53       2298.30        67.21 o
  -9   2   8       5075.40       5063.49       150.13 o
  -8   2   8       2072.62       2009.20        60.79 o
  -7   2   8       1552.50       1645.44        66.54 o
  -6   2   8        491.82        452.18        12.73 o
  -5   2   8        242.45        234.70        10.48 o
  -4   2   8        661.24        646.99        30.12 o
  -3   2   8          9.48         17.79        12.65 o
  -2   2   8         99.17        164.37        10.44 o
  -1   2   8        633.64        770.60        14.62 o
   0   2   8        442.28        506.74        15.90 o
   1   2   8       1578.60       1685.87        34.75 o
   2   2   8        527.74        452.67        21.24 o
   3   2   8       5738.02       6058.27        45.50 o
   4   2   8       2560.82       2614.17        27.95 o
   5   2   8         80.68         60.99        12.30 o
   6   2   8       3806.45       3949.86        37.29 o
   7   2   8       3509.56       3566.82        99.04 o
   8   2   8        915.59        908.72        17.13 o
   9   2   8       1229.34       1263.84        18.47 o
  10   2   8       1171.72       1242.50        18.75 o
 -13   3   8       1354.11       1269.03        44.62 o
 -12   3   8          5.36         12.07        12.79 o
 -11   3   8        639.59        633.58        12.80 o
 -10   3   8        649.07        675.20        13.61 o
  -9   3   8       1638.04       1622.19        34.23 o
  -8   3   8       2190.65       2104.97        57.33 o
  -7   3   8       5998.28       6293.37        82.45 o
  -6   3   8       7900.09       7814.41       163.75 o
  -5   3   8        841.01        820.32        19.47 o
  -4   3   8       2079.44       1992.40        41.56 o
  -3   3   8       7355.07       7250.32       177.59 o
  -2   3   8       3301.89       3408.75        22.61 o
  -1   3   8       2453.21       2512.06        33.03 o
   0   3   8       3330.67       3356.81        99.43 o
   1   3   8        302.25        311.90        14.64 o
   2   3   8        982.50        963.63        26.69 o
   3   3   8          1.68         21.02         9.85 o
   4   3   8         85.69        100.32        17.86 o
   5   3   8          4.90          1.45        16.73 o
   6   3   8         79.37         71.63        13.70 o
   7   3   8        871.25        869.36        36.50 o
   8   3   8        266.59        289.96        13.66 o
   9   3   8        234.75        263.76        13.81 o
  10   3   8        738.55        789.23        27.03 o
 -13   4   8        131.47        125.79        12.55 o
 -12   4   8          4.52         10.46        11.87 o
 -11   4   8        412.47        380.11        15.45 o
 -10   4   8        454.22        450.78        12.13 o
  -9   4   8        242.37        234.40        11.13 o
  -8   4   8        584.31        571.59        11.77 o
  -7   4   8       1825.58       1915.20        44.86 o
  -6   4   8         42.90         46.11        11.37 o
  -5   4   8        726.71        780.85        14.51 o
  -4   4   8       3904.60       3877.60        80.62 o
  -3   4   8       1008.87        981.49        20.14 o
  -2   4   8       6770.32       6585.80       143.29 o
  -1   4   8       2921.91       2923.42        31.05 o
   0   4   8       5890.82       6132.24        66.85 o
   1   4   8       5708.72       5916.12        67.07 o
   2   4   8       2834.17       3023.82        64.18 o
   3   4   8        628.50        625.62        11.87 o
   4   4   8       1375.66       1375.34        20.62 o
   5   4   8       1718.57       1713.96        41.69 o
   6   4   8       1271.86       1289.16        31.32 o
   7   4   8          9.00         10.52        14.17 o
   8   4   8        274.79        293.20        19.04 o
   9   4   8        375.27        351.51        37.21 o
 -13   5   8        405.02        405.29        14.84 o
 -12   5   8        258.21        263.74        12.06 o
 -11   5   8        965.38        963.87        19.13 o
 -10   5   8       2147.49       2170.91        44.12 o
  -9   5   8          6.32         17.82        10.36 o
  -8   5   8       1203.63       1244.86        38.45 o
  -7   5   8       3837.45       3737.15        72.68 o
  -6   5   8        456.95        517.83        12.95 o
  -5   5   8        599.92        577.95        15.04 o
  -4   5   8        377.78        447.35        22.85 o
  -3   5   8        214.89        200.56        13.92 o
  -2   5   8       2111.16       2316.85        25.67 o
  -1   5   8       1164.11       1158.35        16.06 o
   0   5   8       5605.79       5435.96       174.49 o
   1   5   8        697.33        646.78        13.64 o
   2   5   8         20.92         19.02        12.12 o
   3   5   8        261.33        266.46        11.49 o
   4   5   8       2540.23       2593.94        43.66 o
   5   5   8       2757.89       2788.22        26.16 o
   6   5   8       1282.78       1314.88        20.71 o
   7   5   8        577.66        595.37        26.18 o
   8   5   8       1928.66       1903.52        59.98 o
   9   5   8        835.78        823.96        29.43 o
 -12   6   8        210.35        235.48        21.54 o
 -11   6   8        625.25        621.66        20.99 o
 -10   6   8       1449.02       1395.37        13.53 o
  -9   6   8       1327.77       1402.91        20.25 o
  -8   6   8       3962.84       3924.96        55.39 o
  -7   6   8       3146.52       3162.21        51.24 o
  -6   6   8       1542.98       1586.15        46.27 o
  -5   6   8         37.23         26.26        13.50 o
  -4   6   8        752.22        740.58        17.95 o
  -3   6   8       7625.37       7782.89        64.90 o
  -2   6   8        953.94        894.47        48.52 o
  -1   6   8       1142.35       1121.13        54.51 o
   0   6   8         79.86         67.66        13.70 o
   1   6   8          3.84          7.72        11.35 o
   2   6   8        519.58        472.83        12.18 o
   3   6   8        152.62        175.15        12.26 o
   4   6   8        117.21        127.26        11.30 o
   5   6   8        366.13        369.05        15.09 o
   6   6   8       2142.02       2114.17        63.17 o
   7   6   8         51.84         65.58        18.49 o
   8   6   8        158.20        181.73        13.50 o
 -12   7   8         73.71        109.53        13.65 o
 -11   7   8         41.22         52.79        11.86 o
 -10   7   8        295.60        296.76        15.89 o
  -9   7   8        280.15        286.36        14.34 o
  -8   7   8        445.01        448.66        11.78 o
  -7   7   8       1054.97       1076.41        20.39 o
  -6   7   8       1801.80       1755.93        19.28 o
  -5   7   8       1664.99       1715.98        34.53 o
  -4   7   8       1103.53       1191.75        15.26 o
  -3   7   8       3685.52       3856.67        75.22 o
  -2   7   8       1605.68       1671.92        43.61 o
  -1   7   8       5232.20       5131.41        26.00 o
   0   7   8       2300.92       2191.48        20.80 o
   1   7   8        966.04        906.80        17.33 o
   2   7   8        559.88        596.17        15.36 o
   3   7   8       2114.15       2049.13        37.26 o
   4   7   8        459.05        477.15        15.46 o
   5   7   8         15.75         26.10        14.18 o
   6   7   8          2.24          3.17        12.71 o
   7   7   8        117.84        111.73        12.25 o
   8   7   8         30.57         44.00        19.87 o
 -12   8   8        212.17        210.60        12.91 o
 -11   8   8        876.67        835.13        20.92 o
 -10   8   8        535.70        531.95        11.89 o
  -9   8   8        135.95        137.21        14.39 o
  -8   8   8         57.58         47.19        12.14 o
  -7   8   8         20.59         19.08        11.74 o
  -6   8   8        248.01        277.93        14.28 o
  -5   8   8        227.26        238.45        13.29 o
  -4   8   8         19.84         15.55        11.67 o
  -3   8   8        303.89        354.95        24.26 o
  -2   8   8        669.56        667.50        18.68 o
  -1   8   8       1418.08       1346.50        87.04 o
   0   8   8        755.04        745.48        23.78 o
   1   8   8       3314.66       3235.68        23.06 o
   2   8   8       1904.39       1928.58        55.61 o
   3   8   8       3207.19       3203.21        41.53 o
   4   8   8        588.47        597.23        19.92 o
   5   8   8        474.71        479.79        14.73 o
   6   8   8        291.93        310.12        16.21 o
   7   8   8         33.96         46.78        13.80 o
 -11   9   8        626.95        612.88        15.37 o
 -10   9   8        741.97        737.00        34.70 o
  -9   9   8        853.79        901.61        25.29 o
  -8   9   8       1201.37       1189.18        14.57 o
  -7   9   8        951.92        877.34        14.62 o
  -6   9   8        668.31        688.72        11.58 o
  -5   9   8       1139.72       1137.33        16.33 o
  -4   9   8       1213.85       1146.22        29.94 o
  -3   9   8        130.41        164.61        18.84 o
  -2   9   8        254.20        296.03        14.08 o
  -1   9   8        381.48        378.80        27.03 o
   0   9   8         71.80         73.56        12.18 o
   1   9   8        130.38        133.22        14.21 o
   2   9   8        329.17        357.32        16.23 o
   3   9   8        513.43        524.23        16.88 o
   4   9   8         72.79         87.30        15.05 o
   5   9   8       1255.78       1245.47        34.40 o
   6   9   8       1335.91       1306.08        35.98 o
 -11  10   8        248.96        240.41        12.16 o
 -10  10   8        874.85        895.39        24.03 o
  -9  10   8        647.50        656.35        14.58 o
  -8  10   8       1330.93       1234.19        15.84 o
  -7  10   8       2028.09       2121.14        25.71 o
  -6  10   8       2064.12       2116.38        31.91 o
  -5  10   8       1221.49       1192.59        17.46 o
  -4  10   8        910.45        906.45        29.23 o
  -3  10   8        844.24        918.54        32.20 o
  -2  10   8        451.68        506.44        15.27 o
  -1  10   8       2227.34       2123.14        20.42 o
   0  10   8       2186.17       2173.78        73.43 o
   1  10   8        125.77        134.42        14.80 o
   2  10   8       1572.08       1524.60        54.05 o
   3  10   8        208.84        234.82        18.55 o
   4  10   8        169.00        154.41        21.08 o
   5  10   8        200.01        185.96        16.58 o
 -10  11   8          9.87         12.00        14.03 o
  -9  11   8         30.49         23.85        13.42 o
  -8  11   8         24.57         28.15        15.89 o
  -7  11   8        166.70        150.63        11.16 o
  -6  11   8        491.75        489.44        25.82 o
  -5  11   8        989.37        978.80        26.90 o
  -4  11   8       1391.34       1468.21        18.89 o
  -3  11   8        808.21        878.66        35.34 o
  -2  11   8       1254.08       1171.92        40.64 o
  -1  11   8        794.68        832.72        19.48 o
   0  11   8       1728.13       1719.60        56.84 o
   1  11   8       1359.66       1356.05        78.65 o
   2  11   8        688.01        705.39        20.18 o
   3  11   8        902.80        944.30        21.61 o
   4  11   8        478.49        496.89        20.76 o
  -9  12   8        561.81        534.40        18.11 o
  -8  12   8        975.40        988.11        16.19 o
  -7  12   8        303.21        324.03        15.07 o
  -6  12   8        437.52        453.49        21.60 o
  -5  12   8         90.48         92.67        12.85 o
  -4  12   8         27.97         26.22        14.65 o
  -3  12   8        310.79        353.62        24.57 o
  -2  12   8          4.80         13.11        16.38 o
  -1  12   8          1.28         22.32        18.08 o
   0  12   8        288.87        266.09        14.01 o
   1  12   8        469.82        452.07        14.91 o
   2  12   8       1772.97       1760.07        49.09 o
   3  12   8       1065.53       1067.16        25.18 o
  -7  13   8       1508.53       1519.40        50.31 o
  -6  13   8        659.90        644.38        21.65 o
  -5  13   8       1351.36       1440.38        27.38 o
  -4  13   8       1116.89       1172.92        46.55 o
  -3  13   8        126.23        134.91        30.61 o
  -2  13   8        268.43        276.48        16.34 o
  -1  13   8       1178.44       1219.94        26.05 o
   0  13   8        649.62        629.82        18.12 o
   1  13   8          1.33         -5.91        16.26 o
  -4  14   8        714.21        746.45        20.29 o
  -3  14   8       1166.40       1132.45        31.73 o
  -2 -15   9        596.84        622.46        20.97 o
  -1 -15   9        495.17        464.32        12.43 o
   0 -15   9        524.47        575.91        14.94 o
   1 -15   9        952.79        990.38        13.39 o
   2 -15   9        549.33        599.99        43.40 o
   3 -15   9        574.79        566.01        24.49 o
   4 -15   9        994.01        963.18        23.16 o
  -4 -14   9          1.05          1.02        11.30 o
  -3 -14   9         12.85         -0.02        12.19 o
  -2 -14   9         91.35         78.95        10.97 o
  -1 -14   9        475.25        469.13        11.86 o
   0 -14   9        137.23        166.97        11.97 o
   1 -14   9         83.13        101.10        21.32 o
   2 -14   9        555.37        525.44        47.47 o
   3 -14   9        400.49        387.44        14.75 o
   4 -14   9       1026.24       1056.24        42.89 o
   5 -14   9        579.32        622.45        45.40 o
   6 -14   9        593.26        559.82        26.26 o
  -6 -13   9        892.32        922.52        31.35 o
  -5 -13   9       1944.12       1949.81        49.98 o
  -4 -13   9       1574.30       1584.44        62.45 o
  -3 -13   9       1431.95       1553.03        22.57 o
  -2 -13   9        428.27        418.28        20.64 o
  -1 -13   9         34.57         42.10        11.43 o
   0 -13   9         70.10         58.23        10.72 o
   1 -13   9        136.91        151.22        14.59 o
   2 -13   9          2.49         18.64        17.97 o
   3 -13   9         18.06         21.74        12.77 o
   4 -13   9          0.20         17.52        14.70 o
   5 -13   9         18.13          9.00        13.07 o
   6 -13   9        276.85        310.85        20.99 o
   7 -13   9        764.93        730.63        12.70 o
  -7 -12   9         93.66        123.69        14.31 o
  -6 -12   9         75.25         83.66        15.67 o
  -5 -12   9        357.87        381.13        18.85 o
  -4 -12   9        496.62        519.21        13.50 o
  -3 -12   9       1689.17       1665.60        26.07 o
  -2 -12   9       1623.58       1705.84        13.62 o
  -1 -12   9       1784.27       1751.33        29.49 o
   0 -12   9       1567.75       1495.37        17.93 o
   1 -12   9       1494.98       1530.56       102.22 o
   2 -12   9       1537.39       1532.22        19.60 o
   3 -12   9        267.64        294.68        14.79 o
   4 -12   9        296.52        332.08        28.41 o
   5 -12   9        514.53        519.71        11.78 o
   6 -12   9         71.56         75.73         9.85 o
   7 -12   9        271.82        250.44        11.72 o
   8 -12   9         60.64         50.53        11.32 o
  -8 -11   9        109.88        139.34        14.31 o
  -7 -11   9         76.70        110.90        19.06 o
  -6 -11   9          6.49         25.06        12.63 o
  -5 -11   9          0.28         -7.53        13.97 o
  -4 -11   9          7.83         18.81        13.72 o
  -3 -11   9        294.78        316.21        11.31 o
  -2 -11   9        586.01        576.61        11.89 o
  -1 -11   9        759.88        784.44        30.11 o
   0 -11   9       1212.04       1172.93        37.31 o
   1 -11   9       1902.93       1973.41        20.14 o
   2 -11   9        344.68        367.72        12.99 o
   3 -11   9       1250.95       1204.01        43.10 o
   4 -11   9       2363.74       2330.31       101.01 o
   5 -11   9        767.40        804.78        19.25 o
   6 -11   9       2114.32       2075.32        54.12 o
   7 -11   9        561.88        561.50        17.17 o
   8 -11   9        879.11        880.91        29.71 o
   9 -11   9       1559.15       1511.59        36.09 o
  -9 -10   9        432.89        447.88        15.18 o
  -8 -10   9        484.92        458.55        19.65 o
  -7 -10   9       1815.97       1728.86        35.86 o
  -6 -10   9       1126.86       1147.37        17.18 o
  -5 -10   9        723.11        707.25        15.43 o
  -4 -10   9        618.75        625.36        15.35 o
  -3 -10   9        345.16        330.13        20.42 o
  -2 -10   9        963.79        939.32        34.62 o
  -1 -10   9        173.14        165.65        16.33 o
   0 -10   9         62.05         52.51        13.05 o
   1 -10   9        107.90        138.39        13.65 o
   2 -10   9       1858.91       1718.29        55.66 o
   3 -10   9        185.74        174.65        14.31 o
   4 -10   9        455.70        492.55        12.67 o
   5 -10   9        597.61        657.59        12.72 o
   6 -10   9        346.98        369.28         9.48 o
   7 -10   9        666.05        653.52        24.86 o
   8 -10   9        459.54        446.25        14.73 o
   9 -10   9        928.01        915.49        15.97 o
  -9  -9   9        497.30        494.66        21.80 o
  -8  -9   9         85.00        118.28        18.11 o
  -7  -9   9       1198.31       1222.58        15.53 o
  -6  -9   9       1328.63       1326.48        63.83 o
  -5  -9   9       2699.83       2655.05        67.56 o
  -4  -9   9       2240.71       2189.50        56.82 o
  -3  -9   9       2516.86       2559.85        21.30 o
  -2  -9   9       3642.06       3636.70       101.69 o
  -1  -9   9        869.48        809.10        64.95 o
   0  -9   9       1220.62       1255.66        69.66 o
   1  -9   9       1310.57       1318.03        37.37 o
   2  -9   9       1743.81       1668.87        66.05 o
   3  -9   9       1699.65       1634.06        61.12 o
   4  -9   9        349.15        331.27        11.28 o
   5  -9   9        479.03        460.10        10.85 o
   6  -9   9        244.43        262.72        12.34 o
   7  -9   9          3.02         -3.75         9.82 o
   8  -9   9         30.14         25.30        11.08 o
   9  -9   9        246.96        233.40        17.18 o
  10  -9   9         87.18         84.07        14.35 o
 -10  -8   9        359.86        363.95        29.87 o
  -9  -8   9         73.69         90.69        15.74 o
  -8  -8   9        668.06        636.94        43.25 o
  -7  -8   9        105.97        117.05        11.84 o
  -6  -8   9       1640.25       1560.27        42.71 o
  -5  -8   9        226.26        237.66        16.45 o
  -4  -8   9         19.61         14.99        11.24 o
  -3  -8   9        137.23        146.73        16.25 o
  -2  -8   9        493.97        460.28        15.39 o
  -1  -8   9       3158.07       3158.79        38.44 o
   0  -8   9       2260.12       2336.18        87.68 o
   1  -8   9        857.30        792.62        31.12 o
   2  -8   9       1438.17       1541.81        22.57 o
   3  -8   9       4312.16       4387.11       152.44 o
   4  -8   9       2004.40       1995.22        30.15 o
   5  -8   9       1559.02       1531.92        30.34 o
   6  -8   9        707.19        715.52        11.54 o
   7  -8   9        428.65        415.92        13.17 o
   8  -8   9        136.01        134.55        11.38 o
   9  -8   9        225.03        217.63        13.27 o
  10  -8   9         41.14         49.08        13.66 o
 -11  -7   9        318.44        322.78        14.93 o
 -10  -7   9        700.50        703.06        17.11 o
  -9  -7   9       1037.94       1061.27        20.83 o
  -8  -7   9       1277.65       1362.14        27.18 o
  -7  -7   9        580.97        637.82        18.89 o
  -6  -7   9       1235.03       1133.03        20.78 o
  -5  -7   9         40.96         40.85        15.77 o
  -4  -7   9        363.53        310.03        12.59 o
  -3  -7   9        294.75        273.87        19.07 o
  -2  -7   9        191.57        205.48        11.99 o
  -1  -7   9          5.31         11.10        12.88 o
   0  -7   9        118.64        117.54        13.49 o
   1  -7   9       2235.17       2135.09        70.56 o
   2  -7   9       2051.37       2046.26        70.94 o
   3  -7   9        261.22        319.50        12.21 o
   4  -7   9          9.99         24.31        11.57 o
   5  -7   9       2114.07       2026.90        31.60 o
   6  -7   9       1796.51       1827.49        34.11 o
   7  -7   9       2269.13       2274.79        16.50 o
   8  -7   9       1034.24       1079.75        27.90 o
   9  -7   9       1031.35       1069.40        24.85 o
  10  -7   9         94.45        143.92        19.12 o
 -11  -6   9        495.34        504.47        53.51 o
 -10  -6   9        233.89        214.13        15.04 o
  -9  -6   9        115.70        137.42        16.99 o
  -8  -6   9       3783.49       3581.34        42.51 o
  -7  -6   9       3075.33       3111.85        31.17 o
  -6  -6   9          9.16         44.94        23.03 o
  -5  -6   9        732.19        786.00        24.82 o
  -4  -6   9       6051.09       5917.26        34.19 o
  -3  -6   9       1864.84       1800.23        23.19 o
  -2  -6   9       3285.10       3252.53        41.92 o
  -1  -6   9        381.72        376.48        14.01 o
   0  -6   9       1818.65       1762.91        36.09 o
   1  -6   9         51.85         59.78        13.29 o
   2  -6   9        492.88        514.69        12.75 o
   3  -6   9         12.62         14.24        10.05 o
   4  -6   9          0.11         17.34        11.44 o
   5  -6   9        816.25        892.43        17.39 o
   6  -6   9         24.12         16.29        11.41 o
   7  -6   9        452.61        446.95        12.79 o
   8  -6   9        512.37        545.29        14.97 o
   9  -6   9       1980.58       1981.56        39.67 o
  10  -6   9        816.51        846.17        63.78 o
 -12  -5   9        108.45        100.31        14.39 o
 -11  -5   9         67.45        108.41        46.37 o
 -10  -5   9         11.73         25.93        12.11 o
  -9  -5   9         45.62         63.33        22.93 o
  -8  -5   9        314.71        304.11        13.84 o
  -7  -5   9        104.98         93.03        11.65 o
  -6  -5   9       2432.87       2361.99        24.82 o
  -5  -5   9       2438.25       2501.77        30.05 o
  -4  -5   9       6012.87       5994.49        34.70 o
  -3  -5   9       3288.32       3128.64        27.74 o
  -2  -5   9       2757.47       2686.14        30.25 o
  -1  -5   9       4481.73       4630.31        35.52 o
   0  -5   9       4979.23       4866.10        98.25 o
   1  -5   9       3898.57       3699.27        71.66 o
   2  -5   9       1471.57       1456.55        43.67 o
   3  -5   9        333.70        370.67        16.74 o
   4  -5   9       7083.12       7275.30       324.65 o
   5  -5   9       4655.93       4871.82        68.01 o
   6  -5   9        373.89        415.28        13.70 o
   7  -5   9         42.83         25.72        19.99 o
   8  -5   9        249.72        233.63        13.50 o
   9  -5   9        318.23        320.34        15.51 o
  10  -5   9         10.12         11.59        27.46 o
  11  -5   9         25.65         43.46        26.72 o
 -12  -4   9        625.19        622.85        20.21 o
 -11  -4   9       1938.08       1921.77        17.32 o
 -10  -4   9       2046.66       2017.37        19.10 o
  -9  -4   9       1545.45       1577.75        21.98 o
  -8  -4   9        234.02        244.81        29.64 o
  -7  -4   9        547.28        490.86        14.68 o
  -6  -4   9        249.79        219.84        17.25 o
  -5  -4   9         97.73        113.99        15.56 o
  -4  -4   9          1.95         18.07        21.80 o
  -3  -4   9        574.74        557.82        17.76 o
  -2  -4   9        870.56        835.09        19.35 o
  -1  -4   9       1608.29       1581.82        26.92 o
   0  -4   9       4628.10       4557.55       345.53 o
   1  -4   9       2148.87       2124.03       135.64 o
   2  -4   9       1836.01       1900.55        57.03 o
   3  -4   9       3674.94       3795.75        99.87 o
   4  -4   9       2015.46       2015.56        29.66 o
   5  -4   9        374.76        413.96        13.27 o
   6  -4   9       1993.39       2106.11        18.58 o
   7  -4   9       1959.99       2049.93        18.32 o
   8  -4   9       2289.04       2329.82        51.49 o
   9  -4   9        679.16        725.35        14.46 o
  10  -4   9        509.68        522.30        14.55 o
  11  -4   9        803.83        803.90        28.18 o
 -12  -3   9        543.31        564.71        14.93 o
 -11  -3   9        911.66        928.56        26.41 o
 -10  -3   9        678.90        659.43        29.61 o
  -9  -3   9       1957.57       1916.17        16.65 o
  -8  -3   9        724.63        771.84        42.41 o
  -7  -3   9       2283.39       2251.78        17.13 o
  -6  -3   9       2129.82       2004.20        18.15 o
  -5  -3   9       3175.18       3103.35        27.49 o
  -4  -3   9       1154.83       1089.94        20.37 o
  -3  -3   9       2789.81       2831.51        31.48 o
  -2  -3   9       2640.58       2464.10        30.25 o
  -1  -3   9        442.59        479.20        17.66 o
   0  -3   9          0.33         -0.05        22.32 o
   1  -3   9          6.13         19.39        12.82 o
   2  -3   9        295.80        261.71        12.67 o
   3  -3   9        279.76        281.40        11.01 o
   4  -3   9        285.06        308.59        11.55 o
   5  -3   9        824.67        897.15        18.58 o
   6  -3   9       1377.03       1442.87        15.42 o
   7  -3   9        613.02        639.02        18.09 o
   8  -3   9        793.39        738.28        16.64 o
   9  -3   9        722.87        717.50        35.96 o
  10  -3   9       1551.83       1513.44        19.20 o
  11  -3   9       1027.48        977.06        21.91 o
 -12  -2   9          7.38          6.57        15.23 o
 -11  -2   9         34.67         31.50        12.29 o
 -10  -2   9        478.80        474.89        15.53 o
  -9  -2   9       1683.06       1698.87        29.33 o
  -8  -2   9        562.75        557.34        14.83 o
  -7  -2   9       1223.74       1199.63        29.28 o
  -6  -2   9        807.78        796.89        19.68 o
  -5  -2   9       4307.33       4415.43        35.16 o
  -4  -2   9       2635.68       2599.13        30.86 o
  -3  -2   9       1701.72       1633.52        27.95 o
  -2  -2   9       5412.51       5373.31        36.34 o
  -1  -2   9       3367.04       3364.76        33.83 o
   0  -2   9       4495.44       4583.58        34.55 o
   1  -2   9       5066.66       5435.86       133.44 o
   2  -2   9       1721.22       1584.48        52.46 o
   3  -2   9       1176.56       1160.88        35.43 o
   4  -2   9        106.11        119.14        16.42 o
   5  -2   9          6.87         22.61        12.00 o
   6  -2   9        643.62        732.37        24.26 o
   7  -2   9         47.17         54.28        29.82 o
   8  -2   9         49.18         60.58        12.05 o
   9  -2   9          1.30          3.51        12.61 o
  10  -2   9        345.19        358.23        31.43 o
  11  -2   9       1071.77        991.48        35.09 o
 -13  -1   9        743.65        772.88        14.11 o
 -12  -1   9        532.88        575.96        19.82 o
 -11  -1   9        565.47        567.03        46.53 o
 -10  -1   9        587.45        590.75        15.39 o
  -9  -1   9         11.03         31.65        13.01 o
  -8  -1   9        186.09        205.42        13.78 o
  -7  -1   9        314.16        288.51        12.12 o
  -6  -1   9        136.93        104.64        11.72 o
  -5  -1   9          5.97         12.21        12.84 o
  -4  -1   9       1970.66       1978.77        25.13 o
  -3  -1   9       2667.53       2637.01        28.20 o
  -2  -1   9       2163.04       2081.85        26.05 o
  -1  -1   9       9003.85       9501.13        49.34 o
   0  -1   9       2976.33       3058.00        30.66 o
   1  -1   9        499.49        484.30        14.70 o
   2  -1   9       7187.69       7745.19       163.26 o
   3  -1   9       6074.08       6199.67        43.58 o
   4  -1   9       5165.08       5443.18        26.28 o
   5  -1   9       1762.46       1790.14        19.45 o
   6  -1   9        811.49        756.18        14.00 o
   7  -1   9       2318.01       2264.46        82.82 o
   8  -1   9        639.50        610.19        29.82 o
   9  -1   9        676.51        683.31        31.40 o
  10  -1   9       1019.93        997.75        75.55 o
 -13   0   9       1001.59        987.90        42.27 o
 -12   0   9       2019.69       1915.51        22.64 o
 -11   0   9       1747.24       1724.46        18.29 o
 -10   0   9        969.95        991.84        15.64 o
  -9   0   9       1153.36       1254.55        49.42 o
  -8   0   9       3031.70       2960.61       153.17 o
  -7   0   9        842.40        827.50        14.20 o
  -6   0   9       2867.23       2784.99        20.86 o
  -5   0   9       2966.22       2983.71       102.17 o
  -4   0   9        966.77        992.94        20.63 o
  -3   0   9        891.17        924.04        20.99 o
  -2   0   9        666.46        696.65        17.48 o
  -1   0   9       1279.00       1557.31        25.18 o
   0   0   9        588.11        578.77        14.08 o
   1   0   9        941.09        971.60        13.46 o
   2   0   9          3.60         15.10        11.34 o
   3   0   9       1605.09       1624.51        38.24 o
   4   0   9       1996.94       2137.90        59.58 o
   5   0   9        708.86        751.43        14.69 o
   6   0   9       1247.04       1302.17        16.58 o
   7   0   9        594.54        661.86        15.57 o
   8   0   9       2059.14       2112.87        54.82 o
   9   0   9        499.23        464.77        16.37 o
  10   0   9        130.07        152.13        14.23 o
 -13   1   9          2.41         -1.37        12.62 o
 -12   1   9          9.00          8.50        11.44 o
 -11   1   9        450.77        430.01        11.99 o
 -10   1   9       1003.31       1022.78        20.20 o
  -9   1   9       1901.55       2037.28        31.47 o
  -8   1   9       2683.44       2531.67        29.02 o
  -7   1   9        584.66        584.47        17.82 o
  -6   1   9        647.90        693.13        25.62 o
  -5   1   9       2491.93       2445.86        52.72 o
  -4   1   9       5936.07       5915.36        43.35 o
  -3   1   9       1776.69       1743.92        66.16 o
  -2   1   9       1248.02       1199.79        23.31 o
  -1   1   9       2300.22       2330.93        58.81 o
   0   1   9       2604.94       2391.27        24.49 o
   1   1   9       2026.44       2088.53        68.05 o
   2   1   9         16.85         14.76        15.80 o
   3   1   9       1143.35       1175.38        19.95 o
   4   1   9         74.34        123.45        13.97 o
   5   1   9        245.78        243.24        34.14 o
   6   1   9        232.39        221.54        17.53 o
   7   1   9        412.53        398.52        32.45 o
   8   1   9        739.27        730.83        34.99 o
   9   1   9       1688.57       1643.97        74.91 o
  10   1   9        539.21        544.69        17.41 o
 -13   2   9        131.08        134.84        12.45 o
 -12   2   9        412.77        394.96        18.77 o
 -11   2   9          1.07         14.35        11.28 o
 -10   2   9         22.94         29.22        12.24 o
  -9   2   9        721.71        724.60        23.15 o
  -8   2   9        291.16        253.94        19.09 o
  -7   2   9       2422.13       2334.63        15.57 o
  -6   2   9       1171.74       1200.47        18.63 o
  -5   2   9       1658.61       1625.54        39.56 o
  -4   2   9        960.46       1004.74        16.02 o
  -3   2   9       1081.13       1094.04        33.48 o
  -2   2   9       4098.00       4188.83        86.11 o
  -1   2   9       1826.76       1754.53        29.26 o
   0   2   9        875.42        714.26        15.37 o
   1   2   9       6662.27       7050.38        94.95 o
   2   2   9       3587.22       3751.99       205.59 o
   3   2   9       1172.63       1203.62        28.61 o
   4   2   9       1064.15       1159.47        20.22 o
   5   2   9        330.64        334.70        23.47 o
   6   2   9        206.83        239.53        39.34 o
   7   2   9        716.17        809.32        25.64 o
   8   2   9          3.61         14.76        12.65 o
   9   2   9         66.49         62.00        16.33 o
  10   2   9         84.58         87.65        19.89 o
 -13   3   9        574.95        593.33        18.23 o
 -12   3   9        437.20        488.59        23.02 o
 -11   3   9        911.41        942.46        26.81 o
 -10   3   9       2765.83       2701.19        18.71 o
  -9   3   9        295.06        292.55        12.58 o
  -8   3   9       1127.17       1143.47        21.69 o
  -7   3   9        263.04        290.72        13.90 o
  -6   3   9        254.05        256.23        11.17 o
  -5   3   9        202.89        248.37        11.86 o
  -4   3   9         48.14         94.13        11.48 o
  -3   3   9          3.23          9.46        15.94 o
  -2   3   9         42.00         57.50        12.97 o
  -1   3   9        139.09        153.79        13.55 o
   0   3   9         41.71         39.03        15.60 o
   1   3   9      13176.05      13271.67       438.54 o
   2   3   9       9028.78       9296.49       306.68 o
   3   3   9        835.60        859.44        47.08 o
   4   3   9        478.80        521.22        20.32 o
   5   3   9       2313.57       2365.69        39.16 o
   6   3   9       2179.30       2197.97        40.28 o
   7   3   9        658.39        671.59        26.21 o
   8   3   9       1980.73       1947.09        36.60 o
   9   3   9       1123.26       1119.80        18.75 o
 -13   4   9       1569.55       1548.81        17.67 o
 -12   4   9       2255.43       2153.45        42.72 o
 -11   4   9        310.60        287.79        13.29 o
 -10   4   9        407.36        445.81        11.73 o
  -9   4   9       2507.72       2499.30        47.96 o
  -8   4   9       1843.63       1836.31        46.16 o
  -7   4   9       1649.72       1670.43        30.60 o
  -6   4   9       8297.44       8116.73        90.56 o
  -5   4   9       4212.62       4316.73        91.89 o
  -4   4   9       1775.68       1746.10        43.56 o
  -3   4   9       1646.36       1624.76        20.69 o
  -2   4   9       1122.80       1134.05        20.79 o
  -1   4   9        839.08        839.06        16.78 o
   0   4   9        219.70        247.43        15.68 o
   1   4   9        152.00        152.93        14.24 o
   2   4   9        320.30        294.82        12.51 o
   3   4   9        118.73         99.81        12.01 o
   4   4   9        148.23        161.69        17.24 o
   5   4   9        433.91        433.28        26.46 o
   6   4   9        619.24        657.97        16.57 o
   7   4   9        396.27        383.26        20.76 o
   8   4   9       1784.28       1763.78        40.74 o
   9   4   9       1003.36       1011.65        26.59 o
 -12   5   9         46.49         63.42        15.47 o
 -11   5   9        227.63        229.20        14.96 o
 -10   5   9        242.81        231.47        12.38 o
  -9   5   9        199.55        209.53        11.16 o
  -8   5   9        382.57        354.71        17.81 o
  -7   5   9        240.05        258.48        11.39 o
  -6   5   9       3201.03       3188.57        26.04 o
  -5   5   9       8534.17       8667.05       154.46 o
  -4   5   9        498.82        523.55        15.32 o
  -3   5   9       1321.77       1263.75        18.27 o
  -2   5   9       4220.50       4207.83        37.42 o
  -1   5   9        939.23        890.81        62.93 o
   0   5   9       5161.62       5243.50        97.48 o
   1   5   9       3156.58       3217.41        68.08 o
   2   5   9        262.29        256.19        11.40 o
   3   5   9       1199.96       1267.21        21.55 o
   4   5   9       1553.28       1493.91        18.67 o
   5   5   9        204.80        230.88        13.46 o
   6   5   9         90.19         86.34        20.05 o
   7   5   9          7.99         10.73        14.98 o
   8   5   9         31.96         11.88        15.26 o
 -12   6   9        301.55        312.79        12.89 o
 -11   6   9        699.34        682.34        15.40 o
 -10   6   9        417.65        402.61        12.17 o
  -9   6   9        238.99        244.21        12.37 o
  -8   6   9        323.56        314.12        12.71 o
  -7   6   9        375.73        414.08        14.47 o
  -6   6   9          0.53         17.83        13.30 o
  -5   6   9        111.72        128.61        14.47 o
  -4   6   9        305.21        340.31        19.75 o
  -3   6   9          1.47         21.88        14.41 o
  -2   6   9       1665.19       1743.30        48.91 o
  -1   6   9       4794.72       5028.33       224.68 o
   0   6   9        548.26        595.04        25.06 o
   1   6   9        795.77        714.95        22.60 o
   2   6   9       2754.49       2695.73        42.23 o
   3   6   9       2244.75       2266.00        37.58 o
   4   6   9       1700.06       1642.89        48.56 o
   5   6   9       1046.22       1043.64        26.03 o
   6   6   9       1316.95       1306.22        29.99 o
   7   6   9       1231.15       1185.52        22.90 o
   8   6   9         57.97         64.44        20.68 o
 -12   7   9        760.42        791.71        21.96 o
 -11   7   9       1946.46       1926.94        74.59 o
 -10   7   9       1505.84       1453.91        37.67 o
  -9   7   9       1133.28       1125.59        28.57 o
  -8   7   9       1144.92       1189.57        36.76 o
  -7   7   9       1044.00       1022.30        14.45 o
  -6   7   9        622.16        610.68        14.05 o
  -5   7   9        118.32        139.87        14.85 o
  -4   7   9        583.78        631.22        31.12 o
  -3   7   9       2617.39       2554.28        77.67 o
  -2   7   9        895.77        859.60        31.02 o
  -1   7   9          0.06         23.37        16.66 o
   0   7   9          8.55         30.85        16.72 o
   1   7   9        562.60        526.20        14.22 o
   2   7   9        537.14        498.60        15.29 o
   3   7   9        605.96        640.59        14.39 o
   4   7   9       1445.87       1434.93        19.45 o
   5   7   9        693.43        654.46        16.97 o
   6   7   9        622.75        626.19        17.90 o
   7   7   9       1135.22       1135.52        29.03 o
 -11   8   9        438.87        457.88        21.87 o
 -10   8   9        603.14        594.82        14.30 o
  -9   8   9        598.97        610.54        20.57 o
  -8   8   9        547.79        543.55        13.55 o
  -7   8   9       1577.72       1571.78        35.50 o
  -6   8   9       2484.71       2551.36        68.39 o
  -5   8   9       1517.27       1610.66        51.77 o
  -4   8   9       1753.27       1692.63        48.70 o
  -3   8   9       2239.93       2125.38       123.41 o
  -2   8   9       1914.66       2011.18        31.89 o
  -1   8   9       1230.83       1358.88        20.17 o
   0   8   9       1268.79       1267.63        50.34 o
   1   8   9        724.36        720.15        27.77 o
   2   8   9        632.22        622.89        37.54 o
   3   8   9        158.18        173.74        13.95 o
   4   8   9        366.25        359.65        15.90 o
   5   8   9        111.33        115.34        15.27 o
   6   8   9          2.22         -0.07        15.67 o
 -11   9   9         51.86         54.12        14.25 o
 -10   9   9         12.16         21.03        13.32 o
  -9   9   9         40.95         51.90        12.73 o
  -8   9   9        297.95        284.34        13.38 o
  -7   9   9        322.69        365.84        13.59 o
  -6   9   9         11.55         23.96        18.21 o
  -5   9   9         41.76         49.89        22.42 o
  -4   9   9        198.96        211.55        14.15 o
  -3   9   9        851.98        843.66        25.23 o
  -2   9   9       2368.10       2451.22        41.36 o
  -1   9   9        484.14        535.83        41.54 o
   0   9   9       2314.91       2290.93        29.15 o
   1   9   9       2069.32       2083.85        56.99 o
   2   9   9       1072.11       1074.96        24.47 o
   3   9   9       1491.13       1501.23        21.67 o
   4   9   9        562.73        532.08        18.50 o
   5   9   9        289.82        292.58        16.77 o
   6   9   9        224.61        214.99        17.29 o
 -10  10   9        723.26        745.46        28.89 o
  -9  10   9        910.90        862.03        20.03 o
  -8  10   9       1150.37       1148.69        24.07 o
  -7  10   9        393.53        398.14        14.94 o
  -6  10   9          1.80         -6.24        17.58 o
  -5  10   9        148.41        144.37        14.36 o
  -4  10   9          3.66         23.71        16.10 o
  -3  10   9         56.55         85.11        12.23 o
  -2  10   9         53.36         81.15        14.04 o
  -1  10   9         48.29         60.53        14.54 o
   0  10   9          3.08          7.85        16.99 o
   1  10   9        681.68        681.50        18.38 o
   2  10   9        617.29        629.91        33.24 o
   3  10   9        144.41        140.32        15.81 o
   4  10   9       1995.30       1985.59        43.40 o
   5  10   9        713.69        733.17        25.47 o
  -9  11   9       1217.22       1154.56        28.09 o
  -8  11   9       1633.88       1681.83        37.30 o
  -7  11   9       1287.33       1247.18        29.89 o
  -6  11   9       1125.28       1144.71        70.87 o
  -5  11   9       1101.34       1202.25        24.75 o
  -4  11   9         74.33         88.06        19.99 o
  -3  11   9        479.24        443.50        14.19 o
  -2  11   9        237.14        243.47        15.33 o
  -1  11   9        726.08        682.91        45.96 o
   0  11   9        412.06        411.31        19.91 o
   1  11   9        213.52        228.05        26.39 o
   2  11   9         27.69         41.83        19.20 o
   3  11   9        131.69        134.40        16.76 o
  -8  12   9         50.28         49.33        17.31 o
  -7  12   9        514.08        461.17        15.04 o
  -6  12   9       1307.02       1369.93        27.49 o
  -5  12   9       2072.41       2134.54        20.36 o
  -4  12   9        950.78        915.28        58.89 o
  -3  12   9       1359.68       1369.20        18.37 o
  -2  12   9        470.03        465.65        14.46 o
  -1  12   9         84.49        113.92        26.26 o
   0  12   9       1004.92       1027.31        52.31 o
   1  12   9       1258.15       1275.44        59.43 o
   2  12   9       1050.51        992.72        53.92 o
  -6  13   9        155.80        168.51        20.10 o
  -5  13   9         27.23         29.81        15.81 o
  -4  13   9          1.71         35.92        15.57 o
  -3  13   9        650.30        668.06        20.24 o
  -2  13   9        200.55        215.58        27.13 o
  -1  13   9          8.93         11.48        18.63 o
   0  13   9        987.57        934.32        77.90 o
  -1 -15  10        807.62        782.07        14.37 o
   0 -15  10          1.38          5.73        12.47 o
   1 -15  10        216.82        225.33        14.29 o
   2 -15  10        348.89        392.55        17.17 o
   3 -15  10        234.08        230.33        22.75 o
  -4 -14  10        691.05        735.48        31.84 o
  -3 -14  10        170.08        174.66        12.63 o
  -2 -14  10        923.09        996.68        20.13 o
  -1 -14  10       1077.91       1013.41        16.66 o
   0 -14  10       1146.08       1245.50        38.17 o
   1 -14  10        522.36        544.40        29.74 o
   2 -14  10        641.92        605.34        16.89 o
   3 -14  10        408.32        462.84        22.50 o
   4 -14  10        814.71        823.52        30.61 o
   5 -14  10        969.37        926.31        21.95 o
  -5 -13  10          7.20         -2.98        12.37 o
  -4 -13  10         29.95         30.61        10.68 o
  -3 -13  10        140.52        159.51        15.45 o
  -2 -13  10        353.05        402.47        12.34 o
  -1 -13  10        534.82        515.02        17.35 o
   0 -13  10        404.55        345.92        13.40 o
   1 -13  10        542.63        501.39        16.48 o
   2 -13  10       1963.63       2004.24        63.34 o
   3 -13  10        529.86        549.24        39.57 o
   4 -13  10        291.19        319.69        14.15 o
   5 -13  10        964.77        964.03        45.89 o
   6 -13  10        961.62        931.11        41.64 o
  -6 -12  10        291.15        315.80        15.30 o
  -5 -12  10       1568.37       1634.42        44.28 o
  -4 -12  10       1227.79       1293.57        27.01 o
  -3 -12  10        359.16        334.43        13.56 o
  -2 -12  10        355.66        329.32        11.91 o
  -1 -12  10         27.20         37.91        10.98 o
   0 -12  10         23.20         34.41        14.44 o
   1 -12  10         12.30         18.61        14.19 o
   2 -12  10        488.14        544.55        26.62 o
   3 -12  10         31.56         43.35        20.53 o
   4 -12  10        343.65        352.19        18.38 o
   5 -12  10        550.75        541.28        16.48 o
   6 -12  10        459.57        449.93        14.24 o
   7 -12  10       1159.37       1123.59        47.31 o
  -8 -11  10         74.00         98.60        16.63 o
  -7 -11  10        188.73        202.62        26.77 o
  -6 -11  10        424.46        390.40        15.98 o
  -5 -11  10        505.65        488.35        15.73 o
  -4 -11  10       2168.15       2191.38        18.43 o
  -3 -11  10       1493.95       1584.90        14.83 o
  -2 -11  10       1834.39       1877.63        40.61 o
  -1 -11  10       2231.18       2193.22        47.72 o
   0 -11  10       1005.73        996.77        34.75 o
   1 -11  10       1010.66        931.58        64.08 o
   2 -11  10        135.02        135.28        14.29 o
   3 -11  10        319.08        325.52        14.61 o
   4 -11  10        491.97        514.19        18.68 o
   5 -11  10          1.75         -0.37        11.23 o
   6 -11  10         39.95         53.46        12.79 o
   7 -11  10         97.20        101.50        11.65 o
   8 -11  10        371.07        379.93        13.01 o
  -8 -10  10        192.95        198.63        16.01 o
  -7 -10  10         81.46         81.47        12.94 o
  -6 -10  10        176.78        178.51        14.46 o
  -5 -10  10         77.82         77.83        12.16 o
  -4 -10  10        515.40        537.46        17.99 o
  -3 -10  10       1374.12       1422.53        19.68 o
  -2 -10  10       1409.59       1371.37        22.30 o
  -1 -10  10       1021.78       1062.31        23.08 o
   0 -10  10       1570.14       1552.75        72.79 o
   1 -10  10       2048.67       1940.70        77.67 o
   2 -10  10       1565.52       1519.56        49.24 o
   3 -10  10       2059.59       2097.63        23.24 o
   4 -10  10        769.64        767.99        61.78 o
   5 -10  10       2151.78       2087.07        52.71 o
   6 -10  10       1139.98       1205.15        34.04 o
   7 -10  10        374.02        401.84        16.44 o
   8 -10  10       1411.77       1448.18        23.32 o
   9 -10  10        130.07        130.21        12.92 o
  -9  -9  10        468.78        458.52        23.80 o
  -8  -9  10        374.34        387.99        16.53 o
  -7  -9  10        855.09        867.02        16.60 o
  -6  -9  10        197.99        191.28        23.88 o
  -5  -9  10        629.76        652.74        13.64 o
  -4  -9  10       1148.51       1162.75        14.67 o
  -3  -9  10        224.59        231.73        10.00 o
  -2  -9  10         43.44         38.94        10.28 o
  -1  -9  10          6.01          9.53        16.26 o
   0  -9  10          6.41         10.72        16.28 o
   1  -9  10        639.69        607.51        17.98 o
   2  -9  10       1647.41       1647.06        18.00 o
   3  -9  10       1135.71       1159.98        38.57 o
   4  -9  10       1529.31       1551.18        38.63 o
   5  -9  10       1575.81       1625.84        28.58 o
   6  -9  10        439.25        468.29        12.72 o
   7  -9  10       1589.27       1513.16        24.12 o
   8  -9  10        679.50        696.93        24.60 o
   9  -9  10       1759.85       1679.43        46.55 o
 -10  -8  10       1770.58       1706.87        25.90 o
  -9  -8  10       1042.72       1049.60        22.93 o
  -8  -8  10        518.59        596.92        25.95 o
  -7  -8  10       2091.89       2134.93        24.06 o
  -6  -8  10       1789.10       1684.25        22.09 o
  -5  -8  10       2120.48       1997.23        40.21 o
  -4  -8  10        464.14        519.12        24.39 o
  -3  -8  10       1738.73       1642.25        17.66 o
  -2  -8  10       3249.95       3103.37       101.80 o
  -1  -8  10        840.52        825.02        46.42 o
   0  -8  10       2190.04       2158.96       120.72 o
   1  -8  10       2358.20       2274.45        91.52 o
   2  -8  10       1449.86       1378.56        87.83 o
   3  -8  10          7.83          9.91        13.53 o
   4  -8  10        110.98        116.89        13.55 o
   5  -8  10        338.63        321.07        14.06 o
   6  -8  10         50.11         60.49        10.98 o
   7  -8  10         85.62         72.92        11.16 o
   8  -8  10        813.05        796.75        25.26 o
   9  -8  10        600.00        603.18        56.56 o
 -10  -7  10        501.18        550.96        20.93 o
  -9  -7  10         24.16         37.77        17.40 o
  -8  -7  10        186.27        198.75        24.31 o
  -7  -7  10       1221.72       1233.05        20.88 o
  -6  -7  10          1.78         -6.65        22.32 o
  -5  -7  10         24.21         30.51        22.21 o
  -4  -7  10       1036.60       1023.34        19.86 o
  -3  -7  10         86.74         81.86        13.42 o
  -2  -7  10       3433.26       3273.07        49.68 o
  -1  -7  10       4796.69       4953.72       242.82 o
   0  -7  10        453.68        513.50        14.65 o
   1  -7  10       4333.75       4327.82       266.03 o
   2  -7  10       4545.46       4655.93       106.16 o
   3  -7  10          8.97         33.12        10.23 o
   4  -7  10        288.18        274.74        15.53 o
   5  -7  10       1085.60       1079.20        28.22 o
   6  -7  10       1800.25       1821.34        53.80 o
   7  -7  10        266.89        286.49        12.62 o
   8  -7  10        700.61        659.75        14.23 o
   9  -7  10         25.90         37.97        15.32 o
  10  -7  10         75.27         61.27        23.06 o
 -11  -6  10          3.32          8.92        18.89 o
 -10  -6  10        357.09        379.13        18.39 o
  -9  -6  10       1140.10       1140.76        20.88 o
  -8  -6  10        797.51        816.10        19.76 o
  -7  -6  10        693.73        751.81        25.29 o
  -6  -6  10       1319.15       1340.54        26.26 o
  -5  -6  10        180.42        165.38        23.29 o
  -4  -6  10        490.78        479.71        18.53 o
  -3  -6  10        784.80        828.58        24.88 o
  -2  -6  10          7.25         15.12        11.21 o
  -1  -6  10         91.35         94.37        15.66 o
   0  -6  10       2723.73       2851.10        81.67 o
   1  -6  10        656.43        622.32        15.30 o
   2  -6  10       1655.68       1652.92        45.25 o
   3  -6  10       1258.88       1264.74        44.13 o
   4  -6  10       2962.24       3058.10        69.26 o
   5  -6  10       2568.57       2644.21        53.95 o
   6  -6  10       1905.43       1926.20        23.74 o
   7  -6  10        593.09        572.88        18.94 o
   8  -6  10       1267.44       1333.01        34.40 o
   9  -6  10        460.41        467.21        19.42 o
  10  -6  10        192.55        230.48        16.52 o
 -11  -5  10        526.28        521.71        14.75 o
 -10  -5  10        758.48        754.11        31.20 o
  -9  -5  10       1962.38       1927.24       107.80 o
  -8  -5  10       2312.12       2427.40        29.48 o
  -7  -5  10        618.03        639.56        18.73 o
  -6  -5  10       2024.07       2000.57        23.29 o
  -5  -5  10       1776.51       1828.23        22.93 o
  -4  -5  10        195.36        183.29        16.58 o
  -3  -5  10       2158.22       1975.85        23.65 o
  -2  -5  10       1457.15       1454.96        40.41 o
  -1  -5  10         11.39         26.21        15.30 o
   0  -5  10       1330.67       1285.37        20.35 o
   1  -5  10       1602.15       1727.99        78.26 o
   2  -5  10       1790.42       1805.47        43.34 o
   3  -5  10        687.51        674.19        11.96 o
   4  -5  10        625.81        625.51        15.03 o
   5  -5  10        130.24        152.42        12.62 o
   6  -5  10       1807.30       1838.14        30.84 o
   7  -5  10        978.38       1028.36        19.02 o
   8  -5  10        774.93        760.59        14.44 o
   9  -5  10       1443.21       1406.25        26.90 o
  10  -5  10       1726.47       1684.05        70.99 o
 -12  -4  10         42.54         53.55        19.36 o
 -11  -4  10        610.23        635.26        16.95 o
 -10  -4  10        172.63        176.32        14.63 o
  -9  -4  10         59.70         86.01        16.65 o
  -8  -4  10        922.65        916.72        13.88 o
  -7  -4  10       2288.33       2273.69        29.02 o
  -6  -4  10       2385.98       2365.62        29.43 o
  -5  -4  10       1524.07       1532.69        27.23 o
  -4  -4  10       4258.72       4225.38        34.45 o
  -3  -4  10       2899.48       2840.11        31.63 o
  -2  -4  10       4805.53       4816.51       108.79 o
  -1  -4  10       5431.82       5398.19        33.78 o
   0  -4  10        545.05        561.30        18.12 o
   1  -4  10       2584.08       2551.51       137.97 o
   2  -4  10        138.01        132.54        11.41 o
   3  -4  10       4645.99       5004.35       110.25 o
   4  -4  10       4039.22       4104.07        75.45 o
   5  -4  10        312.51        341.63        13.62 o
   6  -4  10        110.25        139.79        22.19 o
   7  -4  10         12.15         35.07        11.95 o
   8  -4  10        125.78        130.68        14.39 o
   9  -4  10          1.42         -3.33        14.64 o
  10  -4  10        226.57        252.45        16.36 o
 -12  -3  10        572.49        591.85        22.39 o
 -11  -3  10        667.29        700.65        19.24 o
 -10  -3  10        285.16        281.08        19.25 o
  -9  -3  10        116.97        116.09        14.12 o
  -8  -3  10        677.96        645.43        17.18 o
  -7  -3  10         10.01         -9.28        15.54 o
  -6  -3  10         93.71        110.66        22.68 o
  -5  -3  10        167.18        173.57        16.94 o
  -4  -3  10          4.34         24.57        15.41 o
  -3  -3  10        249.20        229.46        16.28 o
  -2  -3  10       1152.52       1117.56        29.46 o
  -1  -3  10       3284.48       3296.12        28.97 o
   0  -3  10       4567.00       4606.87        33.07 o
   1  -3  10       7108.55       7196.86       378.85 o
   2  -3  10        496.55        469.82        16.27 o
   3  -3  10       1371.76       1410.79        36.98 o
   4  -3  10       1189.50       1244.22        22.34 o
   5  -3  10       2336.53       2430.87        30.92 o
   6  -3  10       1108.08       1201.94        19.04 o
   7  -3  10       1534.56       1655.55        46.58 o
   8  -3  10        558.21        592.94        18.91 o
   9  -3  10        466.29        482.90        19.14 o
  10  -3  10         92.93         97.81        16.11 o
 -12  -2  10       1664.35       1808.04        46.07 o
 -11  -2  10        319.73        302.59        13.63 o
 -10  -2  10       1183.69       1132.52        63.88 o
  -9  -2  10       2771.80       2623.96        65.01 o
  -8  -2  10       1807.04       1711.67        41.33 o
  -7  -2  10        652.29        711.86        19.27 o
  -6  -2  10         95.20        101.14        16.17 o
  -5  -2  10        496.31        446.23        24.57 o
  -4  -2  10       1559.76       1450.84        27.49 o
  -3  -2  10        533.90        486.41        18.22 o
  -2  -2  10        532.49        464.69        18.91 o
  -1  -2  10        230.22        263.30        17.40 o
   0  -2  10        481.46        453.19        24.72 o
   1  -2  10       1923.31       1857.41        24.47 o
   2  -2  10          1.65         14.34        10.02 o
   3  -2  10        850.79        888.43        31.78 o
   4  -2  10       1401.61       1357.62        24.67 o
   5  -2  10       3931.97       3916.12        21.41 o
   6  -2  10        803.09        799.33        13.86 o
   7  -2  10       1800.00       1905.10        80.44 o
   8  -2  10       1632.21       1660.43        18.84 o
   9  -2  10        990.24       1002.63        23.01 o
  10  -2  10       1293.46       1232.50        40.00 o
 -12  -1  10        130.83        163.03        19.14 o
 -11  -1  10        842.27        775.57        14.73 o
 -10  -1  10       1018.84       1016.61        19.25 o
  -9  -1  10        526.92        554.20        19.45 o
  -8  -1  10       2284.86       2180.48        42.92 o
  -7  -1  10       3172.57       3173.90       155.91 o
  -6  -1  10       3418.15       3384.84        82.28 o
  -5  -1  10       2291.25       2180.49        26.10 o
  -4  -1  10       1559.39       1523.01        24.01 o
  -3  -1  10       3430.68       3352.06        30.56 o
  -2  -1  10       4595.96       4550.19        25.41 o
  -1  -1  10       4959.67       5148.61        36.34 o
   0  -1  10       2672.42       2871.38        33.22 o
   1  -1  10         97.80        114.25        22.16 o
   2  -1  10       1617.70       1666.23        30.50 o
   3  -1  10        767.46        805.12        18.65 o
   4  -1  10        262.68        256.99        17.00 o
   5  -1  10         24.69         18.60        13.24 o
   6  -1  10         49.01         38.37        13.85 o
   7  -1  10       1137.78       1211.59        44.28 o
   8  -1  10         32.96         47.18        12.24 o
   9  -1  10        231.21        234.92        27.95 o
  10  -1  10        934.15        977.58        20.58 o
 -12   0  10         97.33        111.33        10.82 o
 -11   0  10        266.92        285.74        11.65 o
 -10   0  10         50.86         45.47        14.31 o
  -9   0  10          9.72         -1.56        16.56 o
  -8   0  10         16.31         17.77        11.62 o
  -7   0  10        547.79        558.54        13.50 o
  -6   0  10        635.39        671.39        13.55 o
  -5   0  10        714.41        743.36        25.80 o
  -4   0  10       2448.72       2353.65        27.90 o
  -3   0  10       1596.93       1560.07        23.80 o
  -2   0  10       2960.45       2907.39       172.06 o
  -1   0  10       6914.64       7445.95        47.96 o
   0   0  10       2440.59       2618.14        30.97 o
   1   0  10       3958.63       4015.46       140.38 o
   2   0  10       4687.91       4553.26        91.79 o
   3   0  10       4187.62       4233.97       160.41 o
   4   0  10       5556.75       5993.09        73.17 o
   5   0  10        101.66         92.89        13.93 o
   6   0  10       2493.24       2472.26        26.08 o
   7   0  10       1190.85       1309.69        17.83 o
   8   0  10         11.71         16.59        14.63 o
   9   0  10        268.34        288.93        16.21 o
  10   0  10        177.09        191.46        14.89 o
 -13   1  10       2544.05       2390.23        85.14 o
 -12   1  10       1236.14       1174.74        44.35 o
 -11   1  10        504.47        501.01        15.60 o
 -10   1  10       1399.01       1408.35        57.24 o
  -9   1  10       2989.52       3050.00        50.83 o
  -8   1  10       2140.47       2108.75        36.02 o
  -7   1  10        292.73        333.68        14.68 o
  -6   1  10        195.38        248.07        13.78 o
  -5   1  10        573.82        589.60        25.08 o
  -4   1  10         18.26         28.70        10.90 o
  -3   1  10        119.33        151.33        13.11 o
  -2   1  10       1050.12       1125.89        22.06 o
  -1   1  10          1.57          9.04        11.75 o
   0   1  10        619.25        612.64        22.21 o
   1   1  10        269.46        213.77        13.96 o
   2   1  10        457.66        407.90        29.38 o
   3   1  10       2793.19       2813.20        64.93 o
   4   1  10       2727.57       2838.20        38.70 o
   5   1  10       1818.05       1962.38        21.97 o
   6   1  10       1500.99       1583.63        77.29 o
   7   1  10        573.70        601.58        14.11 o
   8   1  10       1410.96       1382.12        21.32 o
   9   1  10        193.84        207.34        13.77 o
 -13   2  10          6.74         24.09        12.66 o
 -12   2  10        836.16        863.87        16.18 o
 -11   2  10       1560.68       1598.27        36.06 o
 -10   2  10        880.95        882.94        28.85 o
  -9   2  10       1233.18       1230.07        23.84 o
  -8   2  10       1786.00       1750.67        57.27 o
  -7   2  10       2198.22       2342.75        40.75 o
  -6   2  10       1143.91       1167.77        29.76 o
  -5   2  10       1542.45       1510.20        16.46 o
  -4   2  10       1607.31       1689.14        17.53 o
  -3   2  10         22.71         27.84        19.04 o
  -2   2  10       1997.84       2047.99        28.84 o
  -1   2  10       1981.69       1995.84        17.11 o
   0   2  10       2025.22       2049.90        23.93 o
   1   2  10        437.16        383.42        18.07 o
   2   2  10         65.42         61.14        12.12 o
   3   2  10        579.35        589.19        21.09 o
   4   2  10        294.25        299.07        18.94 o
   5   2  10         21.92         26.88        13.82 o
   6   2  10        541.34        501.46        27.69 o
   7   2  10        501.25        479.17        28.36 o
   8   2  10        457.75        486.66        30.99 o
   9   2  10       1418.57       1405.15        17.97 o
 -12   3  10         98.74        120.22        13.52 o
 -11   3  10        322.49        322.74        10.91 o
 -10   3  10         96.82         90.95        11.14 o
  -9   3  10        180.43        180.14        11.09 o
  -8   3  10       2284.42       2247.43        19.86 o
  -7   3  10        178.33        168.75         9.81 o
  -6   3  10        867.22        852.76        16.62 o
  -5   3  10       1964.36       1952.80        18.93 o
  -4   3  10       2592.48       2642.37        65.72 o
  -3   3  10       5983.11       6049.97        55.58 o
  -2   3  10       2228.25       2277.86        41.34 o
  -1   3  10         11.88         20.49        11.25 o
   0   3  10       3310.47       3389.46        29.12 o
   1   3  10       4675.83       4585.77       180.09 o
   2   3  10       1707.81       1728.58        67.16 o
   3   3  10          3.68         11.31        13.59 o
   4   3  10        502.66        573.32        20.32 o
   5   3  10        777.67        768.60        21.14 o
   6   3  10          5.27         -5.60        17.61 o
   7   3  10         64.33         55.14        12.97 o
   8   3  10         95.04        103.25        13.48 o
   9   3  10         20.74         26.32        16.47 o
 -12   4  10        639.64        653.09        26.27 o
 -11   4  10        605.05        567.18        18.39 o
 -10   4  10        247.80        222.53        10.78 o
  -9   4  10          8.06         12.68        10.73 o
  -8   4  10        389.95        407.52        12.44 o
  -7   4  10        638.99        677.81        22.01 o
  -6   4  10        212.83        204.17        12.01 o
  -5   4  10        639.15        661.55        24.70 o
  -4   4  10       6182.24       6322.04        30.28 o
  -3   4  10        170.29        220.42        14.13 o
  -2   4  10        523.08        441.13        13.71 o
  -1   4  10       2450.53       2327.93        50.40 o
   0   4  10       1620.75       1616.91        24.54 o
   1   4  10       1826.59       1742.57        69.28 o
   2   4  10       2705.40       2639.13        95.14 o
   3   4  10       2099.13       2064.17        80.96 o
   4   4  10       3115.86       3182.92        25.26 o
   5   4  10       2308.97       2380.93        29.64 o
   6   4  10       1475.21       1445.77        25.59 o
   7   4  10        786.55        780.54        28.33 o
   8   4  10        756.82        764.01        34.83 o
 -12   5  10        747.20        710.46        13.90 o
 -11   5  10       1327.16       1369.15        14.72 o
 -10   5  10       3626.83       3616.72        96.09 o
  -9   5  10       1791.36       1797.31        16.00 o
  -8   5  10        663.41        710.00        19.38 o
  -7   5  10       6370.42       6398.36       132.98 o
  -6   5  10       2458.12       2440.80        71.03 o
  -5   5  10        519.87        538.34        18.55 o
  -4   5  10        378.57        398.86        18.99 o
  -3   5  10        227.17        219.91        14.40 o
  -2   5  10         31.38         49.80        24.26 o
  -1   5  10         77.33         73.60        25.29 o
   0   5  10       1199.30       1088.54        22.95 o
   1   5  10       1453.29       1386.42        33.04 o
   2   5  10       1621.11       1561.76        23.36 o
   3   5  10       1032.62        999.99        23.31 o
   4   5  10         41.96         47.43        14.06 o
   5   5  10        562.15        569.52        19.51 o
   6   5  10        961.43        977.59        21.01 o
   7   5  10       1154.88       1136.62        25.03 o
   8   5  10       1222.46       1244.24        36.26 o
 -12   6  10        224.47        227.87        12.07 o
 -11   6  10        213.64        215.40        11.42 o
 -10   6  10        988.98        942.73        12.82 o
  -9   6  10       1242.59       1273.36        23.71 o
  -8   6  10        953.76        937.63        24.98 o
  -7   6  10        913.89        859.76        22.95 o
  -6   6  10        944.37        934.82        22.95 o
  -5   6  10       2803.11       2851.92        22.56 o
  -4   6  10        990.89        963.66        20.33 o
  -3   6  10       4147.54       4114.00        31.53 o
  -2   6  10       1693.39       1667.25        29.94 o
  -1   6  10       2253.31       2325.93        35.52 o
   0   6  10        583.23        582.54        15.78 o
   1   6  10        390.20        369.62        24.39 o
   2   6  10        838.16        805.41        15.46 o
   3   6  10        228.33        218.44        12.77 o
   4   6  10         77.79         91.35        14.19 o
   5   6  10         33.58         41.48        12.61 o
   6   6  10         25.86         23.98        14.59 o
   7   6  10         58.84         43.54        19.66 o
 -11   7  10         72.52         52.77        12.23 o
 -10   7  10         82.25         83.33        11.57 o
  -9   7  10         10.99         18.92        12.32 o
  -8   7  10         77.53         75.48        12.26 o
  -7   7  10        124.72        103.42        14.09 o
  -6   7  10        427.98        446.11        16.71 o
  -5   7  10        837.45        828.79        18.27 o
  -4   7  10        738.59        735.17        19.50 o
  -3   7  10       1655.52       1665.92        28.61 o
  -2   7  10        740.54        723.04        46.14 o
  -1   7  10       1831.05       1833.60        70.89 o
   0   7  10        795.75        803.82        14.97 o
   1   7  10       2377.89       2270.64       109.56 o
   2   7  10       2606.12       2582.42        30.76 o
   3   7  10       1908.87       1897.07        54.18 o
   4   7  10        678.02        663.71        17.15 o
   5   7  10        419.57        398.48        17.50 o
   6   7  10       1313.67       1330.26        26.84 o
   7   7  10        441.14        450.23        18.74 o
 -11   8  10       1437.27       1373.47        42.74 o
 -10   8  10       2214.46       2168.14        51.60 o
  -9   8  10        885.07        915.69        19.10 o
  -8   8  10        566.87        555.59        14.15 o
  -7   8  10         82.15         76.22        12.45 o
  -6   8  10        508.68        497.96        29.97 o
  -5   8  10        677.95        629.47        19.55 o
  -4   8  10        180.70        180.58        24.21 o
  -3   8  10         26.44         26.47        13.89 o
  -2   8  10        125.30        162.08        14.16 o
  -1   8  10        419.18        453.71        17.68 o
   0   8  10        372.18        401.17        15.59 o
   1   8  10        578.17        556.01        26.95 o
   2   8  10        231.84        235.59        15.44 o
   3   8  10       1424.25       1407.03        27.99 o
   4   8  10       1734.19       1731.94        22.70 o
   5   8  10        128.03        126.12        16.27 o
   6   8  10       1118.64       1078.71        25.40 o
 -10   9  10        969.91        977.30        16.73 o
  -9   9  10        605.06        611.87        22.95 o
  -8   9  10       1149.03       1118.44        31.39 o
  -7   9  10       2581.16       2548.39        53.80 o
  -6   9  10       1491.14       1543.03        29.18 o
  -5   9  10       2619.42       2428.32        25.59 o
  -4   9  10       2594.17       2638.26        34.47 o
  -3   9  10        148.58        169.82        14.00 o
  -2   9  10       1741.44       1815.20        41.33 o
  -1   9  10        408.35        396.73        15.38 o
   0   9  10        106.89        106.49        14.64 o
   1   9  10        546.47        552.19        16.32 o
   2   9  10        445.35        432.95        16.46 o
   3   9  10        131.58        144.17        18.58 o
   4   9  10          2.57          5.59        21.93 o
   5   9  10        137.89        121.52        18.78 o
 -10  10  10         56.30         57.41        14.23 o
  -9  10  10        240.31        250.78        21.63 o
  -8  10  10        469.68        481.82        19.44 o
  -7  10  10        382.77        367.51        18.15 o
  -6  10  10        111.52        122.18        18.38 o
  -5  10  10        115.58        163.90        15.12 o
  -4  10  10        609.06        675.53        16.81 o
  -3  10  10       1315.04       1364.15        16.03 o
  -2  10  10       1532.48       1532.75        57.07 o
  -1  10  10        672.13        614.00        30.07 o
   0  10  10       1622.41       1528.42        59.86 o
   1  10  10        902.79        901.39        18.19 o
   2  10  10       1114.05       1115.90        36.65 o
   3  10  10        260.86        263.67        16.85 o
   4  10  10        122.64        152.07        28.20 o
  -9  11  10        756.80        693.35        16.51 o
  -8  11  10        452.09        440.20        18.86 o
  -7  11  10          2.16         19.30        26.46 o
  -6  11  10         68.25         87.08        13.37 o
  -5  11  10         86.46         85.77        15.06 o
  -4  11  10        140.42        127.49        13.19 o
  -3  11  10          9.70         13.78        14.94 o
  -2  11  10        414.45        387.02        30.97 o
  -1  11  10        330.29        349.50        49.55 o
   0  11  10          8.09         25.25        15.16 o
   1  11  10        213.32        208.37        16.48 o
   2  11  10        891.08        882.74        32.25 o
  -7  12  10        595.14        603.57        22.68 o
  -6  12  10       1048.42       1135.38        55.10 o
  -5  12  10        327.91        350.03        16.55 o
  -4  12  10          4.51         17.94        15.34 o
  -3  12  10        247.25        283.33        14.44 o
  -2  12  10        314.86        302.32        36.55 o
  -1  12  10         47.48         35.30        23.39 o
   0  12  10         62.54         85.69        21.09 o
   1  12  10          2.43         13.57        16.40 o
  -3 -14  11        162.02        183.64        31.43 o
  -2 -14  11        295.93        310.44        13.05 o
  -1 -14  11        759.18        713.93        13.96 o
   0 -14  11          7.92         12.39        11.17 o
   1 -14  11        149.50        165.89        16.03 o
   2 -14  11          9.60          6.62        20.81 o
   3 -14  11          0.43         20.48        14.00 o
   4 -14  11         34.54         43.31        16.38 o
  -5 -13  11        892.67        964.01        32.66 o
  -4 -13  11        383.71        361.19        12.05 o
  -3 -13  11        443.87        419.67        17.99 o
  -2 -13  11        726.25        749.90        16.17 o
  -1 -13  11       1649.05       1674.84        24.11 o
   0 -13  11        865.13        879.36        38.51 o
   1 -13  11        582.11        577.12        16.20 o
   2 -13  11        227.27        236.64        15.71 o
   3 -13  11        362.71        378.30        19.27 o
   4 -13  11        431.48        418.05        33.73 o
   5 -13  11        336.21        367.43        21.91 o
   6 -13  11        130.47        116.27        14.29 o
  -6 -12  11          1.03         30.71        15.85 o
  -5 -12  11          3.07          8.72        10.93 o
  -4 -12  11         40.10         50.76        12.60 o
  -3 -12  11       1230.36       1262.77        13.11 o
  -2 -12  11        492.94        489.90        12.49 o
  -1 -12  11        592.47        568.40        16.33 o
   0 -12  11       1484.34       1458.93        18.34 o
   1 -12  11       1632.64       1656.97        87.63 o
   2 -12  11        930.83        943.11        17.08 o
   3 -12  11        352.70        324.28        24.93 o
   4 -12  11        267.94        282.89        28.69 o
   5 -12  11       1202.35       1204.93        24.36 o
   6 -12  11       1073.62       1038.92        53.10 o
   7 -12  11        467.20        476.09        20.90 o
  -7 -11  11        438.89        461.93        14.67 o
  -6 -11  11       1398.51       1452.12        70.97 o
  -5 -11  11          1.38          5.42        12.65 o
  -4 -11  11        257.01        235.95        12.04 o
  -3 -11  11        386.19        415.24        12.06 o
  -2 -11  11          1.34         13.10        10.68 o
  -1 -11  11         21.36         45.80        10.85 o
   0 -11  11          9.77         27.27        17.05 o
   1 -11  11        252.87        248.85        18.07 o
   2 -11  11        116.94        150.31        21.11 o
   3 -11  11        309.22        337.18        25.72 o
   4 -11  11       1344.81       1362.43        37.31 o
   5 -11  11       1014.46       1032.30        58.76 o
   6 -11  11       1119.04       1161.13        16.59 o
   7 -11  11        898.71        865.42        30.11 o
  -8 -10  11         74.28        102.28        13.74 o
  -7 -10  11       1231.16       1272.62        70.20 o
  -6 -10  11       1569.35       1526.24       104.49 o
  -5 -10  11        185.10        195.43        41.74 o
  -4 -10  11       1772.32       1793.08        27.73 o
  -3 -10  11       1824.85       1806.40        24.90 o
  -2 -10  11       1308.03       1282.38        27.12 o
  -1 -10  11        925.57        874.31        25.67 o
   0 -10  11        528.22        556.38        20.22 o
   1 -10  11        277.91        312.38        17.11 o
   2 -10  11        117.21        125.00        17.29 o
   3 -10  11        303.24        317.67        19.25 o
   4 -10  11         45.28         44.70        12.26 o
   5 -10  11         43.59         47.07        14.84 o
   6 -10  11          1.91          8.55        11.06 o
   7 -10  11        355.76        346.98        12.43 o
   8 -10  11        564.39        548.23        31.62 o
  -9  -9  11        288.55        301.36        16.95 o
  -8  -9  11          4.07         -4.95        18.01 o
  -7  -9  11        315.84        293.94        23.39 o
  -6  -9  11        873.50        881.34        23.29 o
  -5  -9  11        213.05        194.15        13.87 o
  -4  -9  11        673.09        669.43        13.70 o
  -3  -9  11       1313.30       1371.81        15.74 o
  -2  -9  11       1719.06       1801.05        16.54 o
  -1  -9  11       1346.06       1270.25       100.22 o
   0  -9  11       1844.04       1824.51        85.30 o
   1  -9  11       2555.28       2461.71        92.67 o
   2  -9  11       3198.15       3044.97       234.68 o
   3  -9  11       2959.67       2903.44       154.96 o
   4  -9  11        596.46        599.60        11.99 o
   5  -9  11        391.60        442.39        20.84 o
   6  -9  11        182.42        196.88        16.03 o
   7  -9  11        392.32        394.52        21.47 o
   8  -9  11        253.35        278.66        14.72 o
   9  -9  11         10.78         29.39        23.57 o
 -10  -8  11       2009.31       1980.45        26.77 o
  -9  -8  11         20.57         24.31        18.27 o
  -8  -8  11         38.06         55.89        24.88 o
  -7  -8  11        623.66        568.36        19.25 o
  -6  -8  11          1.87         17.38        13.24 o
  -5  -8  11         89.43        103.93        13.56 o
  -4  -8  11       1461.66       1446.29        15.33 o
  -3  -8  11          5.39          9.78        11.33 o
  -2  -8  11         83.62         98.18        10.32 o
  -1  -8  11        397.53        362.98        19.73 o
   0  -8  11        907.33        963.85        61.14 o
   1  -8  11        446.74        429.61        14.08 o
   2  -8  11       3225.70       3166.30       188.64 o
   3  -8  11       3272.88       3166.27       193.81 o
   4  -8  11        329.37        376.09        14.30 o
   5  -8  11        607.17        659.72        13.36 o
   6  -8  11       1951.81       1940.30        30.56 o
   7  -8  11       1661.91       1702.96        36.96 o
   8  -8  11       1118.35       1088.38        31.50 o
   9  -8  11       2294.19       2171.98        35.37 o
 -10  -7  11       1069.16       1140.61        23.44 o
  -9  -7  11       1063.50       1092.65        21.55 o
  -8  -7  11       2896.19       2785.49        26.16 o
  -7  -7  11       1210.95       1254.65        20.83 o
  -6  -7  11       2076.24       2106.32        29.07 o
  -5  -7  11        825.07        815.69        24.42 o
  -4  -7  11       1779.62       1740.09        28.05 o
  -3  -7  11       1895.10       1832.31        19.47 o
  -2  -7  11         76.78         72.84        10.48 o
  -1  -7  11        815.58        889.24        15.79 o
   0  -7  11        427.57        398.10        25.08 o
   1  -7  11       1506.55       1367.95        74.37 o
   2  -7  11       1138.21       1084.46        34.63 o
   3  -7  11       1169.10       1130.91        16.68 o
   4  -7  11        120.47        120.12        11.47 o
   5  -7  11          3.80         18.86        13.41 o
   6  -7  11        869.53        920.71        43.96 o
   7  -7  11        987.71        996.98        15.52 o
   8  -7  11        337.62        315.37        14.02 o
   9  -7  11       1195.58       1130.05        18.74 o
 -11  -6  11        366.64        366.70        16.97 o
 -10  -6  11         20.81         49.75        25.75 o
  -9  -6  11        118.85         97.66        25.13 o
  -8  -6  11       1014.42       1008.19        21.04 o
  -7  -6  11        502.28        478.58        24.26 o
  -6  -6  11        446.45        443.42        17.56 o
  -5  -6  11       1319.11       1236.84        20.32 o
  -4  -6  11       4336.81       4380.01        34.35 o
  -3  -6  11        171.07        169.83        15.97 o
  -2  -6  11        953.53        966.00        15.47 o
  -1  -6  11       2476.88       2541.01       107.57 o
   0  -6  11       2596.67       2696.43        50.78 o
   1  -6  11       5064.01       5092.45       247.10 o
   2  -6  11        294.33        287.58        24.49 o
   3  -6  11        689.37        685.87        13.23 o
   4  -6  11       1270.46       1279.91        41.13 o
   5  -6  11         20.63         17.97        11.48 o
   6  -6  11         75.48         91.88        12.70 o
   7  -6  11        194.95        194.96        13.01 o
   8  -6  11        364.37        347.98        15.52 o
   9  -6  11          5.50         17.03        15.32 o
 -11  -5  11        309.67        319.20        24.01 o
 -10  -5  11        180.30        181.09        13.36 o
  -9  -5  11        881.81        913.91        20.73 o
  -8  -5  11         91.87         65.62        23.85 o
  -7  -5  11         84.75        117.47        16.12 o
  -6  -5  11        416.72        408.46        17.20 o
  -5  -5  11        200.12        166.40        16.53 o
  -4  -5  11       1577.67       1566.32        27.23 o
  -3  -5  11        797.51        732.92        18.84 o
  -2  -5  11        486.68        541.98        19.66 o
  -1  -5  11       1564.80       1694.84        27.38 o
   0  -5  11        987.68        988.32        63.06 o
   1  -5  11        313.05        350.91        31.91 o
   2  -5  11       6242.35       6070.08       526.54 o
   3  -5  11       5130.52       5163.05       138.43 o
   4  -5  11       1607.31       1623.80        30.62 o
   5  -5  11       2410.20       2445.18        40.52 o
   6  -5  11        825.67        838.05        15.62 o
   7  -5  11        439.70        418.11        15.28 o
   8  -5  11        814.68        854.97        23.65 o
   9  -5  11        458.36        452.38        14.15 o
 -11  -4  11       1069.31       1095.89        18.13 o
 -10  -4  11        701.04        762.14        16.55 o
  -9  -4  11       1373.22       1339.76        17.12 o
  -8  -4  11        878.77        952.81        26.87 o
  -7  -4  11       1718.59       1659.93        22.27 o
  -6  -4  11        829.96        808.72        18.94 o
  -5  -4  11       2542.22       2629.64        30.76 o
  -4  -4  11        773.48        704.46        18.99 o
  -3  -4  11          1.79         12.95        16.02 o
  -2  -4  11         10.84         19.63        11.62 o
  -1  -4  11        230.36        246.71        16.28 o
   0  -4  11         33.18         38.95        15.30 o
   1  -4  11        796.50        875.97        47.65 o
   2  -4  11          1.50         18.59        10.24 o
   3  -4  11        346.52        340.66        12.60 o
   4  -4  11        687.71        676.11        12.84 o
   5  -4  11       1023.54       1043.60        20.12 o
   6  -4  11       1170.63       1153.28        16.73 o
   7  -4  11       1832.19       1802.42        16.97 o
   8  -4  11       2123.23       2095.68        19.78 o
   9  -4  11        898.85        899.70        17.94 o
  10  -4  11        791.80        742.44        18.17 o
 -12  -3  11          5.79         25.39        16.03 o
 -11  -3  11        414.99        444.19        20.60 o
 -10  -3  11         42.25         58.39        18.17 o
  -9  -3  11       1994.35       1848.69        16.59 o
  -8  -3  11        797.77        813.43        29.66 o
  -7  -3  11       2875.29       2785.34        25.85 o
  -6  -3  11       3667.09       3435.65        28.61 o
  -5  -3  11       1333.84       1419.52        27.23 o
  -4  -3  11       2321.58       2312.95        29.33 o
  -3  -3  11       2854.33       2717.83        31.84 o
  -2  -3  11       3127.18       3047.26       135.36 o
  -1  -3  11       2300.73       2350.83        29.94 o
   0  -3  11       1113.93       1185.04        26.72 o
   1  -3  11        220.55        227.22        13.92 o
   2  -3  11       1071.91       1258.88        48.81 o
   3  -3  11        931.65        950.22        31.06 o
   4  -3  11        743.30        741.19        24.31 o
   5  -3  11         26.85         26.84        16.45 o
   6  -3  11          9.38         22.01        17.43 o
   7  -3  11         36.60         49.20        12.40 o
   8  -3  11        462.12        511.43        15.89 o
   9  -3  11        411.84        444.78        31.17 o
  10  -3  11        107.08        117.98        14.19 o
 -12  -2  11        279.54        295.67        20.18 o
 -11  -2  11        159.69        119.78        13.58 o
 -10  -2  11          4.90         24.70        12.26 o
  -9  -2  11          1.70        -17.63        11.96 o
  -8  -2  11        293.41        284.51        14.07 o
  -7  -2  11        655.73        634.54        19.04 o
  -6  -2  11        354.07        352.41        17.51 o
  -5  -2  11         40.16         40.18        23.34 o
  -4  -2  11        300.85        311.62        17.71 o
  -3  -2  11        940.16        973.23        25.64 o
  -2  -2  11       2166.99       2269.93       116.04 o
  -1  -2  11       3788.43       3857.00        35.93 o
   0  -2  11       6510.03       6527.84        38.85 o
   1  -2  11       2711.30       2615.30        27.79 o
   2  -2  11        468.60        417.31        16.36 o
   3  -2  11        105.85        100.20        10.99 o
   4  -2  11       2492.22       2726.50        22.56 o
   5  -2  11        996.30       1068.38        39.92 o
   6  -2  11       1939.23       1980.06        21.12 o
   7  -2  11       1022.83       1038.95        16.87 o
   8  -2  11        132.39        138.55        18.36 o
   9  -2  11          9.35         15.35        19.02 o
 -12  -1  11        777.22        769.01        29.28 o
 -11  -1  11        737.70        733.70        24.39 o
 -10  -1  11       2445.86       2375.89        93.08 o
  -9  -1  11          3.52         12.44        24.57 o
  -8  -1  11       2419.72       2308.76        75.24 o
  -7  -1  11       3217.94       3081.66        65.67 o
  -6  -1  11        295.31        314.84        24.57 o
  -5  -1  11         64.26         72.12        16.17 o
  -4  -1  11        197.67        188.98        22.83 o
  -3  -1  11        258.51        290.53        23.60 o
  -2  -1  11        236.18        264.13        16.18 o
  -1  -1  11         11.41         15.66        15.82 o
   0  -1  11        769.20        755.13        20.47 o
   1  -1  11       1298.85       1320.74        54.21 o
   2  -1  11       3065.01       3110.31        64.88 o
   3  -1  11        646.72        690.11        15.77 o
   4  -1  11       2266.76       2213.11        45.71 o
   5  -1  11       2010.44       2055.00        31.40 o
   6  -1  11       1189.30       1252.00        46.81 o
   7  -1  11       2409.92       2564.00        23.02 o
   8  -1  11       1908.26       1907.44        25.06 o
   9  -1  11        920.60        931.80        41.92 o
 -12   0  11        571.93        540.75        13.34 o
 -11   0  11       1303.48       1323.03        16.36 o
 -10   0  11       1271.08       1317.36        55.61 o
  -9   0  11        806.70        862.97        35.52 o
  -8   0  11       4367.14       4122.68        50.78 o
  -7   0  11       5078.39       4636.46        23.24 o
  -6   0  11       2267.92       2274.41        26.41 o
  -5   0  11        781.01        905.11        26.05 o
  -4   0  11       3150.03       3062.56        33.99 o
  -3   0  11       2754.73       2739.79        32.76 o
  -2   0  11       1325.67       1275.65        46.60 o
  -1   0  11       1881.02       1925.28        22.73 o
   0   0  11        162.30        179.96        16.45 o
   1   0  11        341.61        346.96        17.82 o
   2   0  11        127.44        137.64        14.43 o
   3   0  11         54.19         36.13        11.99 o
   4   0  11        280.29        298.52        17.02 o
   5   0  11         69.70        113.83        17.00 o
   6   0  11        995.67        969.51        17.09 o
   7   0  11         63.45         79.76        14.69 o
   8   0  11        567.00        585.72        19.68 o
   9   0  11       1480.43       1449.48        18.11 o
 -12   1  11         17.19         46.89        13.59 o
 -11   1  11          1.27         18.87        12.67 o
 -10   1  11        157.19        168.19        10.21 o
  -9   1  11         75.46         76.89        14.89 o
  -8   1  11        665.38        693.37        20.62 o
  -7   1  11       1137.73       1155.40        21.20 o
  -6   1  11       1965.61       2073.54        28.41 o
  -5   1  11       1629.35       1676.17        96.38 o
  -4   1  11       2821.09       2876.53        98.53 o
  -3   1  11       1373.17       1357.03        42.32 o
  -2   1  11       1260.30       1372.70        17.39 o
  -1   1  11       6761.24       7217.51        34.42 o
   0   1  11       3229.99       3160.75       177.10 o
   1   1  11       4012.85       4077.81       146.75 o
   2   1  11       4668.31       4834.15       225.32 o
   3   1  11       3523.77       3473.01       121.59 o
   4   1  11        513.97        512.33        18.00 o
   5   1  11        190.04        203.59        14.69 o
   6   1  11        738.76        844.66        19.41 o
   7   1  11         10.21         11.35        16.07 o
   8   1  11          2.60          9.76        13.12 o
   9   1  11        405.46        369.08        33.55 o
 -12   2  11       1283.97       1267.16        28.12 o
 -11   2  11       1107.03       1141.64        36.36 o
 -10   2  11        808.49        749.67        32.57 o
  -9   2  11       1936.29       1926.10        14.94 o
  -8   2  11        395.72        422.53        12.63 o
  -7   2  11         21.29         25.60        11.37 o
  -6   2  11        212.99        202.30        16.64 o
  -5   2  11        491.60        540.46        18.28 o
  -4   2  11        540.97        557.42        17.76 o
  -3   2  11        351.10        350.83        14.11 o
  -2   2  11          1.69          9.20        10.96 o
  -1   2  11        310.64        301.02        12.57 o
   0   2  11        613.90        582.09        29.28 o
   1   2  11       1646.94       1667.45        66.77 o
   2   2  11       2149.01       2236.33        90.46 o
   3   2  11       1319.90       1268.21        29.84 o
   4   2  11        860.04        992.94        28.41 o
   5   2  11       1581.18       1685.09        18.06 o
   6   2  11        873.66        873.37        15.73 o
   7   2  11        855.13        805.67        61.47 o
   8   2  11        789.26        832.21        20.83 o
   9   2  11        757.15        741.83        29.02 o
 -12   3  11       2203.48       2131.37        48.08 o
 -11   3  11        376.68        404.24        12.49 o
 -10   3  11        184.97        191.71        12.64 o
  -9   3  11        859.75        853.87        22.31 o
  -8   3  11       1745.76       1738.69        42.72 o
  -7   3  11       1907.37       1939.24        51.67 o
  -6   3  11        942.96        918.40        15.16 o
  -5   3  11       6125.73       6194.75       133.82 o
  -4   3  11        221.44        255.02        14.56 o
  -3   3  11        315.00        289.41        13.94 o
  -2   3  11        882.98        873.16        14.85 o
  -1   3  11        340.83        354.97        14.56 o
   0   3  11          6.46         16.09        13.02 o
   1   3  11        236.53        233.99        17.75 o
   2   3  11        145.02        164.03        11.30 o
   3   3  11          4.93          2.18        14.51 o
   4   3  11        204.28        241.79        14.76 o
   5   3  11       1724.18       1725.30        32.09 o
   6   3  11       1492.27       1466.45        76.01 o
   7   3  11        161.54        163.47        23.52 o
   8   3  11        402.65        417.26        17.18 o
 -12   4  11          0.41         16.59        22.23 o
 -11   4  11        134.36        142.36        15.27 o
 -10   4  11        353.72        336.85        12.00 o
  -9   4  11       1169.96       1171.36        19.55 o
  -8   4  11        923.04        956.19        17.01 o
  -7   4  11       1034.15       1054.11        31.94 o
  -6   4  11       3059.21       3111.78       143.16 o
  -5   4  11       4473.59       4280.45        34.81 o
  -4   4  11       3535.94       3700.27       104.96 o
  -3   4  11       1153.65       1218.56        16.47 o
  -2   4  11         30.34         38.95        12.34 o
  -1   4  11       2615.28       2707.78        45.56 o
   0   4  11       1377.15       1414.49        33.96 o
   1   4  11        741.06        696.72        21.24 o
   2   4  11       2549.74       2301.53        89.64 o
   3   4  11        664.88        733.73        17.41 o
   4   4  11        104.69        114.07        14.55 o
   5   4  11          1.96         14.57        17.57 o
   6   4  11        206.23        192.81        27.18 o
   7   4  11         72.11         64.66        15.68 o
   8   4  11         97.39        106.22        16.72 o
 -12   5  11        782.06        764.26        26.74 o
 -11   5  11        365.33        337.55        13.99 o
 -10   5  11         25.78         19.00        18.11 o
  -9   5  11          2.58         19.07        12.11 o
  -8   5  11          9.50          5.43        12.03 o
  -7   5  11        285.87        287.77        12.34 o
  -6   5  11         81.85        100.06        14.00 o
  -5   5  11       1712.59       1706.96        22.13 o
  -4   5  11         18.81         26.48        14.55 o
  -3   5  11        313.48        296.04        14.46 o
  -2   5  11       6327.07       6162.84        42.79 o
  -1   5  11       2945.57       2633.32        29.58 o
   0   5  11        390.26        394.15        18.96 o
   1   5  11       1537.97       1470.12        43.15 o
   2   5  11       1403.22       1298.76        51.49 o
   3   5  11       1863.23       1882.74        59.91 o
   4   5  11       2310.60       2355.79        38.59 o
   5   5  11       1266.67       1250.03        18.26 o
   6   5  11        550.53        554.78        20.68 o
   7   5  11       1041.49        982.29        25.23 o
 -11   6  11        755.87        797.77        25.14 o
 -10   6  11       1556.71       1535.38        50.01 o
  -9   6  11       1664.72       1656.66        16.10 o
  -8   6  11       1276.62       1264.72        20.08 o
  -7   6  11       1483.22       1504.22        25.06 o
  -6   6  11       1148.87       1191.27        29.10 o
  -5   6  11        333.56        374.57        18.43 o
  -4   6  11         86.10         95.74        17.85 o
  -3   6  11        248.99        248.20        18.22 o
  -2   6  11        296.95        295.24        24.67 o
  -1   6  11        230.08        192.97        24.47 o
   0   6  11         35.54         30.61        17.25 o
   1   6  11        205.93        232.02        25.08 o
   2   6  11        842.50        804.19        23.35 o
   3   6  11        195.01        219.75        15.23 o
   4   6  11        307.54        324.63        19.00 o
   5   6  11        293.79        305.38        20.03 o
   6   6  11        673.08        665.60        18.51 o
   7   6  11       1886.64       1908.70        29.76 o
 -11   7  11         15.60         26.56        18.83 o
 -10   7  11       2211.46       2186.16        38.21 o
  -9   7  11        880.75        808.45        21.47 o
  -8   7  11        668.33        664.19        39.00 o
  -7   7  11       1529.50       1547.82        19.50 o
  -6   7  11       2033.68       2084.09        46.78 o
  -5   7  11        449.59        427.37        15.94 o
  -4   7  11       1932.40       1836.32        23.70 o
  -3   7  11       1885.70       1771.47        24.16 o
  -2   7  11       1891.05       1806.78        24.93 o
  -1   7  11         61.38         88.81        17.20 o
   0   7  11        224.29        228.50        14.78 o
   1   7  11        267.32        228.71        14.88 o
   2   7  11          4.62          7.97        17.70 o
   3   7  11        258.08        252.31        14.82 o
   4   7  11        242.43        248.24        16.80 o
   5   7  11          2.15         11.79        18.90 o
   6   7  11         82.25         85.78        20.25 o
 -10   8  11        161.90        169.85        18.13 o
  -9   8  11        165.50        185.90        13.71 o
  -8   8  11        132.85        131.67        13.15 o
  -7   8  11        286.00        265.75        15.78 o
  -6   8  11       3075.47       3022.25        29.80 o
  -5   8  11       1124.24       1152.38        21.70 o
  -4   8  11       1607.26       1678.41        29.58 o
  -3   8  11        803.72        844.14        21.09 o
  -2   8  11       2451.78       2468.11        26.80 o
  -1   8  11       1065.07       1186.69        54.95 o
   0   8  11       1113.59       1103.07        43.38 o
   1   8  11       1081.83       1053.09        21.06 o
   2   8  11       2155.71       2195.25        64.62 o
   3   8  11       1306.42       1256.23        24.67 o
   4   8  11        370.39        352.76        19.28 o
   5   8  11        198.71        186.83        17.64 o
 -10   9  11        104.84        103.10        14.06 o
  -9   9  11        631.14        599.92        15.44 o
  -8   9  11        411.18        396.23        16.47 o
  -7   9  11        602.74        636.24        18.88 o
  -6   9  11        258.25        269.95        25.90 o
  -5   9  11        181.00        188.87        18.63 o
  -4   9  11        430.76        421.30        26.16 o
  -3   9  11        411.32        431.71        15.82 o
  -2   9  11        534.76        569.14        18.99 o
  -1   9  11        170.91        203.30        13.03 o
   0   9  11       1261.78       1270.99        18.49 o
   1   9  11        795.57        791.02        22.98 o
   2   9  11        734.32        719.19        39.13 o
   3   9  11       1185.98       1200.24        31.61 o
   4   9  11        641.65        611.15        24.67 o
  -9  10  11       1720.57       1674.64        62.95 o
  -8  10  11       1555.96       1556.34        26.49 o
  -7  10  11       1090.37       1040.70        29.84 o
  -6  10  11        391.38        386.45        20.06 o
  -5  10  11       3258.72       3307.48        29.33 o
  -4  10  11       1195.38       1219.03        17.62 o
  -3  10  11        326.15        326.68        15.56 o
  -2  10  11        132.50        138.51        16.64 o
  -1  10  11        156.53        149.50        13.77 o
   0  10  11        170.99        176.14        17.81 o
   1  10  11        290.08        311.01        19.72 o
   2  10  11          1.50         -1.88        16.06 o
   3  10  11         12.93         27.10        20.12 o
  -8  11  11        272.99        282.70        21.09 o
  -7  11  11        509.54        522.09        29.28 o
  -6  11  11         39.54         54.21        19.09 o
  -5  11  11        922.81        951.12        23.29 o
  -4  11  11        979.30        971.30        15.97 o
  -3  11  11        947.29        943.64        64.08 o
  -2  11  11        887.51        904.22        23.80 o
  -1  11  11       1225.52       1244.84        29.66 o
   0  11  11        480.62        501.21        17.44 o
   1  11  11        655.96        684.73        21.95 o
  -5  12  11         34.18         47.14        16.39 o
  -4  12  11        573.02        556.52        17.89 o
  -3  12  11        600.52        619.83        18.04 o
  -2  12  11        227.63        253.54        14.67 o
  -1  12  11        542.65        559.80        18.19 o
  -2 -14  12        180.73        187.82        14.66 o
  -1 -14  12        243.88        254.05        15.37 o
   0 -14  12        608.89        562.57        20.76 o
   1 -14  12        761.13        770.54        27.74 o
   2 -14  12       1209.74       1191.92        37.06 o
  -4 -13  12        408.43        422.75        16.10 o
  -3 -13  12         94.33         91.16        12.45 o
  -2 -13  12          7.79         22.86        11.76 o
  -1 -13  12        130.77        161.25        13.55 o
   0 -13  12         13.93         29.65        13.28 o
   1 -13  12         61.25         92.58        18.92 o
   2 -13  12        179.22        175.70        15.69 o
   3 -13  12          1.24          5.05        17.02 o
   4 -13  12          7.35         22.80        15.96 o
   5 -13  12       1272.04       1261.74        20.29 o
  -5 -12  12        622.85        637.54        15.09 o
  -4 -12  12        533.75        509.24        23.38 o
  -3 -12  12       1087.54       1126.17        15.22 o
  -2 -12  12       1455.03       1396.40        36.31 o
  -1 -12  12        550.22        522.73        31.04 o
   0 -12  12        471.46        496.34        13.96 o
   1 -12  12        102.02        116.42        13.05 o
   2 -12  12         14.65         27.32        14.97 o
   3 -12  12        316.60        329.29        23.31 o
   4 -12  12       1189.76       1185.94        16.60 o
   5 -12  12          0.35         26.34        16.07 o
   6 -12  12          7.14         19.72        19.82 o
  -7 -11  12         34.90         44.96        14.13 o
  -6 -11  12        858.92        905.92        18.12 o
  -5 -11  12        643.36        655.12        14.32 o
  -4 -11  12        223.32        255.79        12.36 o
  -3 -11  12         18.65         21.24        11.07 o
  -2 -11  12        810.28        745.16        20.04 o
  -1 -11  12       1936.09       1997.00        21.47 o
   0 -11  12        938.96        982.05        71.53 o
   1 -11  12       1822.39       1767.13       131.24 o
   2 -11  12        784.65        808.96        23.14 o
   3 -11  12         49.01         48.85        14.54 o
   4 -11  12        991.56        987.64        55.33 o
   5 -11  12       1286.44       1290.07        69.00 o
   6 -11  12        491.82        476.75        22.90 o
   7 -11  12        322.13        300.19        13.23 o
  -8 -10  12        228.82        237.97        14.53 o
  -7 -10  12        275.21        283.91        13.66 o
  -6 -10  12          4.23         -0.54        14.37 o
  -5 -10  12        444.00        457.87        27.00 o
  -4 -10  12         18.16         52.44        11.10 o
  -3 -10  12        302.95        308.33        10.56 o
  -2 -10  12        175.32        177.60        10.92 o
  -1 -10  12        118.50        156.11        10.86 o
   0 -10  12        185.94        213.53        30.17 o
   1 -10  12        557.78        512.87        30.33 o
   2 -10  12        575.09        629.93        21.24 o
   3 -10  12       1619.98       1616.51        53.10 o
   4 -10  12       1665.07       1583.48       106.29 o
   5 -10  12       1065.84       1038.53        24.34 o
   6 -10  12        712.30        714.83        13.00 o
   7 -10  12        587.49        616.27        13.39 o
  -8  -9  12        907.99        911.23        15.62 o
  -7  -9  12       1139.14       1209.75        50.01 o
  -6  -9  12       1736.37       1759.20        39.57 o
  -5  -9  12        709.24        745.19        28.56 o
  -4  -9  12        341.21        353.96        11.27 o
  -3  -9  12       1615.35       1569.12        32.32 o
[truncated: 110,428 more chars]
