# Supplementary material for: Synthesis and crystal structures of two new tin bis­(carboranylamidinate) complexes
Source: Acta Crystallogr E Crystallogr Commun. 2017 Sep 12;73(Pt 10):1443–8. doi: 10.1107/S2056989017012671 (PMC5730292; doi:10.1107/S2056989017012671)
Supplement: Supplementary file 3 [file e-73-01443-compound_2sup3.hkl]

#
# h,k,l, Fc-squared, Fo-squared, sigma(Fo-squared), status flag
#
data_compound_2
_shelx_title ' LI0168_A.RES IN P-1'
_shelx_refln_list_code          4
_shelx_F_calc_maximum      196.41
_exptl_crystal_F_000       704.00
_reflns_d_resolution_high  0.8107

loop_
 _space_group_symop_operation_xyz
 'x, y, z'
 '-x, -y, -z'

_cell_length_a    11.3063
_cell_length_b    13.4631
_cell_length_c    13.7953
_cell_angle_alpha  97.078
_cell_angle_beta  106.572
_cell_angle_gamma 113.377

_shelx_F_squared_multiplier     1.000

loop_
 _refln_index_h
 _refln_index_k
 _refln_index_l
 _refln_F_squared_calc
 _refln_F_squared_meas
 _refln_F_squared_sigma
 _refln_observed_status
   4   0   0       4028.07       4085.96       247.12 o
   5   0   0        727.11        713.87        45.71 o
   6   0   0        166.54        202.83        36.89 o
   7   0   0       1513.82       1696.24        48.68 o
   8   0   0       1360.30       1323.41        69.20 o
   9   0   0        200.18        209.38        28.09 o
  10   0   0         35.68         76.73        31.99 o
  11   0   0          0.06         22.09        27.54 o
 -12   1   0        444.00        429.79        48.95 o
 -11   1   0       1181.45       1139.39        29.92 o
 -10   1   0        530.16        542.79        25.01 o
  -9   1   0        183.20        165.76        24.31 o
  -8   1   0       2538.93       2729.39        49.20 o
  -7   1   0       3325.33       3248.06       187.75 o
  -6   1   0       1108.96       1058.88       104.12 o
  -5   1   0        112.56        102.07        41.14 o
  -4   1   0         11.83         16.68        43.76 o
  -3   1   0         61.53         88.57        44.41 o
  -2   1   0        239.24        262.70        53.30 o
  -1   1   0       1493.72       1074.71        70.27 o
   1   1   0       2364.43       2103.93       119.31 o
   2   1   0       4945.77       4599.93        78.37 o
   3   1   0        994.24        875.71        60.80 o
   4   1   0       1150.62        855.57        46.74 o
   5   1   0       2274.27       2041.88       134.40 o
   6   1   0       2800.22       2704.76       139.41 o
   7   1   0       3337.17       3109.95       174.37 o
   8   1   0        435.48        465.89        28.97 o
   9   1   0        128.65        187.78        25.52 o
  10   1   0        326.35        315.72        31.04 o
  11   1   0        152.53        134.35        25.25 o
 -12   2   0         70.16         71.88        24.68 o
 -11   2   0        270.96        274.28        29.49 o
 -10   2   0       1555.07       1565.40        88.03 o
  -9   2   0       2617.09       2725.99        83.71 o
  -8   2   0       5296.31       5223.67       448.22 o
  -7   2   0       4161.54       4317.56        58.74 o
  -6   2   0       1873.71       1545.48       201.99 o
  -5   2   0       6136.10       6428.56       649.56 o
  -4   2   0       5936.00       6307.37       327.10 o
  -3   2   0        233.41        188.93        56.96 o
  -2   2   0          4.25         31.18        63.87 o
  -1   2   0      38576.48      44606.62       372.84 o
   0   2   0      25980.61      26295.62       173.25 o
   1   2   0        214.74        224.63        54.32 o
   2   2   0        161.53        136.30        43.86 o
   3   2   0        820.35        942.50        58.07 o
   4   2   0          0.69         34.82        36.50 o
   5   2   0          7.33         33.55        36.82 o
   6   2   0         16.02         76.32        31.12 o
   7   2   0        591.18        563.25        32.89 o
   8   2   0         15.81         -1.38        25.05 o
   9   2   0        139.61        165.60        27.40 o
  10   2   0          1.08        -27.68        22.68 o
  11   2   0        280.80        292.16        33.66 o
 -12   3   0         80.03        141.58        32.19 o
 -11   3   0          0.54          0.79        27.41 o
 -10   3   0          1.11         18.28        33.98 o
  -9   3   0        447.60        499.36        39.96 o
  -8   3   0       4300.45       4286.21        87.29 o
  -7   3   0       1633.91       1786.00       134.65 o
  -6   3   0        246.43        208.92        35.96 o
  -5   3   0       1273.81       1235.74        65.93 o
  -4   3   0        391.09        367.53        41.63 o
  -3   3   0       1639.15       1539.64        64.47 o
  -2   3   0       1549.76       1491.03        59.53 o
  -1   3   0       1747.44       1464.45        63.34 o
   0   3   0       2779.11       2491.00        84.44 o
   1   3   0       4099.08       3421.86       116.74 o
   2   3   0       3118.44       2471.66       164.51 o
   3   3   0        420.83        297.95        38.97 o
   4   3   0       3046.79       2823.32       204.69 o
   5   3   0       3508.73       3404.30       147.25 o
   6   3   0       2041.82       2094.84       163.89 o
   7   3   0        711.17        746.92        37.70 o
   8   3   0        110.82        162.91        34.00 o
   9   3   0         12.88          0.41        23.28 o
  10   3   0         92.65        120.32        33.38 o
 -13   4   0        212.18        182.58        26.39 o
 -12   4   0         73.53         53.49        23.04 o
 -11   4   0        474.14        457.15        67.03 o
 -10   4   0       1587.86       1502.57        46.92 o
  -9   4   0       1858.24       1787.47       103.98 o
  -8   4   0        873.88       1003.92        46.50 o
  -7   4   0         64.25         83.48        29.83 o
  -6   4   0        568.62        620.25        38.03 o
  -5   4   0         76.56         97.87        41.41 o
  -4   4   0        337.53        367.48        45.22 o
  -3   4   0         75.38         41.20        41.30 o
  -2   4   0       1911.67       1737.18        64.19 o
  -1   4   0       1028.65        854.51        51.48 o
   0   4   0        989.42        893.43        61.11 o
   1   4   0       1337.65       1160.30        43.02 o
   2   4   0       2616.66       2525.46       115.31 o
   3   4   0        713.23        654.74        28.74 o
   4   4   0       3807.99       3675.61       109.22 o
   5   4   0       4485.64       4954.87       182.87 o
   6   4   0       1800.40       1908.36        59.66 o
   7   4   0       1498.71       1559.72       141.43 o
   8   4   0       1162.54       1214.11        38.43 o
   9   4   0        662.95        632.18        80.04 o
  10   4   0        332.66        345.82        27.09 o
 -13   5   0        134.71        149.86        33.89 o
 -12   5   0        576.00        535.37        37.92 o
 -11   5   0        344.30        392.76        36.73 o
 -10   5   0        111.12        112.29        36.23 o
  -9   5   0       2920.60       3095.26       128.81 o
  -8   5   0       4672.38       5259.47       197.01 o
  -7   5   0       1898.30       2154.22       131.41 o
  -6   5   0       3118.36       3202.49        51.66 o
  -5   5   0       1387.00       1151.26        60.20 o
  -4   5   0       2913.00       2573.66       145.82 o
  -3   5   0       4727.03       4548.83        60.72 o
  -2   5   0      10613.61      10570.03       114.63 o
  -1   5   0      25404.58      26466.74       497.71 o
   0   5   0       2507.05       2480.46        61.57 o
   1   5   0       1163.42        987.29        64.91 o
   2   5   0       1608.92       1449.33        77.13 o
   3   5   0          0.66        -20.58        28.47 o
   4   5   0        128.08        145.10        31.20 o
   5   5   0        164.92        212.63        32.26 o
   6   5   0        323.98        321.71        60.58 o
   7   5   0        315.26        282.60        33.91 o
   8   5   0        228.16        266.42        90.55 o
   9   5   0        430.42        476.51        60.61 o
 -13   6   0         28.54         44.97        43.20 o
 -12   6   0        105.85        144.07        34.75 o
 -11   6   0        452.83        466.05        39.76 o
 -10   6   0        927.72        963.42        46.06 o
  -9   6   0        843.70        961.31        80.83 o
  -8   6   0         21.12         55.91        33.75 o
  -7   6   0        337.22        357.01        34.05 o
  -6   6   0        655.80        634.70        36.78 o
  -5   6   0        710.35        651.11        39.52 o
  -4   6   0       4995.83       4851.42        55.69 o
  -3   6   0       3715.30       3362.07        48.60 o
  -2   6   0       1922.65       1671.42        38.60 o
  -1   6   0       3244.91       2739.68        73.47 o
   0   6   0       3947.46       3357.95        58.15 o
   1   6   0       5915.56       5510.68        40.22 o
   2   6   0       1273.27       1157.54        31.87 o
   3   6   0       2030.89       1996.37        48.67 o
   4   6   0       4511.17       4542.12       159.68 o
   5   6   0       1509.89       1581.26        99.13 o
   6   6   0        504.07        547.51       123.06 o
   7   6   0        104.36         86.21        54.44 o
   8   6   0         88.10        119.34        52.83 o
 -13   7   0        524.86        400.54        47.16 o
 -12   7   0        822.95        803.97        49.78 o
 -11   7   0        732.87        852.25        91.22 o
 -10   7   0        822.69        977.05        60.74 o
  -9   7   0       2738.94       2953.35       238.41 o
  -8   7   0       2350.02       2288.50       110.03 o
  -7   7   0        757.38        801.78        83.74 o
  -6   7   0        770.74        817.83        41.22 o
  -5   7   0        918.56        836.08        35.91 o
  -4   7   0          8.85         16.60        35.27 o
  -3   7   0        967.63        882.93        42.55 o
  -2   7   0         15.01         50.25        32.48 o
  -1   7   0        617.38        536.08        35.94 o
   0   7   0       2858.15       2790.51        44.06 o
   1   7   0       1052.95       1055.16        42.70 o
   2   7   0        661.83        667.20        39.21 o
   3   7   0        771.28        790.10        33.12 o
   4   7   0        567.59        618.70        47.18 o
   5   7   0        428.18        430.90        29.77 o
   6   7   0        355.01        352.32        26.71 o
   7   7   0        454.70        557.43        33.35 o
   8   7   0        439.59        478.47        37.70 o
 -13   8   0          3.13         53.98        43.41 o
 -12   8   0          7.42         42.39        29.91 o
 -11   8   0        308.37        362.15        49.24 o
 -10   8   0        731.11        844.18        53.53 o
  -9   8   0       1913.36       2098.54       135.96 o
  -8   8   0       3478.02       3790.27       226.13 o
  -7   8   0       4810.97       4857.72        67.85 o
  -6   8   0       2043.78       1954.81        39.78 o
  -5   8   0        885.79        829.95        36.57 o
  -4   8   0       2492.71       2345.50        62.72 o
  -3   8   0        580.77        480.77        35.05 o
  -2   8   0          4.39          0.17        27.22 o
  -1   8   0        223.02        199.57        29.57 o
   0   8   0       1654.28       1542.23        32.90 o
   1   8   0        464.74        461.48        27.47 o
   2   8   0          3.85          8.45        45.49 o
   3   8   0       1055.51       1126.64       105.01 o
   4   8   0        676.94        765.12        35.59 o
   5   8   0         78.61        115.64        28.06 o
   6   8   0          7.38         -1.99        25.80 o
   7   8   0         70.91         58.69        65.71 o
 -13   9   0         12.98         46.76        41.33 o
 -12   9   0          0.80         -8.64        29.43 o
 -11   9   0          1.41          8.03        40.48 o
 -10   9   0         15.01         12.76        30.47 o
  -9   9   0        162.38        223.94        84.40 o
  -8   9   0        577.17        644.27        34.93 o
  -7   9   0        684.61        675.26        35.79 o
  -6   9   0        313.50        273.35        36.34 o
  -5   9   0        783.78        768.91        38.51 o
  -4   9   0       2967.33       2958.09        64.03 o
  -3   9   0       1905.47       1808.63        48.78 o
  -2   9   0       1587.09       1559.14        30.89 o
  -1   9   0       2377.04       2337.45        34.58 o
   0   9   0       3651.14       3534.91        64.87 o
   1   9   0       1342.58       1396.95        36.27 o
   2   9   0        452.26        483.48        37.00 o
   3   9   0       2629.05       2952.30       103.79 o
   4   9   0       2080.04       2263.71        67.04 o
   5   9   0        810.14        765.26        53.77 o
   6   9   0        967.04       1006.80        40.42 o
 -13  10   0        160.44        149.80        33.55 o
 -12  10   0        260.15        280.24        76.74 o
 -11  10   0        308.71        355.73        52.31 o
 -10  10   0        630.78        614.53        40.28 o
  -9  10   0       1264.15       1348.62        45.79 o
  -8  10   0       1973.79       2043.46       107.00 o
  -7  10   0       1846.38       1826.97        37.76 o
  -6  10   0        156.11        170.31        38.20 o
  -5  10   0        613.98        603.08        31.89 o
  -4  10   0       1739.92       1767.96        34.13 o
  -3  10   0        185.75        195.99        32.71 o
  -2  10   0         13.14         13.65        33.05 o
  -1  10   0        229.71        282.63        28.03 o
   0  10   0         83.94        122.35        27.19 o
   1  10   0          4.80         38.36        26.78 o
   2  10   0         70.12         95.73        24.69 o
   3  10   0        625.07        648.80        31.10 o
   4  10   0       1011.13       1046.78        46.22 o
   5  10   0        961.30        954.47        76.74 o
 -12  11   0        148.21        186.29        42.16 o
 -11  11   0         68.43         85.02        42.47 o
 -10  11   0        209.93        231.74        42.44 o
  -9  11   0        450.66        530.27        64.99 o
  -8  11   0       1333.38       1395.59        91.29 o
  -7  11   0       1728.61       1718.96        36.99 o
  -6  11   0        823.05        869.46        35.37 o
  -5  11   0       4190.45       4183.67        51.30 o
  -4  11   0       6342.31       6215.04        43.98 o
  -3  11   0       5735.03       5487.08        60.47 o
  -2  11   0       5201.48       5010.13        69.48 o
  -1  11   0       2220.16       2200.56        33.05 o
   0  11   0        895.14        891.55        43.77 o
   1  11   0        282.82        226.89        27.41 o
   2  11   0        448.37        452.85        26.63 o
   3  11   0        359.33        334.97        32.68 o
   4  11   0         69.85         90.78        24.26 o
 -12  12   0         43.77         53.98        29.60 o
 -11  12   0         73.72        132.31        48.31 o
 -10  12   0        397.70        424.06        43.25 o
  -9  12   0        233.47        259.95        33.71 o
  -8  12   0          0.72         40.83        29.44 o
  -7  12   0          4.77         46.88        26.49 o
  -6  12   0         25.95         49.31        26.64 o
  -5  12   0        288.25        278.12        31.49 o
  -4  12   0       1268.20       1263.68        33.65 o
  -3  12   0       1420.61       1456.94        45.44 o
  -2  12   0       1549.49       1600.19        32.94 o
  -1  12   0       1740.11       1678.78        67.11 o
   0  12   0       1106.06       1179.42        27.52 o
   1  12   0        250.53        297.54        28.36 o
   2  12   0        186.53        188.61        40.67 o
   3  12   0        233.48        265.06        28.38 o
 -12  13   0       1151.24       1002.81        84.73 o
 -11  13   0        972.64        966.63       110.95 o
 -10  13   0        909.08        853.14        47.13 o
  -9  13   0       1473.90       1458.18        37.67 o
  -8  13   0       2138.63       2180.03        78.64 o
  -7  13   0        835.30        836.90        39.76 o
  -6  13   0        364.97        341.77        58.58 o
  -5  13   0        211.59        235.78        29.86 o
  -4  13   0         36.26         43.53        29.01 o
  -3  13   0        172.97        155.60        26.64 o
  -2  13   0          2.11         -1.09        29.58 o
  -1  13   0         66.54         90.04        25.12 o
   0  13   0         45.99         72.71        24.48 o
   1  13   0        115.95         86.70        24.15 o
   2  13   0         21.82         72.67        25.09 o
 -11  14   0        816.71        695.15        32.60 o
 -10  14   0        776.87        785.85        41.53 o
  -9  14   0        702.29        743.90        82.53 o
  -8  14   0        477.82        400.40        43.96 o
  -7  14   0        249.43        274.26        25.85 o
  -6  14   0        688.14        680.35        37.43 o
  -5  14   0        880.37        894.32        59.20 o
  -4  14   0        638.77        673.01        24.59 o
  -3  14   0       1230.20       1298.21       101.67 o
  -2  14   0        787.81        822.47        30.57 o
  -1  14   0        358.27        440.10        38.53 o
   0  14   0        173.10        224.80        29.02 o
   1  14   0        105.01        102.11        23.85 o
 -10  15   0         77.30         82.84        35.49 o
  -9  15   0         37.56         63.68        27.63 o
  -8  15   0          0.99         41.59        25.18 o
  -7  15   0          0.03         19.52        25.51 o
  -6  15   0         57.04         47.06        26.04 o
  -5  15   0         26.57         78.34        32.99 o
  -4  15   0        127.10        138.27        23.21 o
  -3  15   0        340.67        338.40        26.36 o
  -2  15   0         23.03         37.63        23.59 o
  -1  15   0         46.94         27.85        34.55 o
  -8  16   0        201.66        195.63        28.96 o
  -7  16   0        273.22        225.05        56.16 o
  -6  16   0        654.12        607.53        66.45 o
  -5  16   0        998.61        990.05        81.91 o
  -4  16   0       1143.53       1017.62        99.35 o
   3 -16   1       1459.86       1412.81        52.68 o
   4 -16   1        926.46        874.08        28.33 o
   5 -16   1        318.93        291.59        23.46 o
   6 -16   1        241.28        201.07        30.05 o
   7 -16   1        157.65        144.89        32.30 o
   8 -16   1         18.44         93.10        35.03 o
   1 -15   1        662.07        661.46        30.98 o
   2 -15   1        496.53        451.08        29.88 o
   3 -15   1        663.05        584.20        49.92 o
   4 -15   1        588.82        616.51        29.83 o
   5 -15   1        173.04        196.55        26.16 o
   6 -15   1         23.84         17.23        34.86 o
   7 -15   1         62.91         99.23        28.04 o
   8 -15   1        684.26        646.26        45.56 o
   9 -15   1        900.88        900.53        33.10 o
  10 -15   1       1091.55       1150.08        44.46 o
  -1 -14   1        122.65        130.66        28.21 o
   0 -14   1         41.43         22.36        22.93 o
   1 -14   1        163.73        210.58        30.62 o
   2 -14   1        261.36        256.71        46.55 o
   3 -14   1        264.62        257.71        32.87 o
   4 -14   1        450.08        474.97        27.07 o
   5 -14   1        474.90        443.23        29.74 o
   6 -14   1         48.16         57.43        25.11 o
   7 -14   1        108.88        166.55        47.53 o
   8 -14   1         34.32        -20.38        33.52 o
   9 -14   1         14.24          8.70        28.11 o
  10 -14   1        140.06        237.24        60.84 o
  11 -14   1        252.78        250.56        30.44 o
  -2 -13   1         58.10         51.90        25.80 o
  -1 -13   1        303.46        326.54        38.96 o
   0 -13   1        705.63        718.09        50.30 o
   1 -13   1        284.37        347.21        29.11 o
   2 -13   1       1207.13       1278.83        31.62 o
   3 -13   1       2304.07       2348.42        69.00 o
   4 -13   1       1045.01       1083.80        28.84 o
   5 -13   1       1526.10       1616.80        33.08 o
   6 -13   1       1056.35       1030.20        39.59 o
   7 -13   1       1535.23       1494.99        75.60 o
   8 -13   1       2844.08       2945.20        48.31 o
   9 -13   1       1025.19       1051.77        81.81 o
  10 -13   1        378.42        370.05        50.33 o
  11 -13   1        381.98        417.82        56.94 o
  -4 -12   1        113.47        160.19        25.64 o
  -3 -12   1        285.28        320.50        26.05 o
  -2 -12   1        437.64        453.12        29.13 o
  -1 -12   1         95.52        107.58        25.30 o
   0 -12   1          5.88        -16.02        32.72 o
   1 -12   1          8.95        -40.96        51.95 o
   2 -12   1        434.06        419.56        27.51 o
   3 -12   1        567.84        510.29        32.50 o
   4 -12   1        426.90        393.15        29.62 o
   5 -12   1        606.12        589.36        32.07 o
   6 -12   1        669.98        680.15        29.10 o
   7 -12   1       1978.86       1930.15        35.72 o
   8 -12   1       2006.36       1934.95        35.37 o
   9 -12   1       1439.10       1479.34        88.99 o
  10 -12   1        976.41       1074.55        40.70 o
  11 -12   1        195.95        187.38        30.33 o
  12 -12   1        235.72        184.13        31.04 o
  -5 -11   1        684.52        661.86        37.05 o
  -4 -11   1        462.52        436.77        25.72 o
  -3 -11   1        822.13        809.07        34.24 o
  -2 -11   1       1235.66       1285.97        26.97 o
  -1 -11   1        883.01        951.25        65.48 o
   0 -11   1       1266.29       1326.66        32.72 o
   1 -11   1       3265.65       3109.53        77.77 o
   2 -11   1       2744.44       2701.52        35.31 o
   3 -11   1        218.38        249.21        34.18 o
   4 -11   1         22.06         70.81        42.07 o
   5 -11   1          0.70         21.53        68.08 o
   6 -11   1         81.58         86.97        33.78 o
   7 -11   1        263.17        244.62        33.46 o
   8 -11   1        451.65        428.98        43.70 o
   9 -11   1         93.60        176.19        34.45 o
  10 -11   1         58.27         81.52        29.36 o
  11 -11   1        338.18        344.82        42.31 o
  12 -11   1        208.99        230.62        41.61 o
  -6 -10   1         34.47         -9.04        23.45 o
  -5 -10   1        132.09        128.15        48.32 o
  -4 -10   1        379.61        404.88        26.42 o
  -3 -10   1        952.99        968.31        43.90 o
  -2 -10   1        987.06       1071.58        38.06 o
  -1 -10   1       2696.35       2805.41       104.65 o
   0 -10   1       6690.68       6413.46       160.12 o
   1 -10   1       3646.77       3641.87        47.70 o
   2 -10   1       2023.72       1994.66        34.53 o
   3 -10   1       3091.18       3109.51        41.66 o
   4 -10   1       2606.74       2628.51        47.52 o
   5 -10   1        206.16        194.41        32.67 o
   6 -10   1        394.94        486.02        30.73 o
   7 -10   1       2282.02       2339.45        81.12 o
   8 -10   1       1080.00       1003.22       135.40 o
   9 -10   1        761.91        772.07        39.11 o
  10 -10   1        379.19        392.40        32.14 o
  11 -10   1        151.56        156.27        40.59 o
  12 -10   1         76.06         98.41        35.22 o
  -6  -9   1        391.12        425.54        24.11 o
  -5  -9   1         81.04         84.08        22.80 o
  -4  -9   1        142.16        188.01        29.40 o
  -3  -9   1        191.79        197.12        33.25 o
  -2  -9   1         28.81         51.67        54.34 o
  -1  -9   1          8.12        -50.14        37.97 o
   0  -9   1          1.28         38.83        32.15 o
   1  -9   1         14.17         14.77        32.82 o
   2  -9   1         17.69         49.90        38.37 o
   3  -9   1        154.52        145.68        39.11 o
   4  -9   1       1328.52       1236.72        31.90 o
   5  -9   1        737.99        712.27        35.38 o
   6  -9   1        750.49        696.85        35.22 o
   7  -9   1       2189.24       2112.28       135.60 o
   8  -9   1        656.12        656.33        48.43 o
   9  -9   1       1069.20       1074.22        38.39 o
  10  -9   1       1582.41       1666.61        44.14 o
  11  -9   1        592.15        592.05        32.00 o
  12  -9   1        278.39        332.13        54.45 o
  13  -9   1        749.53        621.17        48.82 o
  -7  -8   1        583.53        639.47       107.72 o
  -6  -8   1        735.93        806.87        66.16 o
  -5  -8   1        657.13        714.06        56.60 o
  -4  -8   1       1622.69       1844.70        94.74 o
  -3  -8   1       1441.39       1572.99        56.48 o
  -2  -8   1        994.01        938.79        34.14 o
  -1  -8   1       5137.72       5081.19       172.26 o
   0  -8   1       2465.16       2335.27        75.20 o
   1  -8   1        550.39        466.34        48.99 o
   2  -8   1       3070.44       2879.98        46.54 o
   3  -8   1       2540.74       2460.35        41.32 o
   4  -8   1       1372.55       1331.67        51.76 o
   5  -8   1       1554.69       1494.00        38.73 o
   6  -8   1       2710.26       2497.65        93.31 o
   7  -8   1       1716.70       1826.15        52.62 o
   8  -8   1         92.32        103.97        69.00 o
   9  -8   1         21.18         28.18        32.37 o
  10  -8   1         28.58         38.05        36.18 o
  11  -8   1        658.04        677.12        42.94 o
  12  -8   1        699.76        762.96        66.75 o
  13  -8   1         16.58         45.83        43.44 o
  -8  -7   1         31.49         28.18        71.88 o
  -7  -7   1          2.63          2.35        39.29 o
  -6  -7   1         48.75         35.36        82.50 o
  -5  -7   1        174.05        227.04        35.74 o
  -4  -7   1         87.42        174.41        33.81 o
  -3  -7   1         75.02        101.68        44.04 o
  -2  -7   1        135.85        145.46        32.66 o
  -1  -7   1         44.81         76.47        45.99 o
   0  -7   1        254.37        146.94        34.92 o
   1  -7   1       2632.29       2349.22        58.56 o
   2  -7   1       3725.83       3333.13        51.29 o
   3  -7   1       4678.05       4290.54       208.18 o
   4  -7   1       8122.81       8048.11        72.30 o
   5  -7   1       4648.61       4525.73       136.79 o
   6  -7   1       5139.96       5033.98        86.34 o
   7  -7   1       1876.66       1860.00        42.94 o
   8  -7   1        920.61       1073.30        52.33 o
   9  -7   1       1804.00       2069.15       262.17 o
  10  -7   1        492.45        516.96        36.81 o
  11  -7   1        105.58        115.98        64.03 o
  12  -7   1         42.51        138.87        60.23 o
  13  -7   1        103.31        232.38        61.33 o
  -9  -6   1        361.66        273.32        31.61 o
  -8  -6   1        482.34        542.02       150.70 o
  -7  -6   1        570.47        504.79        29.81 o
  -6  -6   1       1391.43       1476.14       124.38 o
  -5  -6   1       1756.09       1973.49       123.73 o
  -4  -6   1        670.24        685.47        32.57 o
  -3  -6   1        920.74        856.30        62.54 o
  -2  -6   1       3530.36       3683.91        66.88 o
  -1  -6   1       1291.48       1146.99        41.61 o
   0  -6   1          4.42         12.50        51.65 o
   1  -6   1          3.30         49.27        37.37 o
   2  -6   1        514.93        487.06        41.67 o
   3  -6   1       1118.32       1060.58        44.44 o
   4  -6   1        614.57        606.62        58.25 o
   5  -6   1        347.27        279.60        44.18 o
   6  -6   1       2594.69       2616.31        47.80 o
   7  -6   1       4703.00       5065.26        61.44 o
   8  -6   1       3377.41       3443.87        53.86 o
   9  -6   1        778.79        860.50        42.37 o
  10  -6   1        897.49        929.04        70.57 o
  11  -6   1       1729.20       1666.07        54.42 o
  12  -6   1        144.50         74.19        60.77 o
  13  -6   1         10.79         37.05        59.91 o
  -9  -5   1        159.15        188.86        44.86 o
  -8  -5   1        163.51        189.64        71.66 o
  -7  -5   1        172.78        175.40        28.56 o
  -6  -5   1       1793.17       1854.17       162.68 o
  -5  -5   1       2971.49       3234.70       146.90 o
  -4  -5   1       3902.15       3971.60       109.94 o
  -3  -5   1       3235.09       3178.72        88.05 o
  -2  -5   1       3301.20       2951.17       151.77 o
  -1  -5   1       6825.79       6286.10       205.17 o
   0  -5   1       9066.36       8616.89        62.92 o
   1  -5   1       6711.90       6293.29        60.87 o
   2  -5   1       1017.06        863.45        45.47 o
   3  -5   1       1371.31       1228.66        83.91 o
   4  -5   1       1056.37       1076.28        48.57 o
   5  -5   1       2044.04       2172.41        60.36 o
   6  -5   1         33.45         72.69        39.78 o
   7  -5   1        718.30        808.85        40.94 o
   8  -5   1         12.02         12.19        40.46 o
   9  -5   1         51.49         61.83        49.55 o
  10  -5   1         42.28         84.80        35.64 o
  11  -5   1         39.20         20.23        34.75 o
  12  -5   1         15.99         48.77        33.08 o
 -10  -4   1        726.57        757.53        35.64 o
  -9  -4   1        366.28        408.75        33.14 o
  -8  -4   1        208.83        249.42        29.27 o
  -7  -4   1        111.11        141.24        32.32 o
  -6  -4   1          1.34         35.59        49.75 o
  -5  -4   1        665.00        543.79        49.68 o
  -4  -4   1       1809.75       1700.42       111.96 o
  -3  -4   1         99.07         56.65        39.41 o
  -2  -4   1       1787.28       1523.65        43.35 o
  -1  -4   1       6308.72       6002.07        57.29 o
   0  -4   1       5133.41       4605.27        72.57 o
   1  -4   1       7366.91       6831.99        78.97 o
   2  -4   1       5681.72       5231.18        73.90 o
   3  -4   1      10016.63      10044.67       218.17 o
   4  -4   1         45.51          9.57        38.05 o
   5  -4   1         65.88         29.26        43.52 o
   6  -4   1       6094.11       6153.79       151.73 o
   7  -4   1       5875.76       6480.25       117.88 o
   8  -4   1       3341.61       3504.72       227.45 o
   9  -4   1        670.16        691.92        62.31 o
  10  -4   1        493.41        531.14        37.87 o
  11  -4   1        620.13        634.73        33.86 o
  12  -4   1        155.45        119.15        32.77 o
 -10  -3   1        572.54        572.09        25.75 o
  -9  -3   1       1505.30       1717.50        58.24 o
  -8  -3   1        643.42        736.50       160.17 o
  -7  -3   1        824.19        864.57        53.68 o
  -6  -3   1       1883.28       1683.58        71.85 o
  -5  -3   1       3501.11       3332.67        74.83 o
  -4  -3   1       2061.87       2005.56       129.18 o
  -3  -3   1          8.41         27.65        37.11 o
  -2  -3   1        164.31        143.85        39.25 o
  -1  -3   1        839.16        771.72        56.10 o
   0  -3   1        685.47        640.60        77.88 o
   1  -3   1        818.44        736.31        66.55 o
   2  -3   1        692.01        623.50        69.18 o
   3  -3   1        621.70        569.74        43.79 o
   4  -3   1       3466.88       3663.34       115.35 o
   5  -3   1       1002.80       1177.51        90.40 o
   6  -3   1        313.67        320.69        35.45 o
   7  -3   1        714.82        723.20        50.92 o
   8  -3   1       1591.38       1591.50        46.25 o
   9  -3   1        805.12        836.15        35.33 o
  10  -3   1        720.64        760.74        31.56 o
  11  -3   1       1089.88       1000.12        99.08 o
  12  -3   1        468.82        413.29        61.45 o
 -11  -2   1          1.40         36.32        23.08 o
 -10  -2   1         47.97         51.55        34.03 o
  -9  -2   1        197.38        234.59        39.02 o
  -8  -2   1        649.21        666.69        31.26 o
  -7  -2   1       1865.90       1837.45       102.01 o
  -6  -2   1       1084.14       1100.59        68.10 o
  -5  -2   1       1318.94       1137.16        50.65 o
  -4  -2   1       1171.05        893.37        57.98 o
  -3  -2   1        272.60        239.49        39.42 o
  -2  -2   1       1311.00       1058.62        55.37 o
  -1  -2   1          6.53          2.55        53.06 o
   0  -2   1      10954.16      10080.67       105.11 o
   1  -2   1      22587.19      22704.42       167.53 o
   2  -2   1       9701.90       9621.30       194.22 o
   3  -2   1       4434.70       4173.28       208.03 o
   4  -2   1        547.09        446.93        45.71 o
   5  -2   1       2572.14       2298.91       184.31 o
   6  -2   1       1763.31       1737.91        47.17 o
   7  -2   1        814.81        783.99        63.05 o
   8  -2   1        245.63        299.02        32.79 o
   9  -2   1          0.17        -21.40        26.99 o
  10  -2   1          0.82         10.07        25.24 o
  11  -2   1        132.78        151.26        27.04 o
  12  -2   1        361.78        343.34        42.99 o
 -11  -1   1         19.02         18.52        24.53 o
 -10  -1   1        289.93        247.79        25.21 o
  -9  -1   1         17.26         50.72        25.34 o
  -8  -1   1         77.06         97.17        27.78 o
  -7  -1   1        199.84        210.95        31.88 o
  -6  -1   1       1284.15       1333.72        54.21 o
  -5  -1   1          2.70        -23.67        48.75 o
  -4  -1   1        148.13        214.67        77.30 o
  -3  -1   1         20.43         32.94        59.67 o
  -2  -1   1       4152.58       3892.50       127.23 o
  -1  -1   1       7777.74       7756.65        97.76 o
   0  -1   1      10332.36       7784.13       166.29 o
   1  -1   1       5738.28       4937.18       118.42 o
   2  -1   1       3151.22       3067.92       107.83 o
   3  -1   1       2418.72       2131.18       321.72 o
   4  -1   1       2731.21       2390.38       234.11 o
   5  -1   1       4689.06       4455.36       162.05 o
   6  -1   1       4151.19       3932.01        69.28 o
   7  -1   1       5781.65       5581.62       208.97 o
   8  -1   1       1852.83       1958.78        87.35 o
   9  -1   1        290.87        334.68        28.41 o
  10  -1   1        799.27        807.02        31.31 o
  11  -1   1         42.27          8.02        27.87 o
 -12   0   1        439.17        424.86        27.18 o
 -11   0   1        311.06        307.94        23.52 o
 -10   0   1        386.77        379.88        26.27 o
  -9   0   1        811.96        795.20        35.40 o
  -8   0   1       2910.37       3037.85        88.42 o
  -7   0   1       4006.46       4198.28       189.76 o
  -6   0   1       1221.22       1159.98        35.85 o
  -5   0   1       2295.98       2325.06        67.94 o
  -4   0   1       8352.41      10185.27       123.04 o
  -3   0   1      11757.04      13055.22       134.38 o
  -2   0   1       4838.77       4805.37       107.68 o
  -1   0   1       3679.46       2695.66       109.98 o
   1   0   1          0.36          0.83        65.27 o
   2   0   1         20.22         72.74        53.56 o
   3   0   1       2647.66       2422.43       199.26 o
   4   0   1       4686.07       4506.42       189.69 o
   5   0   1       1448.26       1496.46        57.32 o
   6   0   1        764.18        738.29        42.70 o
   7   0   1       1588.40       1671.39        41.77 o
   8   0   1       1118.20       1077.87        76.38 o
   9   0   1        336.72        392.40        26.40 o
  10   0   1        322.42        291.01        26.18 o
  11   0   1        483.05        455.19        37.92 o
 -12   1   1         37.81         50.76        30.07 o
 -11   1   1         73.28        114.04        24.68 o
 -10   1   1          2.13          1.39        24.79 o
  -9   1   1        193.67        196.80        31.39 o
  -8   1   1       1325.51       1410.77        65.84 o
  -7   1   1       2483.22       2514.72       294.47 o
  -6   1   1       3027.81       3108.79        64.29 o
  -5   1   1       8113.75       8796.31        95.95 o
  -4   1   1      10758.58      11464.28       117.01 o
  -3   1   1      24600.93      28684.80       321.09 o
  -2   1   1      13206.63      15358.12       118.60 o
  -1   1   1      13655.26      14733.77       253.11 o
   0   1   1      27132.88      30037.59       420.01 o
   1   1   1       8405.61       7746.03        95.37 o
   2   1   1       7693.87       7357.83       133.54 o
   3   1   1        505.83        674.59        56.67 o
   4   1   1        144.34        272.54        44.11 o
   5   1   1       4361.26       4460.31       248.53 o
   6   1   1       2992.21       3029.58       302.02 o
   7   1   1        215.92        248.28        29.00 o
   8   1   1          4.15         38.79        32.01 o
   9   1   1        550.11        599.37        35.78 o
  10   1   1         83.30         92.12        27.26 o
  11   1   1        142.08        147.52        25.44 o
 -12   2   1        733.19        663.09        47.63 o
 -11   2   1        848.37        842.33        57.46 o
 -10   2   1        705.94        698.91        26.22 o
  -9   2   1        863.94        871.60        39.78 o
  -8   2   1        860.97        964.04        49.00 o
  -7   2   1        284.75        259.65        48.16 o
  -6   2   1        720.16        776.80        76.16 o
  -5   2   1        285.30        337.78        48.40 o
  -4   2   1       1737.82       2107.97        59.77 o
  -3   2   1        676.14        736.52        83.37 o
  -2   2   1       2227.81       2372.55        60.23 o
  -1   2   1       2290.82       1972.70        51.33 o
   0   2   1       9232.62       8697.11       333.96 o
   1   2   1        218.08        223.00        45.82 o
   2   2   1       2063.30       1769.20       113.17 o
   3   2   1       3733.70       3613.75        56.73 o
   4   2   1       2181.06       2069.02       141.80 o
   5   2   1        573.83        483.52        33.77 o
   6   2   1       1028.73       1035.59        54.43 o
   7   2   1       2344.47       2595.43       141.26 o
   8   2   1       1033.46       1116.27        32.73 o
   9   2   1        549.49        621.36        28.94 o
  10   2   1        674.68        713.65        34.41 o
 -13   3   1        528.00        455.61        28.17 o
 -12   3   1        645.10        627.47        31.62 o
 -11   3   1        922.14        871.31        62.49 o
 -10   3   1        976.11        939.68        38.44 o
  -9   3   1       1893.05       1938.38        83.93 o
  -8   3   1       5500.93       5284.73       457.43 o
  -7   3   1       1637.71       1737.70        85.25 o
  -6   3   1       1148.52       1122.08        47.18 o
  -5   3   1       5243.91       6067.81        85.40 o
  -4   3   1       1541.89       1487.68        56.82 o
  -3   3   1        639.83        578.78        54.33 o
  -2   3   1        495.00        469.37        49.48 o
  -1   3   1       1493.42       1391.12        50.31 o
   0   3   1       3399.45       3013.64        88.56 o
   1   3   1       6952.78       6519.50        56.95 o
   2   3   1       1097.13       1004.11        53.25 o
   3   3   1        415.95        521.59        42.55 o
   4   3   1        154.68        143.34        29.13 o
   5   3   1        236.89        272.02        49.17 o
   6   3   1         65.69         67.01        69.95 o
   7   3   1        604.49        579.01        56.63 o
   8   3   1        224.63        272.72        34.11 o
   9   3   1         85.87         86.22        25.03 o
  10   3   1        329.81        258.95        26.23 o
 -13   4   1          5.74          4.45        25.63 o
 -12   4   1         16.85         22.16        29.83 o
 -11   4   1        174.92        158.04        30.52 o
 -10   4   1         52.39         39.64        35.88 o
  -9   4   1        131.97        117.26        39.05 o
  -8   4   1        878.29       1030.88        52.13 o
  -7   4   1        431.61        502.64        35.80 o
  -6   4   1        191.95        149.43        34.63 o
  -5   4   1          4.19         47.55        47.54 o
  -4   4   1         24.58         16.93        39.67 o
  -3   4   1       5700.73       5575.28        56.33 o
  -2   4   1       5319.98       5085.89        75.00 o
  -1   4   1       9288.57       8493.16       177.11 o
   0   4   1       5193.11       4646.62       191.97 o
   1   4   1       6591.56       6204.39        96.51 o
   2   4   1       7343.23       7079.73       125.76 o
   3   4   1       3238.69       3188.63       113.52 o
   4   4   1       1920.13       1897.99       103.14 o
   5   4   1        610.58        661.74        37.79 o
   6   4   1       1191.39       1173.31       122.32 o
   7   4   1        716.29        777.46        92.42 o
   8   4   1         13.31        -12.21        33.40 o
   9   4   1          4.89         31.40        27.88 o
 -13   5   1        900.99        820.73        47.03 o
 -12   5   1        221.34        248.69        35.10 o
 -11   5   1        242.10        244.18        36.06 o
 -10   5   1       1386.29       1317.14        43.41 o
  -9   5   1       2592.49       2859.94       111.93 o
  -8   5   1        519.38        612.75        35.81 o
  -7   5   1        122.97        144.31        37.64 o
  -6   5   1       1226.44       1172.01        57.56 o
  -5   5   1        659.17        564.96        57.52 o
  -4   5   1        717.65        709.20        43.23 o
  -3   5   1        137.10        162.39        35.96 o
  -2   5   1        555.34        570.15        40.86 o
  -1   5   1        530.59        469.19        37.15 o
   0   5   1        369.52        329.33        39.50 o
   1   5   1       3456.15       3213.17        47.12 o
   2   5   1       4685.13       4555.90       115.25 o
   3   5   1       5374.46       5155.95       152.48 o
   4   5   1       5038.53       5287.05       165.27 o
   5   5   1       1819.08       1968.86       109.44 o
   6   5   1       1691.02       1498.74       166.12 o
   7   5   1        988.28        954.14       155.13 o
   8   5   1        277.60        239.64        29.68 o
   9   5   1        165.90        225.75        51.95 o
 -13   6   1        289.40        281.56        69.14 o
 -12   6   1        160.23        140.34        34.78 o
 -11   6   1        231.57        211.73        38.59 o
 -10   6   1        550.17        626.39        39.94 o
  -9   6   1       1508.09       1571.87       117.90 o
  -8   6   1       3285.63       3459.80        50.07 o
  -7   6   1       8047.38       8498.94       242.81 o
  -6   6   1       7515.31       7490.63        88.70 o
  -5   6   1       1503.50       1243.92        47.15 o
  -4   6   1       6358.27       6199.15        54.76 o
  -3   6   1       7345.29       7556.10       106.30 o
  -2   6   1       4625.72       4572.43        50.57 o
  -1   6   1       3026.72       2861.15        55.76 o
   0   6   1        917.37        875.80        33.71 o
   1   6   1       1139.30       1085.59        41.24 o
   2   6   1         22.82         31.87        28.61 o
   3   6   1         26.29         10.88        25.52 o
   4   6   1          0.99         52.90        32.28 o
   5   6   1        194.62        244.96        27.31 o
   6   6   1        146.91         93.03        30.42 o
   7   6   1         31.57         20.77        28.63 o
   8   6   1         13.96         39.25        40.41 o
 -13   7   1        650.88        655.45        48.05 o
 -12   7   1          5.28         -5.41        43.93 o
 -11   7   1          1.19         44.40        36.32 o
 -10   7   1        376.95        376.08        38.41 o
  -9   7   1          6.25        -40.28        39.32 o
  -8   7   1        748.48        834.04        35.63 o
  -7   7   1        747.61        730.94        36.80 o
  -6   7   1       1803.06       1931.00        40.66 o
  -5   7   1       2301.49       2190.29        37.49 o
  -4   7   1       3146.12       2832.51        39.02 o
  -3   7   1       2448.32       2072.56        50.44 o
  -2   7   1       3968.59       3602.32        37.43 o
  -1   7   1       4592.39       4412.18        66.38 o
   0   7   1       2381.38       2301.67        37.84 o
   1   7   1       1992.44       1974.49        34.63 o
   2   7   1       1128.77       1136.73        31.28 o
   3   7   1       1765.21       1746.89        39.11 o
   4   7   1       1410.44       1488.08        56.20 o
   5   7   1        799.92        837.13        32.06 o
   6   7   1        336.54        364.97        34.20 o
   7   7   1         24.06        -13.19        32.15 o
 -13   8   1        389.52        354.24        63.03 o
 -12   8   1        689.10        698.36        76.91 o
 -11   8   1       1176.08       1325.12        41.09 o
 -10   8   1        527.07        600.26        66.23 o
  -9   8   1        858.84       1017.48        61.35 o
  -8   8   1       1272.43       1375.20        43.46 o
  -7   8   1       1204.84       1206.05        46.81 o
  -6   8   1         79.16        111.28        36.86 o
  -5   8   1        845.82        792.43        32.91 o
  -4   8   1        648.97        658.20        35.74 o
  -3   8   1         37.06         42.35        31.09 o
  -2   8   1         51.49         23.64        32.58 o
  -1   8   1        328.52        404.70        28.09 o
   0   8   1         15.58         10.72        32.47 o
   1   8   1         34.25         67.44        29.44 o
   2   8   1          8.22         25.55        31.34 o
   3   8   1        107.42        177.25        32.86 o
   4   8   1        622.51        697.24        49.78 o
   5   8   1        719.29        753.40        36.93 o
   6   8   1        626.43        622.09        30.39 o
   7   8   1        485.05        463.43        77.34 o
 -13   9   1        184.48        171.31       123.09 o
 -12   9   1       1553.44       1578.26        89.59 o
 -11   9   1        544.15        624.32        64.10 o
 -10   9   1        272.04        354.85        31.29 o
  -9   9   1       2253.94       2387.65       160.37 o
  -8   9   1       1570.69       1551.57        80.61 o
  -7   9   1        553.69        546.34        49.53 o
  -6   9   1        258.85        282.25        36.67 o
  -5   9   1       1215.80       1147.51        49.15 o
  -4   9   1       2497.17       2357.25        60.49 o
  -3   9   1        749.36        713.39        35.34 o
  -2   9   1       1693.04       1568.66        42.57 o
  -1   9   1       2166.46       2136.84        37.52 o
   0   9   1       1182.72       1204.85        34.68 o
   1   9   1        573.50        592.38        30.46 o
   2   9   1        244.36        209.97        26.89 o
   3   9   1        184.98        188.06        29.05 o
   4   9   1         51.44         99.37        34.27 o
   5   9   1         47.79         72.00        26.10 o
   6   9   1         20.94         87.31        28.87 o
 -13  10   1          2.23         62.26        59.48 o
 -12  10   1         27.78         60.29        32.05 o
 -11  10   1          0.44        -75.27        41.46 o
 -10  10   1          5.99         42.79        49.55 o
  -9  10   1         18.64         86.17        43.32 o
  -8  10   1         88.28         81.10        49.79 o
  -7  10   1        129.27         99.61        35.81 o
  -6  10   1        365.15        368.62        31.80 o
  -5  10   1       1793.87       1676.80        33.41 o
  -4  10   1       2019.58       1971.18        33.83 o
  -3  10   1       1652.50       1596.13        33.78 o
  -2  10   1       1296.12       1423.87        38.11 o
  -1  10   1        860.57        939.72        35.24 o
   0  10   1       2317.28       2402.81        53.30 o
   1  10   1       1984.15       1996.75        30.21 o
   2  10   1       1972.27       2146.02        42.35 o
   3  10   1       2461.49       2615.46        46.07 o
   4  10   1        795.89        833.28        25.76 o
   5  10   1        890.26        872.99        59.98 o
 -13  11   1        329.05        324.50        36.28 o
 -12  11   1        580.23        607.17        45.00 o
 -11  11   1        520.90        533.05        42.73 o
 -10  11   1        991.04       1074.82        36.14 o
  -9  11   1       1412.06       1350.58        37.28 o
  -8  11   1       1808.06       1873.84       150.30 o
  -7  11   1       1502.14       1518.41       142.31 o
  -6  11   1       1811.46       1723.08        52.72 o
  -5  11   1       2814.14       2836.96        61.09 o
  -4  11   1        183.61        177.50        29.71 o
  -3  11   1          2.07         14.95        28.62 o
  -2  11   1        121.35        101.04        29.64 o
  -1  11   1        259.78        233.07        26.95 o
   0  11   1        942.64        920.41        27.92 o
   1  11   1        206.26        197.45        24.78 o
   2  11   1        321.31        359.93        28.46 o
   3  11   1        991.10       1049.10        44.08 o
   4  11   1        687.78        649.16        28.77 o
 -12  12   1        298.33        268.90        95.30 o
 -11  12   1        306.26        332.19        29.70 o
 -10  12   1        520.90        537.08        36.20 o
  -9  12   1        942.78        975.56        41.76 o
  -8  12   1       2427.18       2356.62        80.69 o
  -7  12   1       2700.48       2602.72        50.16 o
  -6  12   1       1822.94       1785.28        64.77 o
  -5  12   1       3385.14       3150.91        85.43 o
  -4  12   1       3736.74       3492.43        37.13 o
  -3  12   1       2496.14       2528.63        46.08 o
  -2  12   1        780.30        804.73        28.23 o
  -1  12   1        121.29        156.62        23.57 o
   0  12   1         82.95        114.49        28.62 o
   1  12   1        160.98        170.67        22.73 o
   2  12   1        436.19        462.91        34.14 o
   3  12   1         65.05         68.76        41.12 o
 -12  13   1        119.39        135.15        40.64 o
 -11  13   1         66.38         86.82        33.07 o
 -10  13   1        191.32        294.85        33.73 o
  -9  13   1        122.02        177.14        57.96 o
  -8  13   1        230.78        261.60        34.49 o
  -7  13   1        499.22        479.90        39.33 o
  -6  13   1         97.41        109.91        26.51 o
  -5  13   1        433.90        422.91        27.43 o
  -4  13   1        767.91        816.52        76.46 o
  -3  13   1        952.66        954.27        31.17 o
  -2  13   1       1046.95       1024.38        31.18 o
  -1  13   1        457.09        467.62        54.55 o
   0  13   1        182.61        181.27        28.17 o
   1  13   1        112.66        172.76        22.90 o
   2  13   1        162.98        203.35        25.44 o
 -11  14   1        299.74        314.87        79.10 o
 -10  14   1        956.59        936.85        35.78 o
  -9  14   1        282.82        238.84        28.72 o
  -8  14   1        114.01        150.44        28.44 o
  -7  14   1        262.02        218.35        26.46 o
  -6  14   1        207.17        259.07        26.14 o
  -5  14   1         32.95         46.15        32.66 o
  -4  14   1         31.10         30.01        29.22 o
  -3  14   1        180.70        229.81        49.98 o
  -2  14   1          9.34          1.25        28.05 o
  -1  14   1         46.33         66.71        22.19 o
   0  14   1         27.22         17.39        25.41 o
 -10  15   1        103.17        140.80        32.18 o
  -9  15   1        194.68        184.85        28.76 o
  -8  15   1        422.48        381.09        27.91 o
  -7  15   1        424.72        421.94        29.32 o
  -6  15   1        926.16        900.61        31.48 o
  -5  15   1        580.05        575.68        27.76 o
  -4  15   1        605.09        542.74        26.27 o
  -3  15   1       1272.48       1255.29        61.52 o
  -2  15   1        682.88        633.92        53.68 o
  -8  16   1        103.77        108.50        25.80 o
  -7  16   1        116.32        115.81        25.78 o
  -6  16   1         27.56         36.09        26.67 o
  -5  16   1         16.28        -31.90        28.22 o
  -4  16   1        183.60        162.79        43.31 o
   3 -16   2          0.98         30.28        22.45 o
   4 -16   2          0.63         61.63        24.91 o
   5 -16   2         13.81        -23.70        24.45 o
   6 -16   2          0.31         11.18        29.67 o
   7 -16   2        105.03         74.99        24.85 o
   8 -16   2        355.52        310.80        28.37 o
   0 -15   2       1112.27       1003.50        67.73 o
   1 -15   2       1135.61       1153.65        29.46 o
   2 -15   2        247.35        238.85        23.14 o
   3 -15   2        325.29        326.34        33.58 o
   4 -15   2        527.65        528.48        50.29 o
   5 -15   2        518.22        546.72        25.89 o
   6 -15   2        164.29        147.72        24.71 o
   7 -15   2         80.28         89.59        25.16 o
   8 -15   2        841.01        865.79        58.82 o
   9 -15   2        936.82        996.82        36.15 o
  10 -15   2        158.91        132.16        34.96 o
  -1 -14   2        127.37        161.81        31.55 o
   0 -14   2        137.55        157.49        42.04 o
   1 -14   2          0.68         -0.52        27.88 o
   2 -14   2          2.39         43.77        28.04 o
   3 -14   2        525.00        528.48        30.58 o
   4 -14   2        308.30        320.16        35.80 o
   5 -14   2        113.77         98.83        25.36 o
   6 -14   2        497.14        513.92        42.09 o
   7 -14   2       1607.39       1558.84        44.92 o
   8 -14   2       1111.29       1072.67        89.91 o
   9 -14   2        540.76        541.11        75.21 o
  10 -14   2       1409.98       1376.58        35.27 o
  11 -14   2        650.68        636.81        66.16 o
  -3 -13   2        425.79        389.32        30.78 o
  -2 -13   2        389.98        391.82        31.84 o
  -1 -13   2        684.43        729.92        30.40 o
   0 -13   2        941.97        984.37        71.17 o
   1 -13   2        581.22        649.72        34.88 o
   2 -13   2        522.52        482.37        27.94 o
   3 -13   2        612.97        633.10        25.41 o
   4 -13   2        925.14        992.48        30.58 o
   5 -13   2        616.39        612.09        27.64 o
   6 -13   2         11.56         12.71        25.23 o
   7 -13   2          3.93          9.88        29.27 o
   8 -13   2          5.37         18.28        60.95 o
   9 -13   2        210.88        264.78        65.04 o
  10 -13   2        541.71        525.19        43.03 o
  11 -13   2        431.16        458.01        31.64 o
  -4 -12   2         21.72         34.39        29.82 o
  -3 -12   2        103.81         84.60        29.36 o
  -2 -12   2        301.02        323.31        25.15 o
  -1 -12   2        685.24        718.99        28.25 o
   0 -12   2       1902.13       1857.93        36.78 o
   1 -12   2       2092.99       2093.43        34.12 o
   2 -12   2       2102.64       2115.04        32.09 o
   3 -12   2       1735.29       1716.67        35.16 o
   4 -12   2       2475.87       2410.37        31.03 o
   5 -12   2       2873.00       2783.90        37.02 o
   6 -12   2        729.82        709.52        31.39 o
   7 -12   2        617.99        660.19        33.05 o
   8 -12   2        622.14        655.83        42.99 o
   9 -12   2        194.85        201.32        34.49 o
  10 -12   2         35.92         44.76        33.80 o
  11 -12   2          9.83         23.69        28.56 o
  12 -12   2         13.26         40.85        69.01 o
  -5 -11   2        171.62        121.42        25.82 o
  -4 -11   2        174.83        215.95        33.51 o
  -3 -11   2        460.67        457.38        29.22 o
  -2 -11   2        111.11        139.71        25.83 o
  -1 -11   2         35.24        117.87        41.13 o
   0 -11   2          9.98         32.83        34.85 o
   1 -11   2         89.24        150.79        45.31 o
   2 -11   2       1383.02       1442.86        77.57 o
   3 -11   2        862.79        872.67        44.42 o
   4 -11   2        556.86        616.89        50.49 o
   5 -11   2       1835.77       1836.70        31.71 o
   6 -11   2        906.43        873.17        34.92 o
   7 -11   2        967.49        995.78        40.87 o
   8 -11   2        957.91       1000.70        32.82 o
   9 -11   2        910.00        950.63        37.45 o
  10 -11   2        780.18        780.10        37.68 o
  11 -11   2        458.44        448.14        43.43 o
  12 -11   2        319.95        299.89        36.20 o
  -6 -10   2        382.33        443.32        42.98 o
  -5 -10   2        836.04        928.16        31.80 o
  -4 -10   2        930.29       1023.63        37.48 o
  -3 -10   2       1918.62       2106.49        67.55 o
  -2 -10   2       1419.95       1453.33        86.77 o
  -1 -10   2       1248.36       1340.52        54.75 o
   0 -10   2       1763.43       1732.28        37.34 o
   1 -10   2        455.78        425.14        47.76 o
   2 -10   2          5.45         19.65        32.81 o
   3 -10   2          1.19        -15.14        62.95 o
   4 -10   2          5.41         30.99        38.48 o
   5 -10   2        454.50        431.65        54.88 o
   6 -10   2        123.85        140.83        33.40 o
   7 -10   2         13.18         17.69        32.38 o
   8 -10   2          2.03        -78.30        34.39 o
   9 -10   2        101.74        127.25        34.34 o
  10 -10   2         92.38        144.24        30.27 o
  11 -10   2        232.94        199.24        42.95 o
  12 -10   2        602.48        605.20        42.19 o
  -7  -9   2          0.58        -19.60        28.63 o
  -6  -9   2        248.18        285.10        40.90 o
  -5  -9   2        685.93        813.04        54.25 o
  -4  -9   2        756.69        860.36        42.56 o
  -3  -9   2       1990.29       2065.22        75.29 o
  -2  -9   2       1460.23       1472.62        49.76 o
  -1  -9   2        810.55        848.65        66.36 o
   0  -9   2        661.75        697.53        66.95 o
   1  -9   2       1570.46       1510.07        38.14 o
   2  -9   2       2796.86       2673.42       105.78 o
   3  -9   2        645.79        622.21        49.30 o
   4  -9   2       1621.47       1600.49        43.81 o
   5  -9   2       3182.29       3149.46        42.57 o
   6  -9   2       3038.80       2778.03        40.39 o
   7  -9   2        986.38        963.95        38.00 o
   8  -9   2        491.39        467.11        40.08 o
   9  -9   2       1813.20       1837.14        71.53 o
  10  -9   2        632.82        623.44        43.91 o
  11  -9   2        114.75        105.33        34.34 o
  12  -9   2        233.56        266.66        31.50 o
  -8  -8   2        223.88        236.41        35.00 o
  -7  -8   2        139.07        161.70        49.44 o
  -6  -8   2        225.36        249.25        33.86 o
  -5  -8   2        293.52        338.23        26.54 o
  -4  -8   2        181.69        250.89        34.88 o
  -3  -8   2         27.49         22.20        82.15 o
  -2  -8   2        318.71        354.79        36.08 o
  -1  -8   2        377.25        427.43        38.23 o
   0  -8   2         71.31        121.54        46.56 o
   1  -8   2        410.56        443.46        62.15 o
   2  -8   2        209.61        237.80        33.51 o
   3  -8   2        689.57        698.14        41.74 o
   4  -8   2       1298.58       1322.35        43.33 o
   5  -8   2        450.41        477.17        40.40 o
   6  -8   2       1703.82       1666.95        44.44 o
   7  -8   2       2632.48       2624.42       119.42 o
   8  -8   2       1958.45       1908.06       107.52 o
   9  -8   2       2862.94       2946.10       120.82 o
  10  -8   2       2059.84       2213.27       106.43 o
  11  -8   2       2135.69       2415.88       125.45 o
  12  -8   2       1264.90       1048.29        53.01 o
  -8  -7   2        423.37        435.26        35.21 o
  -7  -7   2        347.70        335.76        33.87 o
  -6  -7   2        469.68        551.13        34.31 o
  -5  -7   2        885.34        915.69        32.51 o
  -4  -7   2       1259.25       1275.71        59.75 o
  -3  -7   2        648.23        580.26        76.00 o
  -2  -7   2       1599.54       1560.80        40.74 o
  -1  -7   2       4642.13       4453.08       193.91 o
   0  -7   2       2808.28       2547.73        41.07 o
   1  -7   2       8262.97       7901.79        57.62 o
   2  -7   2       7722.64       7498.13        61.31 o
   3  -7   2       1334.17       1169.25        45.99 o
   4  -7   2       1359.89       1365.70        81.36 o
   5  -7   2       1948.55       1882.04        78.27 o
   6  -7   2        203.23        229.55        37.07 o
   7  -7   2        214.84        273.11        50.43 o
   8  -7   2         30.31         20.37        35.53 o
   9  -7   2          4.00         18.84        38.47 o
  10  -7   2        417.35        459.76        32.99 o
  11  -7   2        363.92        374.13        65.67 o
  12  -7   2         12.27         57.84        42.95 o
  -9  -6   2        101.29         78.01        63.94 o
  -8  -6   2         34.44         12.88        39.88 o
  -7  -6   2         53.49         37.56        34.00 o
  -6  -6   2        120.31         76.05        40.43 o
  -5  -6   2         41.39         73.60        30.97 o
  -4  -6   2        987.29       1065.07        68.94 o
  -3  -6   2       1370.34       1399.53       122.77 o
  -2  -6   2        412.55        366.62        40.15 o
  -1  -6   2       2650.23       2482.69        78.84 o
   0  -6   2       6715.59       6442.61        65.71 o
   1  -6   2       9810.26       9308.42        70.10 o
   2  -6   2       9810.41       9277.94        74.46 o
   3  -6   2      11245.57      10586.60       292.40 o
   4  -6   2       6857.88       6606.29       285.54 o
   5  -6   2       1763.83       1784.76        48.67 o
   6  -6   2       3050.41       3143.32        51.53 o
   7  -6   2       1647.62       1804.79       131.23 o
   8  -6   2       1218.25       1190.68        86.90 o
   9  -6   2        941.55        999.41        37.39 o
  10  -6   2        409.74        518.48        67.08 o
  11  -6   2        252.98        242.26        45.64 o
  12  -6   2         20.34         44.64        40.74 o
 -10  -5   2        382.60        411.94        34.43 o
  -9  -5   2        913.05        932.15        72.78 o
  -8  -5   2        847.46        775.38        31.01 o
  -7  -5   2        651.72        679.56        34.13 o
  -6  -5   2       1679.74       1587.84        52.04 o
  -5  -5   2       1489.16       1606.09       113.71 o
  -4  -5   2        850.98        856.11        34.85 o
  -3  -5   2        955.91        900.97        69.68 o
  -2  -5   2        181.39        129.00        34.62 o
  -1  -5   2          2.20         -5.22        36.30 o
   0  -5   2        703.51        750.80        57.03 o
   1  -5   2          0.61         20.10        41.22 o
   2  -5   2       1807.83       1684.14        49.04 o
   3  -5   2       7609.65       7459.49       372.15 o
   4  -5   2       5382.95       5486.93       109.54 o
   5  -5   2        184.33        145.94        40.86 o
   6  -5   2       1040.25       1013.43        40.22 o
   7  -5   2       1954.77       2057.07       111.92 o
   8  -5   2        602.99        800.09        94.04 o
   9  -5   2         64.63         75.21        39.58 o
  10  -5   2        318.22        365.77        45.31 o
  11  -5   2        552.79        536.58        45.19 o
  12  -5   2        328.08        276.85        32.05 o
 -10  -4   2        172.02        168.87        27.98 o
  -9  -4   2        871.20        957.52        77.24 o
  -8  -4   2        509.37        501.21        29.67 o
  -7  -4   2       1705.02       1448.05        49.89 o
  -6  -4   2       2786.17       2687.52        56.03 o
  -5  -4   2       3639.50       3361.63        61.17 o
  -4  -4   2      11076.99      11280.89       617.17 o
  -3  -4   2       7563.50       7494.48       365.14 o
  -2  -4   2       1875.21       1675.55        78.16 o
  -1  -4   2       1989.91       1713.76        43.90 o
   0  -4   2       5671.92       5057.54       101.30 o
   1  -4   2       5993.73       5510.37        72.45 o
   2  -4   2        474.12        381.41        45.38 o
   3  -4   2       1692.90       1617.08        63.71 o
   4  -4   2       2170.66       2256.93        91.46 o
   5  -4   2       1982.38       2001.72       203.80 o
   6  -4   2        443.98        426.79        35.69 o
   7  -4   2        123.63        125.33        30.59 o
   8  -4   2         54.52        108.76        40.51 o
   9  -4   2          0.29        -24.78        44.56 o
  10  -4   2          0.14        -17.22        25.28 o
  11  -4   2         54.06         26.66        25.00 o
  12  -4   2        171.68        140.67        28.81 o
 -11  -3   2        103.59        129.93        31.67 o
 -10  -3   2        369.83        363.33        24.08 o
  -9  -3   2         54.79         46.67        31.46 o
  -8  -3   2         24.71         16.32        28.70 o
  -7  -3   2          0.01        -14.05        43.48 o
  -6  -3   2         82.75        151.88        64.49 o
  -5  -3   2       1286.32       1202.02        50.28 o
  -4  -3   2       1101.16       1037.61        72.12 o
  -3  -3   2        159.37        172.38        42.34 o
  -2  -3   2       2346.99       2382.07        56.51 o
  -1  -3   2        353.63        273.92        54.66 o
   0  -3   2       1949.52       1755.11        69.66 o
   1  -3   2       2222.91       1867.31        66.54 o
   2  -3   2       1704.76       1485.35        60.90 o
   3  -3   2      12414.95      12766.43       627.32 o
   4  -3   2       3547.01       3432.02        86.64 o
   5  -3   2       2822.14       2836.98        93.43 o
   6  -3   2       2100.66       2112.96        67.97 o
   7  -3   2       1874.61       2064.71        55.66 o
   8  -3   2       3817.75       3807.89       148.31 o
   9  -3   2        874.69        968.43        32.45 o
  10  -3   2        210.06        221.69        29.84 o
  11  -3   2        407.68        376.56        32.61 o
  12  -3   2        289.35        225.97        27.16 o
 -11  -2   2        579.27        523.44        30.67 o
 -10  -2   2       1045.54       1029.77        46.36 o
  -9  -2   2        641.40        708.11        36.15 o
  -8  -2   2       1240.88       1292.09        47.15 o
  -7  -2   2       2520.01       2620.63        71.56 o
  -6  -2   2        836.21        901.79        66.73 o
  -5  -2   2        383.15        360.39        49.10 o
  -4  -2   2       2010.12       1768.69        80.68 o
  -3  -2   2       5661.45       5409.99        83.11 o
  -2  -2   2       2585.35       2406.20        54.92 o
  -1  -2   2        429.79        439.10        61.69 o
   0  -2   2      18965.69      19409.87       145.53 o
   1  -2   2      23345.70      21849.93       798.96 o
   2  -2   2        161.17        163.41        83.28 o
   3  -2   2        333.31        356.71        48.55 o
   4  -2   2         59.55        103.44        41.32 o
   5  -2   2        672.66        629.61        38.40 o
   6  -2   2        647.53        635.20        37.48 o
   7  -2   2       1235.54       1222.32        36.98 o
   8  -2   2       2652.67       2634.82        72.63 o
   9  -2   2       1127.04       1204.07        44.66 o
  10  -2   2        747.35        750.92        35.10 o
  11  -2   2        577.90        571.33        66.23 o
 -12  -1   2        537.55        443.75        25.58 o
 -11  -1   2         22.20         69.93        31.97 o
 -10  -1   2          2.73          9.32        27.24 o
  -9  -1   2        246.04        237.68        23.98 o
  -8  -1   2         13.44         34.33        35.15 o
  -7  -1   2         60.86        117.04        37.64 o
  -6  -1   2       1067.93       1068.35        41.31 o
  -5  -1   2       5200.56       4818.84        72.80 o
  -4  -1   2       4217.04       4150.00        93.17 o
  -3  -1   2       4430.15       4123.85        81.68 o
  -2  -1   2      10361.11       9639.65       126.34 o
  -1  -1   2       1259.30       1130.58        79.09 o
   0  -1   2       2451.97       2176.18        87.61 o
   2  -1   2      15268.72      15510.78       638.73 o
   3  -1   2       6468.07       6289.23       404.33 o
   4  -1   2        421.51        358.46        28.37 o
   5  -1   2        278.75        266.26        30.71 o
   6  -1   2          2.23         46.64        29.17 o
   7  -1   2         75.91        114.72        28.63 o
   8  -1   2         15.93         11.52        28.17 o
   9  -1   2        356.22        389.20        37.37 o
  10  -1   2         68.39         43.54        24.83 o
  11  -1   2         93.99        107.56        27.73 o
 -12   0   2        205.65        245.57        35.73 o
 -11   0   2        252.15        285.46        28.86 o
 -10   0   2        474.65        508.62        26.48 o
  -9   0   2        804.52        867.21        36.46 o
  -8   0   2        359.07        368.16        53.75 o
  -7   0   2        325.06        363.52        33.68 o
  -6   0   2        217.18        198.66        46.20 o
  -5   0   2        212.98        334.60        56.75 o
  -4   0   2          0.30         36.49        59.14 o
  -3   0   2        232.15        239.83        75.02 o
  -2   0   2       7679.65       9252.90       135.30 o
  -1   0   2         13.05         45.87        73.44 o
   0   0   2       1810.98       1626.29        64.91 o
   1   0   2      10349.66       9676.49       330.34 o
   2   0   2      11056.94      10683.81       277.08 o
   3   0   2       7287.12       6808.96       178.97 o
   4   0   2       4954.86       4218.28       371.71 o
   5   0   2       3195.82       2902.46       281.89 o
   6   0   2       1313.65       1302.05        45.77 o
   7   0   2        755.17        779.68        54.47 o
   8   0   2        278.48        294.07        28.88 o
   9   0   2        687.82        731.70        30.99 o
  10   0   2        363.11        347.96        31.08 o
  11   0   2         20.69         48.91        22.79 o
 -12   1   2        688.97        654.18        35.60 o
 -11   1   2        785.29        772.34        28.45 o
 -10   1   2       1482.80       1476.32        56.19 o
  -9   1   2        465.67        509.25        35.83 o
  -8   1   2       1908.62       2085.35        74.74 o
  -7   1   2       5877.93       6244.05        74.50 o
  -6   1   2       5510.18       5781.97        90.66 o
  -5   1   2       6118.48       6721.89       106.98 o
  -4   1   2       2070.47       2316.43        68.39 o
  -3   1   2       2188.21       2325.26        63.78 o
  -2   1   2       5444.99       5821.14        80.93 o
  -1   1   2       3134.20       3233.87        62.39 o
   0   1   2      24322.04      26455.78       130.59 o
   1   1   2       1262.11       1158.11        84.06 o
   2   1   2        700.09        684.31        57.81 o
   3   1   2       1079.72       1092.46        41.54 o
   4   1   2       2134.90       2112.44        48.52 o
   5   1   2        302.60        284.90        37.02 o
   6   1   2        207.42        218.55        37.21 o
   7   1   2       1212.15       1147.02        43.64 o
   8   1   2       1061.44       1124.77        68.87 o
   9   1   2        642.12        671.19        37.23 o
  10   1   2        867.88        880.37        60.79 o
 -13   2   2          0.35         32.47        25.42 o
 -12   2   2         63.29         69.26        24.73 o
 -11   2   2        182.74        229.88        35.24 o
 -10   2   2         67.61         99.78        48.59 o
  -9   2   2         59.28         83.40        37.35 o
  -8   2   2       1764.88       1783.98        73.74 o
  -7   2   2       4275.12       4018.83        66.21 o
  -6   2   2       6130.24       7018.12       356.67 o
  -5   2   2       6388.26       7214.58        78.17 o
  -4   2   2       3747.41       3774.81        70.85 o
  -3   2   2       7446.93       7645.19        78.49 o
  -2   2   2        168.99        235.35        54.45 o
  -1   2   2       5699.36       5552.17        62.17 o
   0   2   2       4755.80       4475.04        68.80 o
   1   2   2       2146.79       1927.10        67.70 o
   2   2   2      14437.48      13373.22        83.33 o
   3   2   2       1885.11       1664.32       108.31 o
   4   2   2        471.78        382.48        27.64 o
   5   2   2       1912.95       1703.59       101.32 o
   6   2   2        671.61        673.82        41.47 o
   7   2   2        242.96        252.51        31.34 o
   8   2   2        419.02        432.54        27.71 o
   9   2   2        280.66        275.05        26.16 o
  10   2   2          6.12          6.53        28.64 o
 -13   3   2        487.69        445.11        53.07 o
 -12   3   2        756.00        722.93        28.54 o
 -11   3   2        690.06        753.58        50.51 o
 -10   3   2         22.55         47.53        42.80 o
  -9   3   2        216.82        294.80        47.57 o
  -8   3   2        664.33        697.02        69.69 o
  -7   3   2         12.31         10.13        41.56 o
  -6   3   2         41.56         76.56        52.53 o
  -5   3   2        200.03        211.35        47.57 o
  -4   3   2       1887.20       2054.78        48.97 o
  -3   3   2          0.51          2.45        41.84 o
  -2   3   2          9.71         17.77        40.40 o
  -1   3   2       4605.34       4321.72        67.23 o
   0   3   2       1959.04       1610.74        44.22 o
   1   3   2        850.57        786.71        32.18 o
   2   3   2       1596.49       1502.01        65.91 o
   3   3   2       2248.37       2178.10        50.69 o
   4   3   2       3923.09       3939.44        54.46 o
   5   3   2       2227.57       2215.93        44.61 o
   6   3   2       2567.35       2442.27       303.05 o
   7   3   2       3115.54       3050.67       421.29 o
   8   3   2       1186.85       1161.93        38.02 o
   9   3   2       1143.99       1143.67        81.37 o
 -13   4   2        734.78        644.29        42.71 o
 -12   4   2        747.35        789.32        44.76 o
 -11   4   2       1035.52        986.50        35.55 o
 -10   4   2        406.61        333.71        46.51 o
  -9   4   2         28.99         63.83        29.69 o
  -8   4   2        478.94        521.95        42.12 o
  -7   4   2       2029.73       2215.22        69.50 o
  -6   4   2       5252.47       5686.29        61.62 o
  -5   4   2       2157.19       1965.69       105.24 o
  -4   4   2       2831.63       2858.83        49.46 o
  -3   4   2       5456.33       5541.20        51.71 o
  -2   4   2       1181.89        994.00        37.63 o
  -1   4   2       1555.13       1364.19        38.79 o
   0   4   2       2669.73       2420.72        41.87 o
   1   4   2       5306.52       5255.88       113.25 o
   2   4   2        344.75        292.71        28.99 o
   3   4   2        290.16        242.33        26.92 o
   4   4   2         32.79         52.05        28.89 o
   5   4   2        131.09        205.30        33.38 o
   6   4   2        716.44        679.33        99.39 o
   7   4   2        628.27        556.01        94.92 o
   8   4   2        327.44        285.55        30.11 o
   9   4   2        110.19        113.29        23.20 o
 -13   5   2         11.03         18.50        35.89 o
 -12   5   2         32.66         62.10        42.91 o
 -11   5   2         17.55         84.29        46.53 o
 -10   5   2         31.96         45.94        36.41 o
  -9   5   2        245.30        274.68        29.96 o
  -8   5   2        262.79        281.77        31.53 o
  -7   5   2         34.01         37.09        34.08 o
  -6   5   2       5209.27       5487.07       127.56 o
  -5   5   2       6686.53       6934.51       155.09 o
  -4   5   2       1069.41        990.80        41.91 o
  -3   5   2       5580.89       5236.42        43.17 o
  -2   5   2       9582.06       9219.26        83.12 o
  -1   5   2      13448.70      13226.84       247.93 o
   0   5   2      11068.82      10930.78       178.33 o
   1   5   2       6196.38       5968.29       147.68 o
   2   5   2       2988.89       2912.90       104.99 o
   3   5   2       2421.74       2349.17        78.81 o
   4   5   2       1070.89       1053.03        39.36 o
   5   5   2        142.23        134.51        25.53 o
   6   5   2        439.95        465.58        42.96 o
   7   5   2         91.46         26.55        33.90 o
   8   5   2         24.52         44.34        34.75 o
 -13   6   2        949.43        856.72        56.54 o
 -12   6   2        292.67        344.05        62.92 o
 -11   6   2        728.02        717.51        42.74 o
 -10   6   2        786.41        814.38        38.90 o
  -9   6   2        542.06        556.58        33.56 o
  -8   6   2       1016.62       1096.96        47.76 o
  -7   6   2       1723.49       1906.99        54.31 o
  -6   6   2        580.68        607.91        36.10 o
  -5   6   2         49.51         65.10        37.00 o
  -4   6   2         14.48         27.52        30.72 o
  -3   6   2        352.40        327.33        38.39 o
  -2   6   2       4347.32       4252.92        40.98 o
  -1   6   2       5082.51       5082.54        44.36 o
   0   6   2       1303.33       1214.05        56.98 o
   1   6   2       2581.10       2402.82        88.99 o
   2   6   2       3026.52       2925.23        45.47 o
   3   6   2       1211.96       1109.84        31.37 o
   4   6   2        674.50        690.49        27.84 o
   5   6   2        585.08        600.21        28.40 o
   6   6   2        618.08        596.41        70.75 o
   7   6   2        442.85        416.47        35.44 o
   8   6   2        426.28        377.99        31.57 o
 -13   7   2        379.09        329.57        43.64 o
 -12   7   2        538.48        603.72        37.17 o
 -11   7   2       1306.31       1460.56        40.13 o
 -10   7   2       2285.00       2528.68        95.72 o
  -9   7   2       3042.33       3075.14       225.93 o
  -8   7   2       2522.50       2586.58        45.42 o
  -7   7   2       8302.91       8766.54       169.26 o
  -6   7   2       9820.23       9921.01        63.41 o
  -5   7   2       1512.35       1444.16        39.02 o
  -4   7   2       2239.27       2084.00        45.57 o
  -3   7   2       3082.07       3138.19        42.45 o
  -2   7   2       1859.57       1936.43        33.19 o
  -1   7   2        785.73        830.14        35.32 o
   0   7   2        303.01        298.64        30.74 o
   1   7   2       1485.23       1435.45        32.86 o
   2   7   2        321.35        315.53        30.08 o
   3   7   2         84.30        120.05        28.19 o
   4   7   2         14.20        -16.31        36.28 o
   5   7   2         24.24         64.57        29.20 o
   6   7   2          0.86         36.57        25.22 o
   7   7   2         16.10          9.82        62.69 o
 -13   8   2         23.04        -12.95        42.93 o
 -12   8   2         22.47         48.53        35.05 o
 -11   8   2         13.75         24.11        38.26 o
 -10   8   2         38.98         40.87        35.64 o
  -9   8   2        393.00        375.82        65.66 o
  -8   8   2        842.89        831.14        41.77 o
  -7   8   2        937.47        993.26        42.62 o
  -6   8   2        806.34        767.09        51.80 o
  -5   8   2       1444.63       1321.40        33.95 o
  -4   8   2       1682.67       1560.73        38.80 o
  -3   8   2        961.17        907.64        29.76 o
  -2   8   2       2514.34       2380.09        88.07 o
  -1   8   2        925.67        968.26        49.99 o
   0   8   2       1002.19        995.38        31.18 o
   1   8   2       2027.93       2031.21        47.74 o
   2   8   2        567.08        545.43        26.92 o
   3   8   2        969.78       1021.93        32.67 o
   4   8   2        958.62        942.96        58.89 o
   5   8   2        539.36        643.61        47.29 o
   6   8   2        466.99        509.93        53.01 o
 -13   9   2        473.45        467.67        43.27 o
 -12   9   2        890.97        915.30        68.84 o
 -11   9   2        764.62        793.82        33.46 o
 -10   9   2        222.16        218.07        35.15 o
  -9   9   2         29.90         80.20        35.78 o
  -8   9   2        243.17        238.79        54.63 o
  -7   9   2       1387.52       1343.53        44.25 o
  -6   9   2        313.04        336.46        35.38 o
  -5   9   2         40.29         74.28        29.73 o
  -4   9   2        357.72        360.30        30.23 o
  -3   9   2        670.84        618.59        34.54 o
  -2   9   2        231.73        260.20        30.48 o
  -1   9   2         25.81         25.02        33.63 o
   0   9   2         68.22        103.47        37.27 o
   1   9   2         86.29         57.65        31.88 o
   2   9   2        307.84        289.12        39.09 o
   3   9   2        583.16        564.52        26.68 o
   4   9   2        701.26        751.22        48.33 o
   5   9   2        854.84        977.48       121.15 o
 -13  10   2        112.90         80.90        31.47 o
 -12  10   2        520.30        471.92        37.11 o
 -11  10   2        376.47        310.84        31.01 o
 -10  10   2        309.76        281.91        30.36 o
  -9  10   2        566.29        594.35       112.77 o
  -8  10   2        913.37        913.66       132.39 o
  -7  10   2       2767.72       2724.13        95.96 o
  -6  10   2       1491.19       1444.59        34.39 o
  -5  10   2        452.40        484.66        32.98 o
  -4  10   2       1016.48       1070.96        37.19 o
  -3  10   2       2749.01       2811.96        64.23 o
  -2  10   2       2687.33       2832.20        36.04 o
  -1  10   2        804.44        823.08        30.40 o
   0  10   2        530.29        572.19        27.82 o
   1  10   2        226.87        222.21        29.06 o
   2  10   2         58.87         93.28        25.92 o
   3  10   2         59.73         97.31        23.47 o
   4  10   2        284.76        291.64        25.92 o
 -13  11   2         23.45          1.36        57.88 o
 -12  11   2         45.63         48.42        33.32 o
 -11  11   2        117.41        175.51        41.36 o
 -10  11   2         15.91         10.35        38.60 o
  -9  11   2          0.04         38.57        78.77 o
  -8  11   2         16.03         47.88        34.48 o
  -7  11   2        411.39        370.88        32.80 o
  -6  11   2        444.13        374.50        34.67 o
  -5  11   2       1024.60        965.80        29.91 o
  -4  11   2       1846.68       1904.29        33.08 o
  -3  11   2       1714.89       1712.46        63.08 o
  -2  11   2       2179.56       2116.65        49.62 o
  -1  11   2       2538.32       2512.96        41.53 o
   0  11   2       2557.37       2519.61        40.44 o
   1  11   2       1444.33       1431.31        32.16 o
   2  11   2       1008.75        986.92        26.39 o
   3  11   2        466.00        517.79        27.32 o
 -12  12   2        962.25        939.43        46.97 o
 -11  12   2       1165.96       1153.11        54.97 o
 -10  12   2       1496.96       1457.77        39.24 o
  -9  12   2       1034.17        998.69       111.31 o
  -8  12   2       1266.65       1240.08        37.28 o
  -7  12   2       1090.18       1048.48        36.29 o
  -6  12   2        192.38        222.31        26.89 o
  -5  12   2          0.85          9.16        29.98 o
  -4  12   2         97.83         88.68        29.99 o
  -3  12   2         99.45        128.97        24.91 o
  -2  12   2        125.27        151.16        29.69 o
  -1  12   2        547.76        589.55        29.62 o
   0  12   2        406.44        457.13        24.16 o
   1  12   2        156.99        132.38        28.59 o
   2  12   2        520.73        521.15        70.65 o
 -12  13   2        229.95        258.20        36.02 o
 -11  13   2        662.31        623.59        30.44 o
 -10  13   2       1073.27       1015.05       118.11 o
  -9  13   2        779.75        774.39        72.01 o
  -8  13   2       1620.93       1503.29        33.74 o
  -7  13   2       1563.78       1519.64        74.06 o
  -6  13   2       1304.00       1246.70        39.86 o
  -5  13   2        975.96        956.30        61.60 o
  -4  13   2        187.00        204.46        26.23 o
  -3  13   2        820.48        751.39        44.13 o
  -2  13   2        785.17        758.01        71.17 o
  -1  13   2         98.14        152.70        27.81 o
   0  13   2        133.52        172.99        28.19 o
   1  13   2        228.84        275.09        32.04 o
 -11  14   2          0.60        -58.84        90.73 o
 -10  14   2          0.08          1.94        43.36 o
  -9  14   2        119.65        145.22        32.23 o
  -8  14   2        377.64        372.14        29.84 o
  -7  14   2        376.79        383.05        33.98 o
  -6  14   2        515.68        525.53        60.17 o
  -5  14   2        229.50        223.23        29.01 o
  -4  14   2          6.82        -13.34        25.42 o
  -3  14   2        148.86        104.55        25.70 o
  -2  14   2        609.68        581.67        24.23 o
  -1  14   2        620.78        625.38        29.50 o
   0  14   2        367.68        405.73        30.13 o
 -10  15   2        262.80        265.24        51.22 o
  -9  15   2        241.19        282.23        41.26 o
  -8  15   2        312.94        325.14        39.98 o
  -7  15   2        310.46        348.26        49.28 o
  -6  15   2        239.92        315.36        63.39 o
  -5  15   2         34.40         26.75        31.31 o
  -4  15   2        164.38        160.58        36.78 o
  -3  15   2        325.13        338.44        35.79 o
  -2  15   2         17.40         26.22        27.60 o
  -7  16   2       1680.76       1483.75        46.59 o
  -6  16   2       1589.94       1414.70       126.61 o
  -5  16   2        640.89        619.82        36.56 o
   2 -16   3        144.34        137.96        25.44 o
   3 -16   3        694.58        674.19        30.29 o
   4 -16   3        651.79        640.27        59.63 o
   5 -16   3        563.43        532.72        40.93 o
   6 -16   3        801.06        770.65        54.35 o
   7 -16   3        600.73        586.06        64.64 o
   8 -16   3        647.91        583.62        51.68 o
   0 -15   3        216.48        234.48        23.74 o
   1 -15   3        128.39         91.90        28.85 o
   2 -15   3          6.49        -26.02        27.54 o
   3 -15   3         37.75         62.10        25.02 o
   4 -15   3          4.16         -2.70        41.43 o
   5 -15   3          0.43          5.96        25.31 o
   6 -15   3          0.34         34.38        25.24 o
   7 -15   3          0.95        -16.80        24.01 o
   8 -15   3         31.96         99.78        35.20 o
   9 -15   3          5.87          8.59        47.96 o
  -2 -14   3        589.12        522.36        34.02 o
  -1 -14   3        707.45        705.42        30.87 o
   0 -14   3        657.06        675.30        50.14 o
   1 -14   3        310.25        371.26        33.17 o
   2 -14   3        339.74        387.86        37.71 o
   3 -14   3        670.17        624.01        62.38 o
   4 -14   3        827.37        795.00        55.78 o
   5 -14   3       1801.36       1837.23        34.87 o
   6 -14   3       1713.23       1675.03        35.56 o
   7 -14   3        688.98        729.97        44.30 o
   8 -14   3        279.42        274.05        78.29 o
   9 -14   3        414.60        454.40        35.52 o
  10 -14   3        311.63        370.85       111.95 o
  -3 -13   3         43.20         76.22        34.57 o
  -2 -13   3         36.35         95.92        24.77 o
  -1 -13   3        115.31        183.08        42.97 o
   0 -13   3          9.31         46.85        44.39 o
   1 -13   3         20.74         34.41        54.67 o
   2 -13   3         48.29         85.02        29.36 o
   3 -13   3        872.85        836.98        58.95 o
   4 -13   3       1372.50       1407.84        77.50 o
   5 -13   3       1850.33       1844.84        31.86 o
   6 -13   3       1133.76       1132.32        54.16 o
   7 -13   3        555.11        566.96        66.67 o
   8 -13   3        744.47        764.21        52.15 o
   9 -13   3       1107.22       1117.50        32.90 o
  10 -13   3       1113.06       1164.81        37.75 o
  11 -13   3        838.87        767.31        44.57 o
  -4 -12   3        770.40        820.24        42.01 o
  -3 -12   3       1164.29       1244.57        31.99 o
  -2 -12   3       1270.87       1262.57        99.43 o
  -1 -12   3       1035.29       1118.18        84.93 o
   0 -12   3       1910.34       2130.98        54.98 o
   1 -12   3       2153.29       2183.01        50.31 o
   2 -12   3        309.08        288.32        43.37 o
   3 -12   3          0.82         25.83        37.67 o
   4 -12   3         88.83         68.84        35.59 o
   5 -12   3         25.16         43.24        34.83 o
   6 -12   3         84.31         84.33        30.07 o
   7 -12   3        622.84        633.23        32.95 o
   8 -12   3        664.55        765.03       115.44 o
   9 -12   3        265.08        316.48        44.76 o
  10 -12   3        354.39        335.50        35.10 o
  11 -12   3        543.81        513.57        36.09 o
  -5 -11   3        143.27        182.35        34.50 o
  -4 -11   3        326.04        375.06        53.79 o
  -3 -11   3       1186.11       1298.97        36.12 o
  -2 -11   3       1523.29       1645.31        67.32 o
  -1 -11   3       1431.52       1477.17       126.95 o
   0 -11   3       1490.03       1426.96        34.28 o
   1 -11   3       1751.69       1676.02        54.94 o
   2 -11   3       3469.10       3532.27        53.98 o
   3 -11   3       1350.95       1350.85        42.94 o
   4 -11   3        974.71       1051.06        47.23 o
   5 -11   3       1669.42       1579.85        42.77 o
   6 -11   3        251.02        242.06        38.19 o
   7 -11   3        325.10        376.94        35.38 o
   8 -11   3        195.19        185.36        34.99 o
   9 -11   3         14.96         14.21        34.28 o
  10 -11   3        125.41        177.99        57.41 o
  11 -11   3        194.79        249.94        34.73 o
  12 -11   3         42.49         63.33        42.04 o
  -6 -10   3        179.84        240.66        39.18 o
  -5 -10   3        152.22        186.99        26.52 o
  -4 -10   3         86.59         84.11        39.69 o
  -3 -10   3          3.09          1.58        32.38 o
  -2 -10   3        144.63        197.05        29.32 o
  -1 -10   3          6.36         53.81        35.36 o
   0 -10   3         91.52         86.02        42.54 o
   1 -10   3        798.92        828.55        39.06 o
   2 -10   3       2737.71       2817.40        49.01 o
   3 -10   3       1846.77       1885.99        60.19 o
   4 -10   3       2731.08       2606.93        40.09 o
   5 -10   3        917.57        859.00        40.51 o
   6 -10   3         53.18         74.94        51.77 o
   7 -10   3        695.31        701.92        41.00 o
   8 -10   3        502.25        540.76        35.86 o
   9 -10   3        809.71        934.85        45.32 o
  10 -10   3       1018.36        943.99       116.22 o
  11 -10   3       1081.17       1076.15        46.36 o
  12 -10   3        966.13        920.99        44.11 o
  -7  -9   3        575.72        520.23        30.35 o
  -6  -9   3        882.12        845.09       141.56 o
  -5  -9   3        615.87        580.37        42.81 o
  -4  -9   3        946.49        998.76        47.39 o
  -3  -9   3       1600.77       1723.21       147.68 o
  -2  -9   3        269.17        220.97        32.89 o
  -1  -9   3          8.05         26.15        31.68 o
   0  -9   3         51.33         88.76        54.70 o
   1  -9   3        885.74        862.67        38.99 o
   2  -9   3        767.31        741.43        49.48 o
   3  -9   3        210.70        224.43        45.80 o
   4  -9   3        246.70        294.40        34.07 o
   5  -9   3         49.40         49.96        48.39 o
   6  -9   3         17.58         36.02        40.24 o
   7  -9   3          0.38         26.28        40.22 o
   8  -9   3         13.01         65.28        45.42 o
   9  -9   3        106.05        139.40        35.30 o
  10  -9   3        368.71        357.29        32.45 o
  11  -9   3        652.31        652.60        42.79 o
  12  -9   3        293.58        215.92        45.78 o
  -8  -8   3         61.93         84.00        28.01 o
  -7  -8   3        145.96        153.75        52.74 o
  -6  -8   3        376.36        408.78        57.52 o
  -5  -8   3         21.50         83.51        28.16 o
  -4  -8   3        206.62        198.84        35.21 o
  -3  -8   3       2355.55       2408.79        51.98 o
  -2  -8   3        451.43        506.78        36.48 o
  -1  -8   3         87.06         93.88        31.62 o
   0  -8   3        835.78        881.33        35.59 o
   1  -8   3       1848.03       1860.99        43.24 o
   2  -8   3       5885.04       5787.43        49.81 o
   3  -8   3       9728.33       9511.98       135.41 o
   4  -8   3       5593.55       5273.51       185.31 o
   5  -8   3       1620.32       1406.51        99.50 o
   6  -8   3       1983.01       1802.05        41.64 o
   7  -8   3       1374.03       1438.05        99.51 o
   8  -8   3       1104.65       1242.10       125.34 o
   9  -8   3        956.16        972.51        56.97 o
  10  -8   3        298.93        321.48        35.28 o
  11  -8   3        426.46        376.51        67.43 o
  12  -8   3         40.96        -10.92        44.71 o
  -8  -7   3        398.68        403.13        34.58 o
  -7  -7   3        170.20        268.76        42.26 o
  -6  -7   3        124.57        108.47        42.99 o
  -5  -7   3        277.33        257.50        30.59 o
  -4  -7   3         93.30        171.48        32.53 o
  -3  -7   3        179.72        157.04        31.71 o
  -2  -7   3        186.77        135.64        37.64 o
  -1  -7   3          3.16          6.41        32.06 o
   0  -7   3        160.51        143.44        36.69 o
   1  -7   3         65.78         95.57        47.26 o
   2  -7   3        758.43        708.10        39.04 o
   3  -7   3       2397.57       2436.10        48.14 o
   4  -7   3       4933.52       4935.95       118.52 o
   5  -7   3       2382.26       2277.52        51.26 o
   6  -7   3       3344.88       3374.10        47.85 o
   7  -7   3       3097.29       3221.42        99.28 o
   8  -7   3       2085.88       2160.13        68.13 o
   9  -7   3       2123.88       2405.11       288.83 o
  10  -7   3       1028.19       1090.42        53.70 o
  11  -7   3        641.55        625.52        70.26 o
  12  -7   3        382.77        310.81        45.32 o
  -9  -6   3         34.26         52.85        31.69 o
  -8  -6   3        407.84        383.35        30.28 o
  -7  -6   3        905.83        987.24        58.79 o
  -6  -6   3        844.76        772.44        63.82 o
  -5  -6   3       1301.19       1204.47        40.61 o
  -4  -6   3       6235.49       6432.11       213.09 o
  -3  -6   3       5026.02       4776.33       395.82 o
  -2  -6   3       3015.48       2757.12       105.12 o
  -1  -6   3       4698.31       4396.15       216.37 o
   0  -6   3       3276.72       2975.32        49.70 o
   1  -6   3       8225.24       8015.42        65.35 o
   2  -6   3       3777.86       3555.18        66.08 o
   3  -6   3        314.55        250.63        46.14 o
   4  -6   3        540.24        572.02        43.83 o
   5  -6   3         17.72         29.99        38.77 o
   6  -6   3        289.97        260.61        35.58 o
   7  -6   3         25.91          1.91        48.57 o
   8  -6   3         14.70         35.84        41.28 o
   9  -6   3        203.52        217.77        64.29 o
  10  -6   3        168.11        187.12        63.33 o
  11  -6   3        228.71        249.24        45.04 o
  12  -6   3        125.09         73.60        35.80 o
 -10  -5   3         65.16         46.53        28.92 o
  -9  -5   3        146.52        147.27        28.86 o
  -8  -5   3         33.81         51.77        38.91 o
  -7  -5   3          9.74        -27.15        57.14 o
  -6  -5   3        202.48        203.62        64.75 o
  -5  -5   3       2275.52       2138.90        71.58 o
  -4  -5   3       3646.97       3900.27       254.17 o
  -3  -5   3       2655.64       2571.60       105.06 o
  -2  -5   3       5510.15       5423.31       115.02 o
  -1  -5   3       3898.90       3697.11       100.62 o
   0  -5   3       1367.08       1119.34        59.15 o
   1  -5   3       9086.21       8397.16       202.31 o
   2  -5   3       7458.65       7136.98        71.17 o
   3  -5   3      11214.76      10630.93        91.36 o
   4  -5   3       4680.20       4303.89       234.22 o
   5  -5   3        862.84        744.18        42.05 o
   6  -5   3       1390.26       1415.01        65.89 o
   7  -5   3         98.64        150.01        49.21 o
   8  -5   3        622.94        671.91        77.09 o
   9  -5   3       1158.35       1139.85        52.84 o
  10  -5   3        211.69        229.99        62.50 o
  11  -5   3        166.90        145.29        33.57 o
  12  -5   3        110.96        105.25        33.35 o
 -10  -4   3        368.56        368.20        26.41 o
  -9  -4   3        954.33        931.26        62.56 o
  -8  -4   3       1486.34       1513.21        46.49 o
  -7  -4   3       1929.77       1966.50        69.50 o
  -6  -4   3       1478.78       1282.63        50.98 o
  -5  -4   3       1001.89        843.33        49.72 o
  -4  -4   3        621.29        558.11        39.41 o
  -3  -4   3          5.12         11.54        39.37 o
  -2  -4   3       1107.01       1266.18        54.56 o
  -1  -4   3       1680.08       1685.78        50.60 o
   0  -4   3        117.62         95.64        41.53 o
   1  -4   3        141.17        131.77        42.62 o
   2  -4   3        100.93         84.47        55.92 o
   3  -4   3        363.95        383.09        54.93 o
   4  -4   3       1009.23        915.87        40.93 o
   5  -4   3       1379.61       1342.18        50.47 o
   6  -4   3        152.30        139.89        33.96 o
   7  -4   3         87.81         61.48        54.11 o
   8  -4   3       2044.43       2389.39        81.72 o
   9  -4   3       1805.45       1795.88        88.99 o
  10  -4   3        951.80        941.05        33.18 o
  11  -4   3        459.39        446.61        31.30 o
  12  -4   3        539.92        493.81        36.25 o
 -11  -3   3        530.37        540.28        46.30 o
 -10  -3   3        406.78        371.77        30.63 o
  -9  -3   3        957.30        968.95       176.14 o
  -8  -3   3        997.22        991.30        65.47 o
  -7  -3   3       2185.74       2099.14        53.57 o
  -6  -3   3       2380.78       2403.72        72.87 o
  -5  -3   3       2624.62       2444.56        58.90 o
  -4  -3   3       8100.84       7862.97        92.58 o
  -3  -3   3       6249.22       6602.10       301.17 o
  -2  -3   3       2351.92       2159.40        59.39 o
  -1  -3   3         24.17          6.01        47.94 o
   0  -3   3        841.12        653.73        48.65 o
   1  -3   3       9712.56       8721.04       241.88 o
   2  -3   3      11700.91      10015.84       262.32 o
   3  -3   3       1814.00       1768.53       137.07 o
   4  -3   3        921.61        884.75        59.53 o
   5  -3   3       3152.40       3386.73        63.84 o
   6  -3   3        146.34        187.46        40.92 o
   7  -3   3        118.86        170.51        41.10 o
   8  -3   3         18.93         44.87        33.81 o
   9  -3   3         27.38         30.97        26.14 o
  10  -3   3        135.43        137.47        25.73 o
  11  -3   3        207.44        199.63        33.26 o
 -11  -2   3         46.66         87.06        27.79 o
 -10  -2   3          9.22         42.54        24.96 o
  -9  -2   3         89.18         65.71        27.63 o
  -8  -2   3        352.98        306.32        38.60 o
  -7  -2   3         14.55         50.19        36.54 o
  -6  -2   3          5.18         82.46        65.22 o
  -5  -2   3        396.26        382.41        48.05 o
  -4  -2   3        725.02        763.45        75.13 o
  -3  -2   3        431.73        420.87        78.11 o
  -2  -2   3        565.20        462.27        89.19 o
  -1  -2   3        125.29        145.96        51.65 o
   0  -2   3       3836.01       3610.10        82.89 o
   1  -2   3       5305.53       4514.07       123.33 o
   2  -2   3       2621.20       2393.59       239.03 o
   3  -2   3      10383.19      10104.11       384.43 o
   4  -2   3       9139.77       9779.25        88.22 o
   5  -2   3       5154.48       5330.46       464.31 o
   6  -2   3       1144.99       1046.75        37.15 o
   7  -2   3       1977.36       2120.58        64.75 o
   8  -2   3       3024.16       3340.55        77.24 o
   9  -2   3        881.62        845.78        68.41 o
  10  -2   3        232.02        245.75        28.84 o
  11  -2   3         36.51         81.90        28.40 o
 -12  -1   3        752.22        703.68        28.49 o
 -11  -1   3        473.34        459.82        33.88 o
 -10  -1   3        440.20        405.63        23.61 o
  -9  -1   3        423.08        398.72        35.43 o
  -8  -1   3       1220.31       1244.07        42.07 o
  -7  -1   3       3246.93       3597.85       160.69 o
  -6  -1   3       2613.57       2669.10       227.69 o
  -5  -1   3       3992.18       4079.42       289.87 o
   0  -1   3         78.89         99.40       114.12 o
   1  -1   3         31.88         12.29       108.15 o
   2  -1   3        802.65        725.47        40.03 o
   3  -1   3       1352.93       1271.31        59.76 o
   4  -1   3       2232.18       2129.45       120.59 o
   5  -1   3       2719.70       2738.62       100.69 o
   6  -1   3        569.64        593.07        35.04 o
   7  -1   3        887.25        852.03        32.10 o
   8  -1   3       1883.61       1904.51        45.10 o
   9  -1   3        638.34        624.61        30.96 o
  10  -1   3        645.30        561.52        28.29 o
  11  -1   3        401.92        310.92        32.69 o
 -12   0   3        133.09        129.40        24.77 o
 -11   0   3        209.00        242.73        28.57 o
 -10   0   3        129.76        126.53        27.44 o
  -9   0   3        180.84        169.62        30.67 o
  -8   0   3         12.66         26.20        58.30 o
  -7   0   3       1946.73       2138.27        75.05 o
  -6   0   3       4946.30       5622.96        85.50 o
  -5   0   3       7629.93       8612.51        89.49 o
  -4   0   3       7836.67       8312.09        92.52 o
  -3   0   3      16209.92      19539.33       164.22 o
  -2   0   3       2358.45       2541.89        79.24 o
  -1   0   3         56.49         25.51        85.54 o
   0   0   3      15909.77      15700.04      1113.07 o
   1   0   3       1062.82        937.80        51.37 o
   2   0   3       1668.48       1499.28        68.11 o
   3   0   3       3584.79       3467.62       115.33 o
   4   0   3        672.36        676.33        32.33 o
   5   0   3          1.36         -1.83        32.56 o
   6   0   3        175.00        245.87        33.33 o
   7   0   3          9.10         31.43        29.14 o
   8   0   3          5.39          2.23        24.69 o
   9   0   3         16.92         30.60        25.78 o
  10   0   3         23.29         25.84        27.99 o
 -12   1   3        412.93        448.47        48.70 o
 -11   1   3        391.04        363.52        26.26 o
 -10   1   3        401.12        331.02        35.13 o
  -9   1   3        370.68        499.69        65.43 o
  -8   1   3        624.83        658.44        51.47 o
  -7   1   3        157.84        108.98        68.75 o
  -6   1   3        169.32        182.83        49.57 o
  -5   1   3        947.02       1175.20        85.42 o
  -4   1   3       1543.04       1715.45        47.83 o
  -3   1   3       8648.52       9838.44       207.30 o
  -2   1   3       2742.14       2929.39        77.44 o
  -1   1   3        216.11        275.72        59.83 o
   0   1   3      10850.14       9816.46       448.75 o
   1   1   3      10424.30       9640.44       257.26 o
   2   1   3       4119.59       3954.39       210.03 o
   3   1   3       1498.26       1378.63        49.16 o
   4   1   3       1860.41       1760.50        66.49 o
   5   1   3       1116.57       1072.85        42.35 o
   6   1   3        640.79        650.87        73.80 o
   7   1   3       1672.01       1638.77       138.04 o
   8   1   3        659.97        655.47        37.94 o
   9   1   3        535.44        614.70        73.76 o
  10   1   3        354.82        334.90        29.63 o
 -13   2   3        641.63        621.74        42.04 o
 -12   2   3        931.28        898.49        28.99 o
 -11   2   3       2067.94       2003.40        30.91 o
 -10   2   3       2285.40       2379.20        71.11 o
  -9   2   3        305.47        349.93        46.70 o
  -8   2   3        463.92        443.41        69.24 o
  -7   2   3       2106.18       2179.84        77.42 o
  -6   2   3       3181.74       3605.15        65.52 o
  -5   2   3       2191.64       2345.35        62.11 o
  -4   2   3        191.17        161.64        41.77 o
  -3   2   3         46.73         42.09        55.01 o
  -2   2   3          6.86        -18.81        46.91 o
  -1   2   3        254.07        243.60        40.26 o
   0   2   3        530.97        472.61        38.36 o
   1   2   3       1346.68       1270.94        60.95 o
   2   2   3        158.43        152.76        30.02 o
   3   2   3          0.16         -5.85        38.55 o
   4   2   3         28.91         28.77        39.18 o
   5   2   3        181.17        217.92        33.19 o
   6   2   3        743.25        776.46        47.98 o
   7   2   3        542.32        565.07        36.29 o
   8   2   3        834.09        988.08        50.49 o
   9   2   3       1224.67       1306.34        52.65 o
  10   2   3        400.04        399.28        30.65 o
 -13   3   3         18.26         43.58        28.11 o
 -12   3   3        181.01        167.19        34.53 o
 -11   3   3        565.00        632.17        47.80 o
 -10   3   3        149.00        242.41        66.00 o
  -9   3   3          2.38          4.50        64.59 o
  -8   3   3       1570.04       1801.90        46.58 o
  -7   3   3       2846.66       3069.75       194.96 o
  -6   3   3       2824.83       2886.64       129.57 o
  -5   3   3       5382.38       6145.54        57.77 o
  -4   3   3       5652.81       6115.63        65.42 o
  -3   3   3       2411.84       2174.01        45.61 o
  -2   3   3          9.63         -4.75        37.13 o
  -1   3   3       4032.40       3752.86        46.72 o
   0   3   3       8142.84       7888.15       116.21 o
   1   3   3      10712.45      11041.96       199.50 o
   2   3   3       8392.83       8574.50       162.07 o
   3   3   3       1383.10       1193.30       140.77 o
   4   3   3       2219.00       2246.07        50.27 o
   5   3   3       1196.85       1191.13       104.25 o
   6   3   3        252.53        276.42        39.56 o
   7   3   3        173.51        290.20        86.73 o
   8   3   3         74.16        108.05        32.63 o
   9   3   3          0.47         45.77        25.32 o
 -13   4   3        304.05        336.73        67.01 o
 -12   4   3        459.75        473.98        69.09 o
 -11   4   3        383.02        376.48        35.81 o
 -10   4   3         72.88        103.44        45.41 o
  -9   4   3         31.96         79.99        32.98 o
  -8   4   3        102.65         74.26        43.72 o
  -7   4   3        176.64        196.81        34.80 o
  -6   4   3        528.56        570.07        42.04 o
  -5   4   3        191.33        234.56        58.47 o
  -4   4   3         53.35        101.07        35.49 o
  -3   4   3       1739.24       1920.41        36.04 o
  -2   4   3        111.46         99.10        30.05 o
  -1   4   3       6385.23       6239.45       124.92 o
   0   4   3       3636.71       3458.94        40.45 o
   1   4   3       5466.08       5358.97        85.31 o
   2   4   3       5877.42       5737.83       305.72 o
   3   4   3       2102.08       1918.28        77.21 o
   4   4   3       1884.38       1879.61       147.17 o
   5   4   3       1691.36       1907.61        70.50 o
   6   4   3       1312.73       1371.11       183.95 o
   7   4   3       1121.64       1058.33       178.70 o
   8   4   3       1034.49        968.90       180.69 o
 -13   5   3        615.01        567.05        44.98 o
 -12   5   3        784.82        847.42        39.88 o
 -11   5   3        442.82        494.93        35.85 o
 -10   5   3          9.44         40.40        54.59 o
  -9   5   3       1120.08       1254.96        43.72 o
  -8   5   3       3143.50       3451.63       236.49 o
  -7   5   3       1999.77       2125.32        54.98 o
  -6   5   3       7787.76       8401.25        52.79 o
  -5   5   3      10307.29      10976.99       197.54 o
  -4   5   3       6986.72       7096.49        55.74 o
  -3   5   3       3445.41       3359.05        37.51 o
  -2   5   3        799.75        725.74        32.12 o
  -1   5   3        337.44        365.47        40.08 o
   0   5   3        109.99        148.18        28.89 o
   1   5   3        403.54        392.10        28.31 o
   2   5   3          3.30         11.23        28.71 o
   3   5   3        200.78        196.32        29.44 o
   4   5   3        452.89        500.49        40.38 o
   5   5   3        502.09        535.58        36.65 o
   6   5   3        400.76        449.78        58.28 o
   7   5   3        515.70        525.80       178.12 o
   8   5   3        459.74        455.22        89.67 o
 -13   6   3         49.48         25.12        33.77 o
 -12   6   3         16.24         37.03        37.31 o
 -11   6   3          2.58         15.69        28.76 o
 -10   6   3         67.57        104.23        32.44 o
  -9   6   3       1206.18       1398.53        50.69 o
  -8   6   3       2461.36       2393.94        38.77 o
  -7   6   3       3055.25       3298.29        53.71 o
  -6   6   3       5367.49       5481.14        54.36 o
  -5   6   3       3098.54       2857.72        59.74 o
  -4   6   3       5489.98       5221.07       112.81 o
  -3   6   3       3947.11       3813.52        36.33 o
  -2   6   3       3192.69       3009.36        55.50 o
  -1   6   3       8740.99       8577.31       142.42 o
   0   6   3       7826.60       7621.97       170.42 o
   1   6   3       3663.95       3628.59        81.93 o
   2   6   3        203.26        187.24        29.86 o
   3   6   3         38.00        -10.96        41.72 o
   4   6   3        289.11        306.89        27.12 o
   5   6   3        116.50        103.02        24.56 o
   6   6   3        102.86        132.66        32.50 o
   7   6   3        102.53         81.27        40.57 o
 -13   7   3        846.87        658.49        64.16 o
 -12   7   3       1145.69       1163.38       155.05 o
 -11   7   3       1149.59       1215.46        39.90 o
 -10   7   3        279.27        286.54        31.37 o
  -9   7   3        356.82        378.96        34.16 o
  -8   7   3        620.74        620.73        35.87 o
  -7   7   3        255.77        321.19        33.79 o
  -6   7   3         12.82         33.22        30.95 o
  -5   7   3         78.20         75.03        35.16 o
  -4   7   3        246.81        251.57        28.87 o
  -3   7   3        576.45        564.16        29.15 o
  -2   7   3       1232.30       1131.36        32.85 o
  -1   7   3       2257.34       2242.98        58.84 o
   0   7   3       2529.17       2547.51        35.97 o
   1   7   3        847.37        915.81        31.47 o
   2   7   3         86.04        134.03        28.76 o
   3   7   3        528.74        612.66        35.53 o
   4   7   3        608.62        660.47        34.71 o
   5   7   3        454.63        503.99        49.84 o
   6   7   3        869.36        920.97        37.19 o
   7   7   3        886.67        804.01        44.30 o
 -13   8   3        770.63        785.82        96.47 o
 -12   8   3        730.53        712.77        38.94 o
 -11   8   3       1378.18       1501.15        40.59 o
 -10   8   3       1761.38       1868.81        72.06 o
  -9   8   3       2504.24       2594.72       130.99 o
  -8   8   3       3698.53       3766.93        57.34 o
  -7   8   3       5124.25       5016.86        59.46 o
  -6   8   3       1860.67       1892.12        45.39 o
  -5   8   3        605.95        605.33        36.27 o
  -4   8   3        452.63        473.65        29.38 o
  -3   8   3        105.68        140.54        30.69 o
  -2   8   3       1513.56       1510.40        33.39 o
  -1   8   3       2959.55       2876.26        46.47 o
   0   8   3       1510.65       1615.73        32.89 o
   1   8   3        357.75        341.63        29.71 o
   2   8   3         39.94         65.48        30.15 o
   3   8   3        191.22        207.58        26.56 o
   4   8   3         41.37         67.05        31.35 o
   5   8   3        312.66        386.47        33.28 o
   6   8   3          4.43         34.46        25.21 o
 -13   9   3         47.57         27.16        34.30 o
 -12   9   3          0.27         50.55        44.11 o
 -11   9   3        178.09        202.26        29.95 o
 -10   9   3        288.84        309.89        34.37 o
  -9   9   3         90.57         93.08        36.74 o
  -8   9   3         31.80         64.04        35.05 o
  -7   9   3        928.79        960.18        41.57 o
  -6   9   3        526.30        502.05        61.11 o
  -5   9   3         56.78         85.67        34.51 o
  -4   9   3        191.37        250.67        56.95 o
  -3   9   3       2446.40       2360.53        86.34 o
  -2   9   3       2915.11       2801.30        43.38 o
  -1   9   3       1459.12       1518.61        31.94 o
   0   9   3       3082.98       3150.43        39.15 o
   1   9   3       2572.21       2694.71        39.60 o
   2   9   3        561.32        553.34        48.83 o
   3   9   3        556.11        575.91        27.52 o
   4   9   3        632.91        692.74        31.56 o
   5   9   3        773.00        809.92        29.17 o
 -13  10   3        127.92         96.46        34.36 o
 -12  10   3        190.91        172.37        29.87 o
 -11  10   3        673.57        654.42        64.68 o
 -10  10   3       1211.32       1260.26        39.58 o
  -9  10   3        596.92        548.13        35.89 o
  -8  10   3        351.06        377.09        77.09 o
  -7  10   3       1380.29       1460.66        42.67 o
  -6  10   3       1227.86       1370.17        42.99 o
  -5  10   3         46.48         81.64        46.46 o
  -4  10   3         10.77          0.60        34.15 o
  -3  10   3         32.46         53.75        40.95 o
  -2  10   3         14.33         23.99        29.45 o
  -1  10   3        125.18         99.15        27.91 o
   0  10   3       1316.32       1330.25        42.16 o
   1  10   3       1421.30       1506.87        62.59 o
   2  10   3        288.47        304.74        23.41 o
   3  10   3        638.36        624.97        55.41 o
   4  10   3       1186.48       1160.35        28.74 o
 -13  11   3          5.81         36.18        41.42 o
 -12  11   3        218.44        284.28        75.72 o
 -11  11   3        343.81        346.96        53.05 o
 -10  11   3       1061.45       1044.39        37.36 o
  -9  11   3        761.44        800.70        82.62 o
  -8  11   3       1440.05       1426.80        34.59 o
  -7  11   3       4009.05       3914.10       160.61 o
  -6  11   3       1364.77       1275.53        49.00 o
  -5  11   3        698.76        666.75        27.71 o
  -4  11   3       1174.20       1154.24        31.41 o
  -3  11   3       1505.70       1419.82        34.41 o
  -2  11   3       1637.51       1550.42        30.47 o
  -1  11   3        687.60        700.75        48.69 o
   0  11   3         92.43        119.38        26.99 o
   1  11   3         84.88         64.08        25.14 o
   2  11   3        174.35        189.82        23.07 o
   3  11   3         53.47         63.79        25.86 o
 -12  12   3         68.51        133.14        87.37 o
 -11  12   3         41.81        100.66        74.60 o
 -10  12   3         18.87         61.64        29.29 o
  -9  12   3         63.78         13.08        40.34 o
  -8  12   3        779.68        862.43        32.19 o
  -7  12   3       1130.73       1114.92        96.67 o
  -6  12   3       1525.57       1532.81        80.83 o
  -5  12   3       2426.16       2294.27       159.53 o
  -4  12   3       1314.52       1324.74        61.66 o
  -3  12   3       1003.03        989.69        31.31 o
  -2  12   3       1281.21       1279.55        34.79 o
  -1  12   3       1490.32       1529.44        31.64 o
   0  12   3       1231.72       1142.77        70.97 o
   1  12   3        345.68        364.78        56.29 o
   2  12   3        318.71        337.84        27.23 o
 -12  13   3        714.91        620.30        54.73 o
 -11  13   3        573.76        554.23        56.84 o
 -10  13   3        586.32        623.39        34.17 o
  -9  13   3        424.97        393.71        33.41 o
  -8  13   3        242.47        329.08        45.60 o
  -7  13   3          1.26         54.31        47.29 o
  -6  13   3          6.18         20.83        26.00 o
  -5  13   3          4.60         39.19        23.58 o
  -4  13   3        267.23        259.83        26.16 o
  -3  13   3          2.17         66.65        25.06 o
  -2  13   3          8.58         61.33        30.94 o
  -1  13   3         76.57        109.84        22.63 o
   0  13   3         81.96        124.10        43.18 o
   1  13   3        153.59        182.36        36.81 o
 -11  14   3        379.54        381.95        45.11 o
 -10  14   3        646.31        623.47        53.67 o
  -9  14   3        760.40        700.48        30.92 o
  -8  14   3        738.30        668.51        44.43 o
  -7  14   3        400.22        411.40        31.62 o
  -6  14   3        703.07        633.95        35.22 o
  -5  14   3        568.97        551.09        47.82 o
  -4  14   3        250.60        275.91        44.58 o
  -3  14   3        616.43        623.39        29.35 o
  -2  14   3        647.79        648.62        41.08 o
  -1  14   3        678.91        675.05        84.74 o
 -10  15   3          5.06         55.01        40.14 o
  -9  15   3         53.43         58.48        27.42 o
  -8  15   3        249.77        268.75        64.71 o
  -7  15   3         76.04         43.76        26.29 o
  -6  15   3         29.81         -3.95        36.97 o
  -5  15   3         80.19         68.44        25.68 o
  -4  15   3        105.36         75.56        29.16 o
  -3  15   3        328.45        298.16        36.56 o
   2 -16   4        148.96        182.34        25.81 o
   3 -16   4        169.31        183.43        26.02 o
   4 -16   4        175.86        157.84        23.68 o
   5 -16   4        104.32        133.71        25.21 o
   6 -16   4         39.74         72.04        25.98 o
   7 -16   4        133.96        131.93        29.86 o
   0 -15   4         85.50        143.25        40.87 o
   1 -15   4         98.53         80.23        24.63 o
   2 -15   4        214.45        227.91        27.32 o
   3 -15   4        508.48        540.70        45.03 o
   4 -15   4        421.89        441.02        47.26 o
   5 -15   4        572.82        588.94        51.40 o
   6 -15   4        667.12        622.22        63.69 o
   7 -15   4        474.93        469.95        27.27 o
   8 -15   4        655.99        653.51        68.36 o
   9 -15   4        514.56        484.25        35.50 o
  -2 -14   4        284.75        224.85        26.28 o
  -1 -14   4         63.01         88.18        40.04 o
   0 -14   4         28.72         51.65        29.64 o
   1 -14   4        205.69        279.13        33.31 o
   2 -14   4        245.10        310.31        27.90 o
   3 -14   4         33.88         75.48        69.33 o
   4 -14   4          6.76        -31.35        36.28 o
   5 -14   4         39.13         80.94        33.94 o
   6 -14   4         15.82         28.62        25.28 o
   7 -14   4          4.50          7.13        25.76 o
   8 -14   4        309.65        335.15        43.81 o
   9 -14   4        797.32        779.56        36.59 o
  10 -14   4       1255.10       1206.60        71.10 o
  -3 -13   4        463.89        472.85        67.22 o
  -2 -13   4        862.52        848.47        30.46 o
  -1 -13   4        556.44        547.23        30.18 o
   0 -13   4        863.13        955.44        30.24 o
   1 -13   4       1134.39       1121.77        31.53 o
   2 -13   4       2018.84       2095.11        62.12 o
   3 -13   4       1759.33       1832.35        37.77 o
   4 -13   4        867.27        893.59        58.79 o
   5 -13   4       1980.48       2004.43        46.27 o
   6 -13   4       1143.45       1231.86        43.67 o
   7 -13   4        217.87        246.73        29.27 o
   8 -13   4        406.09        492.52        35.24 o
   9 -13   4        316.46        318.15        34.84 o
  10 -13   4         10.94         70.97        40.95 o
  -4 -12   4         14.51          9.27        32.29 o
  -3 -12   4          8.96        -42.64        32.55 o
  -2 -12   4         12.90        -24.25        35.40 o
  -1 -12   4         32.29         73.82        38.58 o
   0 -12   4        261.26        300.87        40.99 o
   1 -12   4        153.32        216.60        46.53 o
   2 -12   4        926.29        989.35        35.83 o
   3 -12   4       2533.06       2483.31        46.52 o
   4 -12   4       3245.04       3286.64        39.58 o
   5 -12   4       3659.17       3739.59        40.61 o
   6 -12   4       1358.09       1465.53        51.07 o
   7 -12   4        595.53        684.96        42.63 o
   8 -12   4        545.95        602.25        35.01 o
   9 -12   4       1066.14       1138.36        37.77 o
  10 -12   4        995.92       1028.41        66.16 o
  11 -12   4        484.01        483.05        37.01 o
  -5 -11   4        735.75        716.29       116.36 o
  -4 -11   4        886.58       1004.93       116.09 o
  -3 -11   4       1831.12       1957.36       133.77 o
  -2 -11   4       2244.40       2427.46        46.48 o
  -1 -11   4        828.87        824.32        31.22 o
   0 -11   4        130.99        194.50        30.53 o
   1 -11   4        247.56        270.81        36.67 o
   2 -11   4         54.13         75.51        48.29 o
   3 -11   4        539.18        613.93        38.16 o
   4 -11   4        430.49        443.48        38.17 o
   5 -11   4         19.93         61.35        37.44 o
   6 -11   4          0.36         34.18        30.38 o
   7 -11   4         89.16        161.24        31.06 o
   8 -11   4        172.04        221.75        93.98 o
   9 -11   4        109.50        166.35        40.70 o
  10 -11   4        131.43        141.61        30.05 o
  11 -11   4        376.02        396.55        35.58 o
  -6 -10   4        192.34        222.57        38.85 o
  -5 -10   4        813.06        931.32       129.49 o
  -4 -10   4       1163.82       1325.20       116.48 o
  -3 -10   4       2086.98       2245.41       158.66 o
  -2 -10   4       1559.02       1478.64        33.02 o
  -1 -10   4       1355.19       1502.47       106.55 o
   0 -10   4       1843.61       1795.99        91.50 o
   1 -10   4       1300.42       1231.50        48.40 o
   2 -10   4       1661.18       1575.04        65.95 o
   3 -10   4       2398.60       2398.72        82.92 o
   4 -10   4       2561.97       2597.80        67.51 o
   5 -10   4        422.04        370.05        35.47 o
   6 -10   4        239.04        247.54        39.64 o
   7 -10   4       1078.89       1135.02        47.45 o
   8 -10   4        415.76        419.09        32.23 o
   9 -10   4        195.46        190.51        31.86 o
  10 -10   4        206.29        243.16        70.70 o
  11 -10   4        215.74        240.82        36.35 o
  -7  -9   4        164.55        233.35        57.61 o
  -6  -9   4          1.43        -75.79        57.25 o
  -5  -9   4         17.71         -4.07        48.19 o
  -4  -9   4         50.18         69.83        32.85 o
  -3  -9   4          7.13        -15.63        34.48 o
  -2  -9   4        244.71        245.91        32.70 o
  -1  -9   4         12.22         65.02        32.53 o
   0  -9   4          8.75        -26.51        32.19 o
   1  -9   4        177.76        231.84        39.27 o
   2  -9   4       1442.51       1386.22        50.12 o
   3  -9   4       2232.51       2158.23        38.80 o
   4  -9   4       2989.39       2949.98        48.12 o
   5  -9   4        182.23        161.28        41.30 o
   6  -9   4          3.85        -15.43        32.46 o
   7  -9   4       1240.99       1382.35        49.46 o
   8  -9   4       1396.95       1416.76        81.85 o
   9  -9   4       1481.65       1529.72        91.48 o
  10  -9   4       1378.80       1541.77        49.54 o
  11  -9   4       1115.88       1119.07        49.60 o
  12  -9   4        471.08        387.96        67.99 o
  -8  -8   4        131.19        213.53        32.65 o
  -7  -8   4        342.74        336.98        43.57 o
  -6  -8   4        877.29        812.66        46.06 o
  -5  -8   4        340.37        396.88        33.59 o
  -4  -8   4        789.33        847.72        32.58 o
  -3  -8   4       1958.35       1861.04        42.90 o
  -2  -8   4       1010.58        987.33        66.69 o
  -1  -8   4       1341.50       1278.81        41.74 o
   0  -8   4       1220.18       1151.68        76.97 o
   1  -8   4       1532.29       1485.42        50.09 o
   2  -8   4       4187.99       4067.52        52.44 o
   3  -8   4       3120.21       3222.18        47.96 o
   4  -8   4         97.82         80.69        49.98 o
   5  -8   4          2.03        -15.14        51.15 o
   6  -8   4          1.67         -7.82        33.48 o
   7  -8   4         60.03         67.62        30.49 o
   8  -8   4        316.88        351.67        38.26 o
   9  -8   4        502.79        533.08        38.27 o
  10  -8   4        399.01        395.41        36.12 o
  11  -8   4        556.86        539.94        65.26 o
  12  -8   4        329.36        254.01        48.10 o
  -9  -7   4          1.42        -17.72        41.73 o
  -8  -7   4          5.48         -4.14        39.72 o
  -7  -7   4         70.08         23.57        55.95 o
  -6  -7   4        431.73        398.74        59.32 o
  -5  -7   4         55.77         78.99        30.47 o
  -4  -7   4        409.86        444.64        39.11 o
  -3  -7   4       1108.14       1225.07        39.81 o
  -2  -7   4        683.20        647.21        34.11 o
  -1  -7   4       2530.19       2526.00        45.07 o
   0  -7   4       2171.31       2075.23        39.01 o
   1  -7   4       3095.99       2864.68        46.46 o
   2  -7   4       7773.23       7203.14        55.98 o
   3  -7   4      10859.00      10426.76        69.30 o
   4  -7   4       9190.13       8928.72       104.54 o
   5  -7   4       1155.70       1152.55        38.83 o
   6  -7   4          8.69         14.63        33.63 o
   7  -7   4         65.72         72.83        32.74 o
   8  -7   4        637.13        720.34        41.03 o
   9  -7   4        355.22        460.29        48.26 o
  10  -7   4          1.42        -17.45        44.99 o
  11  -7   4         18.85         12.29        61.64 o
  12  -7   4          1.80         44.61        30.25 o
  -9  -6   4        104.03        110.43        39.73 o
  -8  -6   4        399.29        403.17        59.38 o
  -7  -6   4        833.11        848.97        45.64 o
  -6  -6   4        681.91        643.24        47.18 o
  -5  -6   4        238.39        222.71        47.82 o
  -4  -6   4        431.34        442.44        36.85 o
  -3  -6   4       1880.81       1983.33       123.44 o
  -2  -6   4        662.27        698.01        63.52 o
  -1  -6   4       1308.89       1180.89        41.49 o
   0  -6   4       1372.14       1400.47        40.86 o
   1  -6   4        248.62        254.56        54.54 o
   2  -6   4       1421.93       1258.71        66.33 o
   3  -6   4       3655.83       3143.86        47.36 o
   4  -6   4       3448.85       3053.75        53.34 o
   5  -6   4       2608.31       2399.26        42.87 o
   6  -6   4       2786.21       2726.76       112.44 o
   7  -6   4        852.36        858.72        80.11 o
   8  -6   4       1199.90       1268.33        44.88 o
   9  -6   4       1487.08       1493.86        73.41 o
  10  -6   4        559.66        513.36        67.13 o
  11  -6   4        392.18        344.62        43.17 o
 -10  -5   4        100.78        119.88        27.40 o
  -9  -5   4        380.59        227.02        57.69 o
  -8  -5   4       1063.58       1084.00        63.41 o
  -7  -5   4       2363.72       2274.85        53.28 o
  -6  -5   4       4691.94       4336.77        63.30 o
  -5  -5   4       4276.02       3936.12        62.38 o
  -4  -5   4       2278.34       2338.00       103.85 o
  -3  -5   4       1396.32       1230.19        92.08 o
  -2  -5   4       5371.79       5145.75       132.45 o
  -1  -5   4       1952.37       1769.73        93.92 o
   0  -5   4         26.21         37.10        44.10 o
   1  -5   4       3243.82       3056.93        55.23 o
   2  -5   4       1513.64       1494.96        47.75 o
   3  -5   4        199.29        249.90        52.77 o
   4  -5   4          8.78         18.99        30.61 o
   5  -5   4        298.83        262.60        38.06 o
   6  -5   4        529.18        531.07        38.79 o
   7  -5   4        344.22        341.94        43.07 o
   8  -5   4        176.51        185.48        68.71 o
   9  -5   4         58.84         39.06        46.33 o
  10  -5   4         55.11         40.83        41.55 o
  11  -5   4        157.29        136.59        39.87 o
 -10  -4   4         10.63         56.65        40.23 o
  -9  -4   4         66.64        110.64        33.29 o
  -8  -4   4         54.92         53.81        38.99 o
  -7  -4   4         33.13        -21.28        46.15 o
  -6  -4   4        618.99        565.89        64.44 o
  -5  -4   4       3095.53       2988.62        73.27 o
  -4  -4   4       4952.98       4802.88        65.88 o
  -3  -4   4       1130.86        962.37        52.23 o
  -2  -4   4       1328.05       1162.38        46.96 o
  -1  -4   4       3001.00       2732.94        63.68 o
   0  -4   4       3617.39       3404.89        66.74 o
   1  -4   4       5442.91       4690.49       139.16 o
   2  -4   4       1952.26       1888.57        60.35 o
   3  -4   4       2338.95       2019.09       102.22 o
   4  -4   4       2068.63       1825.27       111.01 o
   5  -4   4       3433.83       3350.21       172.04 o
   6  -4   4       2222.97       2207.05        57.48 o
   7  -4   4        429.04        348.34        35.24 o
   8  -4   4       1671.28       1748.08        84.09 o
   9  -4   4       1217.55       1244.06        36.08 o
  10  -4   4        305.12        286.89        30.65 o
  11  -4   4         62.52         70.79        29.62 o
 -11  -3   4        877.26        903.65        83.41 o
 -10  -3   4        545.79        508.70        31.08 o
  -9  -3   4        460.77        554.62        48.34 o
  -8  -3   4        468.12        490.50        43.87 o
  -7  -3   4       1817.84       1590.73        54.70 o
  -6  -3   4       2222.36       2106.21        55.19 o
  -5  -3   4          5.60         64.73        65.50 o
  -4  -3   4        636.42        700.51        69.08 o
  -3  -3   4          3.22        -10.50        50.40 o
  -2  -3   4         34.12          8.86        54.36 o
  -1  -3   4         46.32         67.27        59.00 o
   0  -3   4        183.47        192.07        47.52 o
   1  -3   4        859.52        858.03        82.57 o
   2  -3   4        290.83        370.00        55.81 o
   3  -3   4       1910.35       1747.84       227.20 o
   4  -3   4       1962.19       1845.57        90.04 o
   5  -3   4       2337.09       2472.73        51.25 o
   6  -3   4       3640.59       3757.63       121.41 o
   7  -3   4       3115.38       3078.30       310.91 o
   8  -3   4       2216.20       2171.13       233.27 o
   9  -3   4       1231.16       1205.96        59.60 o
  10  -3   4        915.25        851.52       102.15 o
  11  -3   4        469.26        446.25        38.81 o
 -11  -2   4        254.34        262.94        23.54 o
 -10  -2   4       1048.71        971.56       164.97 o
  -9  -2   4        611.48        626.47        36.75 o
  -8  -2   4        225.22        299.96        61.94 o
  -7  -2   4       1362.34       1445.56        36.93 o
  -6  -2   4        712.02        699.12        50.08 o
  -5  -2   4       2567.40       2577.78        59.87 o
  -4  -2   4       6764.53       6118.66        76.66 o
  -3  -2   4       2017.45       1836.69        83.89 o
  -2  -2   4       5294.06       4669.74        84.52 o
  -1  -2   4       5808.19       5421.89       113.78 o
   0  -2   4       4023.47       3203.73        90.61 o
   1  -2   4       6305.86       5497.33       155.70 o
   2  -2   4       6342.04       6065.90        92.26 o
   3  -2   4       2876.88       2537.62       190.78 o
   4  -2   4        638.21        652.87        39.80 o
   5  -2   4        506.19        494.56        29.26 o
   6  -2   4        300.21        305.95        27.59 o
   7  -2   4         11.97         40.73        33.57 o
   8  -2   4        457.01        502.98        36.40 o
   9  -2   4        523.28        540.57        31.07 o
  10  -2   4        107.19        118.24        34.49 o
  11  -2   4         91.05         96.18        29.26 o
 -12  -1   4         72.48         90.27        23.44 o
 -11  -1   4        126.46        157.63        32.65 o
 -10  -1   4        104.48        148.40        33.83 o
  -9  -1   4        136.24        163.56        46.26 o
  -8  -1   4        205.89        223.77        37.11 o
  -7  -1   4        214.81        242.08        33.64 o
  -6  -1   4          3.39         26.79        38.70 o
  -5  -1   4        961.69       1105.79        55.87 o
  -4  -1   4       1136.36       1340.05        61.31 o
  -3  -1   4       5241.42       5853.50       106.15 o
  -2  -1   4       8757.68       9954.39       115.54 o
   0  -1   4       7606.61       8745.56       168.37 o
   1  -1   4      10300.11      10125.12       106.61 o
   2  -1   4      10283.54      10442.59       136.47 o
   3  -1   4       8540.49       8066.87       349.19 o
   4  -1   4       4795.63       4962.87       192.04 o
   5  -1   4       4676.43       4835.04       157.24 o
   6  -1   4       1893.60       1807.26       124.18 o
   7  -1   4       1469.62       1428.75        37.95 o
   8  -1   4        990.13       1033.56        71.94 o
   9  -1   4        162.71        191.45        30.03 o
  10  -1   4         66.85        101.32        33.22 o
 -12   0   4        201.08        239.47        33.80 o
 -11   0   4        868.75        888.90        35.54 o
 -10   0   4       1536.21       1458.69        49.11 o
  -9   0   4       1252.19       1337.14        41.30 o
  -8   0   4       2611.79       2820.00        60.43 o
  -7   0   4       3145.20       3254.75        63.46 o
  -6   0   4       2690.58       2861.84        79.24 o
  -5   0   4       3692.84       3979.39        88.14 o
  -4   0   4       1696.08       1819.46        89.14 o
  -3   0   4       1914.74       2106.11        74.30 o
  -2   0   4         53.20         26.06        57.53 o
  -1   0   4        281.33        308.31        75.85 o
   0   0   4         82.60         73.84        48.11 o
   1   0   4       2805.07       2631.13        71.77 o
   2   0   4       1643.00       1493.66        41.78 o
   3   0   4        764.05        689.15        44.14 o
   4   0   4       2000.68       1818.25        34.03 o
   5   0   4        502.72        446.63        30.29 o
   6   0   4          5.68         11.59        39.76 o
   7   0   4       1037.20       1025.00       113.82 o
   8   0   4       1160.31       1155.13        33.28 o
   9   0   4        291.42        295.71        34.43 o
  10   0   4        401.20        376.16        31.48 o
 -13   1   4         27.72        -21.89        25.75 o
 -12   1   4        109.56         63.52        25.02 o
 -11   1   4        185.05        187.10        29.44 o
 -10   1   4        850.46        811.00        45.99 o
  -9   1   4        278.28        319.24        48.56 o
  -8   1   4        365.71        286.55        68.98 o
  -7   1   4       3502.65       3525.01        64.29 o
  -6   1   4       9329.25      10132.88        89.23 o
  -5   1   4      10625.92      12145.05       279.11 o
  -4   1   4       6169.86       6736.98       143.77 o
  -3   1   4      16208.70      18612.51       283.69 o
  -2   1   4       3905.46       4135.51        90.24 o
  -1   1   4        676.64        557.26        48.49 o
   0   1   4       1033.45        810.10        40.03 o
   1   1   4        193.58        134.21        31.68 o
   2   1   4       2219.25       2045.28        56.92 o
   3   1   4       1658.62       1452.57        80.68 o
   4   1   4       1691.15       1587.35        59.38 o
   5   1   4        932.47        928.07        41.69 o
   6   1   4         39.14         65.68        31.76 o
   7   1   4         70.73         73.24        30.17 o
   8   1   4          5.34         20.37        32.88 o
   9   1   4          3.47        -19.95        32.69 o
  10   1   4         83.00         90.31        29.63 o
 -13   2   4        367.95        364.73        27.39 o
 -12   2   4        322.86        357.28        42.18 o
 -11   2   4        242.60        204.08        41.31 o
 -10   2   4        144.54        163.20        61.61 o
  -9   2   4         41.38          7.73        49.66 o
  -8   2   4         73.05         99.05        49.28 o
  -7   2   4        215.75        292.54        51.12 o
  -6   2   4        792.31        907.19        43.89 o
  -5   2   4       1719.23       1881.88        58.43 o
  -4   2   4         99.27         89.25        40.34 o
  -3   2   4       1354.10       1288.15        65.71 o
  -2   2   4       1658.93       1464.27        45.73 o
  -1   2   4       2577.64       2461.42        45.29 o
   0   2   4       6880.24       7073.74       211.85 o
   1   2   4       1278.71       1332.59        36.86 o
   2   2   4       1124.78        935.07        31.51 o
   3   2   4       2206.91       2065.38       107.66 o
   4   2   4       1019.26        935.65        58.34 o
   5   2   4        439.62        386.47        48.02 o
   6   2   4       1468.69       1564.41       118.16 o
   7   2   4       1772.19       1965.92       106.09 o
   8   2   4        696.56        662.18        31.63 o
   9   2   4        535.35        458.18        59.00 o
 -13   3   4        792.88        703.06        32.30 o
 -12   3   4        750.76        803.56       102.37 o
 -11   3   4       1451.37       1470.02        51.41 o
 -10   3   4        854.62        798.19        66.00 o
  -9   3   4        115.07        -37.41        69.51 o
  -8   3   4        909.16       1034.93        53.24 o
  -7   3   4        744.91        781.15        65.95 o
  -6   3   4       2224.99       2465.25        44.22 o
  -5   3   4       5552.08       6291.94        80.94 o
  -4   3   4       1742.62       1836.71        56.76 o
  -3   3   4       1869.68       1911.41        43.42 o
  -2   3   4       3404.24       3488.78        58.34 o
  -1   3   4        122.75         99.60        30.97 o
   0   3   4          7.86         11.89        31.77 o
   1   3   4         28.37         31.44        35.67 o
   2   3   4         60.08        106.08        31.63 o
   3   3   4          2.79         37.55        34.18 o
   4   3   4         83.62         92.64        48.47 o
   5   3   4        354.61        376.83        54.98 o
   6   3   4       1065.54       1162.39        38.52 o
   7   3   4       1200.70       1207.04       200.66 o
   8   3   4        994.86       1024.42        70.45 o
   9   3   4        845.19        878.02        51.26 o
 -13   4   4         17.53         36.34        29.95 o
 -12   4   4         28.92         46.94        33.22 o
 -11   4   4        401.08        385.16        43.47 o
 -10   4   4        223.70        212.90        47.32 o
  -9   4   4        249.35        342.55        35.65 o
  -8   4   4        615.57        671.91        37.87 o
  -7   4   4        782.24        951.66        43.73 o
  -6   4   4       3807.91       4107.56       234.21 o
  -5   4   4       2102.88       2127.83        44.08 o
  -4   4   4       1749.35       1556.26        42.69 o
  -3   4   4       6135.42       5661.88       116.84 o
  -2   4   4       3612.64       3391.72        41.59 o
  -1   4   4       7698.26       7584.85        77.61 o
   0   4   4       5781.96       5244.33       337.65 o
   1   4   4       6159.63       5497.26       320.64 o
   2   4   4       3684.04       3569.05        46.83 o
   3   4   4         18.96         73.15        45.60 o
   4   4   4         20.54         26.24        39.00 o
   5   4   4        190.49        212.40        47.46 o
   6   4   4         61.01         68.95        41.56 o
   7   4   4          0.15          6.66        31.62 o
   8   4   4          9.28          0.79        45.73 o
 -13   5   4        424.84        534.45        85.38 o
 -12   5   4        339.97        358.00        34.92 o
 -11   5   4        277.29        269.37        43.14 o
 -10   5   4        426.31        441.33        33.11 o
  -9   5   4        361.12        399.64        48.86 o
  -8   5   4         50.52         96.99        34.89 o
  -7   5   4        321.43        304.05        35.94 o
  -6   5   4       2943.07       3286.06        40.34 o
  -5   5   4         65.27        143.25        40.82 o
  -4   5   4       1684.94       1748.05        37.85 o
  -3   5   4        273.12        249.36        30.22 o
  -2   5   4        776.68        652.69        34.64 o
  -1   5   4       5163.99       4848.49        70.10 o
   0   5   4       7610.56       7553.19       103.45 o
   1   5   4       7223.10       7122.12       220.17 o
   2   5   4       1622.13       1534.81        57.13 o
   3   5   4        656.95        638.26        34.15 o
   4   5   4       1731.45       1910.73        49.15 o
   5   5   4        634.52        626.96        54.21 o
   6   5   4        582.94        633.10        64.69 o
   7   5   4        494.59        486.13        51.96 o
 -13   6   4        241.84        270.89        65.10 o
 -12   6   4       1036.75        924.74        48.28 o
 -11   6   4       1977.12       2059.50        65.25 o
 -10   6   4       1214.66       1389.44        48.15 o
  -9   6   4       1547.73       1728.88        59.32 o
  -8   6   4       3380.78       3464.13        80.93 o
  -7   6   4       6858.71       7271.96       189.28 o
  -6   6   4       2945.30       2901.85        66.24 o
  -5   6   4        255.75        223.10        29.44 o
  -4   6   4       3429.68       3128.94        41.68 o
  -3   6   4       1851.83       1806.08        32.21 o
  -2   6   4          0.84         -6.67        25.31 o
  -1   6   4        260.78        337.15        27.50 o
   0   6   4         67.43         77.08        23.36 o
   1   6   4         10.58         49.89        26.77 o
   2   6   4        469.95        430.92        31.27 o
   3   6   4        658.18        629.50        41.04 o
   4   6   4        203.61        218.45        23.98 o
   5   6   4        301.11        298.14        26.46 o
   6   6   4        271.07        235.71        35.66 o
   7   6   4        168.56        181.29        35.01 o
 -13   7   4          6.62         46.78        41.97 o
 -12   7   4         83.18        100.36        40.09 o
 -11   7   4         97.11        123.75        28.10 o
 -10   7   4        437.06        471.43        44.36 o
  -9   7   4       3527.16       3745.43       118.00 o
  -8   7   4       2972.62       2996.95       133.85 o
  -7   7   4       1577.05       1635.08        39.25 o
  -6   7   4       2393.09       2399.35        56.03 o
  -5   7   4       1417.35       1420.76        38.30 o
  -4   7   4       2320.62       2294.15        33.39 o
  -3   7   4       1855.74       1809.77        29.64 o
  -2   7   4       2362.38       2317.28        36.74 o
  -1   7   4       4430.76       4366.63        88.75 o
   0   7   4       2419.25       2405.50       119.72 o
   1   7   4        917.08        989.16        36.94 o
   2   7   4        255.90        260.81        27.02 o
   3   7   4        260.52        311.96        28.94 o
   4   7   4        102.93         85.36        25.79 o
   5   7   4        395.35        430.33        31.28 o
   6   7   4        509.53        562.07        35.92 o
 -13   8   4        554.75        536.28        90.25 o
 -12   8   4        661.54        766.55        48.51 o
 -11   8   4        636.97        652.17        32.85 o
 -10   8   4        127.78        128.17        30.16 o
  -9   8   4        165.04        201.50        38.86 o
  -8   8   4        100.51        138.49        36.86 o
  -7   8   4        213.89        201.28        31.13 o
  -6   8   4        497.09        505.91        35.31 o
  -5   8   4         73.05         95.42        26.51 o
  -4   8   4        239.25        248.94        25.64 o
  -3   8   4        118.69         98.51        27.66 o
  -2   8   4         96.97        152.42        32.11 o
  -1   8   4        150.65        161.41        29.96 o
   0   8   4        953.89       1007.23        31.26 o
   1   8   4       2274.02       2286.97        30.92 o
   2   8   4        737.62        755.60        27.81 o
   3   8   4        447.36        520.45        27.20 o
   4   8   4       1563.91       1706.79        33.43 o
   5   8   4       1578.27       1597.75        60.60 o
 -13   9   4        338.76        287.84        35.14 o
 -12   9   4        715.73        720.67        48.32 o
 -11   9   4        987.82        953.64        50.74 o
 -10   9   4       1124.54       1098.76        84.47 o
  -9   9   4        834.14        839.97        33.73 o
  -8   9   4        354.72        398.28        65.06 o
  -7   9   4       1900.76       1907.36        57.33 o
  -6   9   4       1717.16       1700.57        53.02 o
  -5   9   4        645.74        669.28        51.55 o
  -4   9   4        908.22        861.20        40.51 o
  -3   9   4       1180.90       1155.30        40.62 o
  -2   9   4       3130.38       3151.00        54.52 o
  -1   9   4       2070.24       2064.33        45.04 o
   0   9   4        468.85        474.91        35.40 o
   1   9   4        102.43        110.02        28.88 o
   2   9   4         16.69         14.77        40.44 o
   3   9   4        106.82        141.91        25.92 o
   4   9   4         38.60         15.64        34.61 o
 -13  10   4        121.95        122.04        34.56 o
 -12  10   4         21.71         50.44        59.58 o
 -11  10   4         58.72         81.96        28.36 o
 -10  10   4         48.18        111.81        29.46 o
  -9  10   4         14.36         -8.06        34.77 o
  -8  10   4        358.57        354.36        32.44 o
  -7  10   4       1333.32       1299.04       133.50 o
  -6  10   4       1015.76       1025.77        36.08 o
  -5  10   4       1768.82       1693.37        32.04 o
  -4  10   4       1794.51       1718.88        60.62 o
  -3  10   4       1958.84       2035.70        37.48 o
  -2  10   4       2502.81       2473.09        53.17 o
  -1  10   4       2293.88       2275.95        75.22 o
   0  10   4       3859.77       3970.20       107.66 o
   1  10   4       1719.22       1645.35        74.94 o
   2  10   4        568.08        606.97        27.29 o
   3  10   4        907.76        982.47        25.71 o
 -13  11   4        381.78        371.24        64.63 o
 -12  11   4        656.06        756.34        42.96 o
 -11  11   4        881.17        879.32        52.70 o
 -10  11   4       1383.37       1396.04        34.49 o
  -9  11   4        684.61        645.42        31.66 o
  -8  11   4        283.63        287.77        35.82 o
  -7  11   4        147.66        111.33        37.13 o
  -6  11   4        155.24        130.76        27.70 o
  -5  11   4        191.44        181.20        25.53 o
  -4  11   4        182.19        230.44        30.40 o
  -3  11   4        846.51        771.80        33.61 o
  -2  11   4        231.42        220.83        25.76 o
  -1  11   4        265.72        268.31        29.26 o
   0  11   4        974.92       1021.65        31.67 o
   1  11   4        870.94        918.41        25.93 o
   2  11   4        502.36        520.95        26.25 o
 -12  12   4        273.48        281.47        37.59 o
 -11  12   4       1001.01        973.50        77.73 o
 -10  12   4       2372.87       2215.50       236.18 o
  -9  12   4       2012.68       2217.27        84.74 o
  -8  12   4       2438.63       2453.60       154.70 o
  -7  12   4       2210.51       2231.41        35.41 o
  -6  12   4       1160.10       1129.32        71.61 o
  -5  12   4        968.16        863.95        29.42 o
  -4  12   4        336.82        386.40        46.54 o
  -3  12   4        168.71        195.83        26.41 o
  -2  12   4        202.98        187.78        24.00 o
  -1  12   4        310.25        335.01        37.80 o
   0  12   4        199.41        266.93        39.89 o
   1  12   4         14.63         95.88        28.67 o
 -12  13   4          4.93        -53.38        34.35 o
 -11  13   4          3.61         65.51        28.93 o
 -10  13   4        106.61        151.74        29.55 o
  -9  13   4        296.84        300.37        45.81 o
  -8  13   4       1237.47       1238.22        74.80 o
  -7  13   4       1175.72       1108.42        37.22 o
  -6  13   4        379.38        347.20        34.65 o
  -5  13   4        803.43        767.64        38.24 o
  -4  13   4        787.65        758.73        28.33 o
  -3  13   4        365.55        394.61        35.01 o
  -2  13   4        217.16        190.58        26.14 o
  -1  13   4        275.32        268.81        25.29 o
   0  13   4        390.03        444.92        45.49 o
 -11  14   4         99.20         82.37        35.49 o
 -10  14   4        343.39        272.55        28.52 o
  -9  14   4        257.23        354.38        46.50 o
  -8  14   4        169.73        205.83        83.99 o
  -7  14   4        145.42        156.33        26.57 o
  -6  14   4        124.46        120.95        29.49 o
  -5  14   4         34.00         54.50        26.08 o
  -4  14   4         12.40        -13.38        35.18 o
  -3  14   4          7.80         25.18        31.58 o
  -2  14   4          6.90         45.69        50.13 o
  -9  15   4        774.07        720.85        35.52 o
  -8  15   4       1061.38        952.76        32.15 o
  -7  15   4        321.65        370.23        49.37 o
  -6  15   4        512.16        450.40        27.44 o
  -5  15   4        558.08        479.15        27.37 o
  -4  15   4        546.86        522.52        83.15 o
   3 -16   5         46.97         36.79        89.10 o
   4 -16   5        120.87        122.85        28.77 o
   5 -16   5        120.31        158.01        33.32 o
   6 -16   5        240.36        269.13        51.53 o
   0 -15   5        126.96        142.30        30.86 o
   1 -15   5        395.55        410.06        40.43 o
   2 -15   5        249.55        272.42        42.56 o
   3 -15   5        202.75        217.66        29.80 o
   4 -15   5        185.70        197.94        39.64 o
   5 -15   5        119.44         94.13        33.40 o
   6 -15   5         90.02         94.14        28.19 o
   7 -15   5         91.58         65.88        32.86 o
   8 -15   5         60.82         43.03        28.09 o
  -2 -14   5        270.62        345.12        68.79 o
  -1 -14   5        126.14         32.65        32.47 o
   0 -14   5        191.77        262.33        32.01 o
   1 -14   5         90.34        119.25        28.88 o
   2 -14   5         67.69        130.34        39.66 o
   3 -14   5        498.01        493.85        29.90 o
   4 -14   5        943.12        943.13        44.52 o
   5 -14   5       1980.42       2021.17        40.02 o
   6 -14   5       1557.51       1619.14        43.07 o
   7 -14   5       1615.41       1669.74        35.11 o
   8 -14   5       2012.82       1973.79       126.06 o
   9 -14   5        693.57        690.46        33.32 o
  -3 -13   5        265.33        297.79        56.02 o
  -2 -13   5        347.88        353.67        68.69 o
  -1 -13   5        281.64        317.56        32.62 o
   0 -13   5        372.21        368.09        71.19 o
   1 -13   5        260.59        336.67        28.49 o
   2 -13   5        267.82        296.91        93.52 o
   3 -13   5         59.53         51.43        39.78 o
   4 -13   5        233.74        268.46        51.64 o
   5 -13   5        798.17        849.77        44.26 o
   6 -13   5        524.06        514.60        37.96 o
   7 -13   5        379.12        427.71        35.16 o
   8 -13   5        433.00        430.41        31.22 o
   9 -13   5       1079.71       1074.36        33.94 o
  10 -13   5       1490.13       1441.44        76.02 o
  -4 -12   5        410.67        433.23        33.81 o
  -3 -12   5       1374.16       1438.72        79.31 o
  -2 -12   5       1873.05       1952.25        84.35 o
  -1 -12   5       1778.30       1811.09       139.72 o
   0 -12   5       1685.80       1799.82       133.92 o
   1 -12   5       1413.30       1550.78        79.90 o
   2 -12   5       2014.90       2107.57        34.57 o
   3 -12   5       1763.89       1845.25        35.98 o
   4 -12   5       1948.30       2067.75        50.98 o
   5 -12   5       1407.17       1412.14        39.03 o
   6 -12   5        213.25        221.34        29.84 o
   7 -12   5        398.97        406.79        41.84 o
   8 -12   5        356.86        379.37        47.01 o
   9 -12   5          0.56         41.76        62.11 o
  10 -12   5         40.18         35.59        34.03 o
  -5 -11   5          0.97         19.59        53.87 o
  -4 -11   5         16.63         87.13        39.91 o
  -3 -11   5        157.26        167.33        53.01 o
  -2 -11   5        274.26        294.34        41.23 o
  -1 -11   5        720.78        771.11        68.64 o
   0 -11   5       1789.79       1782.94        38.67 o
   1 -11   5       1018.03       1026.69        72.41 o
   2 -11   5        903.07        912.39        34.03 o
   3 -11   5       1033.18       1025.58        52.45 o
   4 -11   5       2016.54       1996.58        43.66 o
   5 -11   5       3645.14       3673.92        42.41 o
   6 -11   5        969.97        929.09        37.12 o
   7 -11   5        136.41        135.76        26.60 o
   8 -11   5        310.59        283.22        31.92 o
   9 -11   5        931.94        962.85        39.22 o
  10 -11   5        603.78        576.37        76.49 o
  11 -11   5        403.25        377.93        45.12 o
  -6 -10   5        703.33        680.03        59.72 o
  -5 -10   5       1175.57       1260.27       162.69 o
  -4 -10   5        682.18        779.16        62.27 o
  -3 -10   5        952.34       1102.41        83.63 o
  -2 -10   5        817.71        913.59        86.06 o
  -1 -10   5        111.45        127.54        45.38 o
   0 -10   5         11.06         56.50        31.79 o
   1 -10   5         60.41        114.19        36.66 o
   2 -10   5        210.84        190.34        45.30 o
   3 -10   5        396.06        333.35        75.35 o
   4 -10   5        554.10        522.64        47.43 o
   5 -10   5         15.56         62.73        48.29 o
   6 -10   5          3.24          4.55        45.95 o
   7 -10   5         14.39         29.18        30.67 o
   8 -10   5        211.67        245.25        34.27 o
   9 -10   5        320.93        340.97        30.79 o
  10 -10   5        286.02        318.87        44.42 o
  11 -10   5        391.62        430.69        45.12 o
  -7  -9   5        236.29        221.07        38.19 o
  -6  -9   5        939.43        778.18        44.72 o
  -5  -9   5        875.42        916.78       111.16 o
  -4  -9   5       1160.00       1187.98        64.25 o
  -3  -9   5       2092.14       2076.45       177.19 o
  -2  -9   5        797.90        721.99        97.51 o
  -1  -9   5       1601.65       1574.43        60.95 o
   0  -9   5       2638.13       2534.65       116.97 o
   1  -9   5       1736.22       1675.10        40.68 o
   2  -9   5        842.73        851.39        35.22 o
   3  -9   5        457.72        512.09        38.80 o
   4  -9   5       4119.22       3967.70        51.32 o
   5  -9   5       3663.17       3609.29       185.51 o
   6  -9   5        741.18        727.57        32.44 o
   7  -9   5        386.41        418.50        33.48 o
   8  -9   5        416.91        463.97        40.32 o
   9  -9   5        417.64        466.47        43.56 o
  10  -9   5         57.78         59.50        56.09 o
  11  -9   5         12.44         28.27        43.79 o
  -8  -8   5          8.04         31.89        40.35 o
  -7  -8   5        138.75        168.39        41.38 o
  -6  -8   5        290.43        351.23        42.65 o
  -5  -8   5         88.15         81.43        28.73 o
  -4  -8   5        172.15        206.04        35.05 o
  -3  -8   5        164.13        154.80        32.61 o
  -2  -8   5         28.50         68.61        53.61 o
  -1  -8   5          3.27         59.37        38.14 o
   0  -8   5        360.17        348.15        39.34 o
   1  -8   5        810.76        770.22        38.61 o
   2  -8   5        292.18        274.69        46.40 o
   3  -8   5       1158.35       1148.66        65.96 o
   4  -8   5       3410.85       3339.03       120.46 o
   5  -8   5        531.18        591.59        50.15 o
   6  -8   5       1396.14       1500.00        42.83 o
   7  -8   5       3276.47       3347.59        73.57 o
   8  -8   5       1947.65       2116.62       147.20 o
   9  -8   5       1896.00       2187.73       130.78 o
  10  -8   5        710.25        653.91        50.13 o
  11  -8   5        544.25        427.72        49.87 o
  -9  -7   5        207.06        129.45        43.28 o
  -8  -7   5        480.23        479.24        44.38 o
  -7  -7   5        523.42        507.09        59.99 o
  -6  -7   5        452.14        433.27        59.21 o
  -5  -7   5       2271.23       2224.93        68.58 o
  -4  -7   5       5430.96       5658.07       402.03 o
  -3  -7   5       1685.19       1649.72        41.17 o
  -2  -7   5       1299.11       1346.65        66.75 o
  -1  -7   5       6092.60       6285.05       115.66 o
   0  -7   5       3709.48       3717.09        61.97 o
   1  -7   5       1359.88       1220.33        48.34 o
   2  -7   5        502.84        534.27        47.95 o
   3  -7   5        417.25        449.10        41.38 o
   4  -7   5         35.85         63.39        38.37 o
   5  -7   5        317.99        353.42        38.71 o
   6  -7   5        626.50        608.95        36.89 o
   7  -7   5        368.22        382.02        38.49 o
   8  -7   5        397.74        433.80        36.24 o
   9  -7   5        369.60        375.55        65.00 o
  10  -7   5        341.52        227.78        65.35 o
  11  -7   5        282.38        200.29        32.03 o
  -9  -6   5         28.90         82.50        39.51 o
  -8  -6   5          0.85         50.64        40.63 o
  -7  -6   5          2.70        -40.53        40.77 o
  -6  -6   5         30.58        118.64        60.06 o
  -5  -6   5          3.09         85.80        45.97 o
  -4  -6   5       1092.74       1095.16        47.44 o
  -3  -6   5       3321.12       3496.84       149.65 o
  -2  -6   5       3631.61       3543.02       209.77 o
  -1  -6   5       7390.51       7152.36       219.42 o
   0  -6   5       4601.23       4232.78        50.07 o
   1  -6   5       2959.04       2511.08       159.30 o
   2  -6   5       3215.27       2819.70       114.23 o
   3  -6   5       1733.44       1428.85        81.01 o
   4  -6   5        672.93        707.98        51.57 o
   5  -6   5        680.25        730.66        67.87 o
   6  -6   5        648.06        653.32        66.20 o
   7  -6   5         32.48         57.45        38.17 o
   8  -6   5        235.56        282.51        43.72 o
   9  -6   5        310.24        303.95        65.70 o
  10  -6   5         52.54         52.34        34.00 o
  11  -6   5          0.46         -1.43        40.66 o
 -10  -5   5        525.80        465.70        49.29 o
  -9  -5   5        800.29        774.33        84.23 o
  -8  -5   5        406.96        505.58        61.14 o
  -7  -5   5        114.63        197.23        42.82 o
  -6  -5   5       1426.50       1356.66        69.06 o
  -5  -5   5       1195.79       1145.57        50.12 o
  -4  -5   5         59.30         38.28        45.49 o
  -3  -5   5        102.81        128.09        31.67 o
  -2  -5   5          2.04         36.00        32.61 o
  -1  -5   5        377.76        330.10        36.34 o
   0  -5   5       2585.21       2427.27        69.53 o
   1  -5   5       6357.36       5990.45        58.99 o
   2  -5   5        199.59        158.52        34.93 o
   3  -5   5        384.66        290.00        36.14 o
   4  -5   5       5514.84       5464.25       346.12 o
   5  -5   5       2938.33       3077.92       126.31 o
   6  -5   5        643.30        620.00        41.50 o
   7  -5   5        455.31        514.01        48.50 o
   8  -5   5       1310.29       1442.04        78.92 o
   9  -5   5        830.28        756.35        47.07 o
  10  -5   5        306.50        254.87        37.57 o
  11  -5   5        366.94        267.29        45.27 o
 -11  -4   5        553.77        523.73        35.88 o
 -10  -4   5        731.68        690.29        98.86 o
  -9  -4   5       1396.96       1349.37        34.53 o
  -8  -4   5       1431.65       1377.54        63.17 o
  -7  -4   5       2423.59       2375.01        55.34 o
  -6  -4   5       1108.82       1047.42        67.45 o
  -5  -4   5        233.57        191.28        45.82 o
  -4  -4   5       1356.04       1081.51        68.12 o
  -3  -4   5       1704.06       1497.30        53.42 o
  -2  -4   5       1982.02       1931.74        66.21 o
  -1  -4   5        257.61        211.34        38.51 o
   0  -4   5        467.47        503.16        41.60 o
   1  -4   5        786.90        819.48        52.65 o
   2  -4   5        158.38        198.71        53.09 o
   3  -4   5         10.13         29.72        43.00 o
   4  -4   5        323.46        296.69        47.77 o
   5  -4   5          3.33         -9.24        67.47 o
   6  -4   5        176.81        198.38        72.12 o
   7  -4   5          1.75         18.31        46.80 o
   8  -4   5         36.72         20.27        44.70 o
   9  -4   5        227.55        185.10        43.53 o
  10  -4   5        350.53        309.74        43.94 o
  11  -4   5        509.59        391.60        38.15 o
 -11  -3   5          7.14         51.81        35.66 o
 -10  -3   5          0.71         74.88        38.74 o
  -9  -3   5        364.37        379.15        64.53 o
  -8  -3   5        516.49        542.09        32.50 o
  -7  -3   5         79.20         37.06        66.28 o
  -6  -3   5        135.63        134.33        44.47 o
  -5  -3   5       1264.67       1199.20        52.57 o
  -4  -3   5       1653.40       1560.18        52.56 o
  -3  -3   5       2600.95       2519.99        65.34 o
  -2  -3   5       3002.39       2928.37        69.36 o
  -1  -3   5         77.03         70.64        55.50 o
   0  -3   5       8906.59       8531.02        83.61 o
   1  -3   5      10209.34       9584.80       428.33 o
   2  -3   5       2396.67       2202.00        87.29 o
   3  -3   5       7547.43       7679.65       101.84 o
   4  -3   5       5768.40       5440.31       464.15 o
   5  -3   5       5143.88       4620.12        67.44 o
   6  -3   5       2726.34       2826.89        40.21 o
   7  -3   5        593.81        613.07        32.35 o
   8  -3   5        874.81        847.38        56.35 o
   9  -3   5        189.77        200.31        30.75 o
  10  -3   5         84.51        116.38        29.70 o
 -11  -2   5        600.14        562.14        30.77 o
 -10  -2   5        917.08        973.96        42.95 o
  -9  -2   5        354.24        359.40        33.36 o
  -8  -2   5         92.40        131.41        36.60 o
  -7  -2   5        232.17        257.36        55.86 o
  -6  -2   5        505.13        489.38        74.30 o
  -5  -2   5        594.93        559.63        48.53 o
  -4  -2   5         22.75         96.48        71.19 o
  -3  -2   5         76.58         47.42        55.54 o
  -2  -2   5       1464.67       1591.84        66.33 o
  -1  -2   5       1160.76       1260.56        85.50 o
   0  -2   5         46.61         76.50        70.88 o
   1  -2   5       1241.80       1226.79       268.56 o
   2  -2   5       2097.37       2255.93        88.06 o
   3  -2   5       1498.67       1584.77        76.70 o
   4  -2   5       3104.05       3012.79       162.45 o
   5  -2   5       6282.34       6000.58       386.31 o
   6  -2   5       2386.09       2343.29       156.25 o
   7  -2   5       1139.51       1135.45        72.09 o
   8  -2   5       1626.67       1630.30        89.81 o
   9  -2   5        655.81        573.54        68.54 o
  10  -2   5        372.20        344.92        31.17 o
 -12  -1   5         19.40         20.22        57.93 o
 -11  -1   5         63.14         66.61        28.24 o
 -10  -1   5        895.82       1014.62       171.05 o
  -9  -1   5       1079.95       1141.14        71.85 o
  -8  -1   5        361.37        321.04        33.61 o
  -7  -1   5       1007.33       1035.09        36.43 o
  -6  -1   5       1941.19       2143.42        58.57 o
  -5  -1   5       5369.04       5606.36        73.36 o
  -4  -1   5       8228.93       9215.04        91.44 o
  -3  -1   5      11994.48      14274.31       119.06 o
  -2  -1   5      11412.94      13772.82       144.99 o
   0  -1   5       5577.52       5383.41       111.65 o
   1  -1   5       3294.82       3251.03       292.45 o
   2  -1   5       1067.00       1101.14        61.56 o
   3  -1   5        215.26        230.45        40.24 o
   4  -1   5        433.45        435.53        31.54 o
   5  -1   5        346.69        378.01        31.77 o
   6  -1   5        148.36        166.39        29.48 o
   7  -1   5         93.83         96.61        30.38 o
   8  -1   5        182.78        171.55        26.89 o
   9  -1   5        421.30        439.58        35.82 o
  10  -1   5        104.29        115.94        29.33 o
 -12   0   5        266.95        269.36        29.37 o
 -11   0   5        204.60        203.33        33.39 o
 -10   0   5        191.90        205.15        34.34 o
  -9   0   5        102.46        217.89        45.00 o
  -8   0   5        449.58        478.55        51.00 o
  -7   0   5        608.19        653.98        49.93 o
  -6   0   5         67.61        131.47        48.51 o
  -5   0   5       2657.32       2903.28        64.58 o
  -4   0   5       5255.06       6399.49       103.81 o
  -3   0   5       5616.35       6083.42        91.18 o
  -2   0   5       5996.44       6465.91       228.76 o
  -1   0   5       5172.47       5646.53       116.99 o
   0   0   5      11099.83      11381.47       585.27 o
   1   0   5       5642.03       5653.32       501.66 o
   2   0   5       4845.19       4786.26       116.94 o
   3   0   5       4965.47       4721.50       144.42 o
   4   0   5       2553.61       2598.40        59.34 o
   5   0   5        878.54        900.81        31.96 o
   6   0   5        280.24        318.63        64.55 o
   7   0   5        700.90        700.90        36.96 o
   8   0   5        297.80        276.46        34.60 o
   9   0   5        152.01        155.14        25.83 o
 -13   1   5        236.66        237.45        24.32 o
 -12   1   5        399.08        363.68        41.25 o
 -11   1   5       1128.82       1055.30        46.60 o
 -10   1   5       2620.27       2691.96        54.75 o
  -9   1   5       2237.56       2393.43        75.84 o
  -8   1   5       2544.07       2747.03        59.72 o
  -7   1   5       1852.34       1857.72        56.68 o
  -6   1   5        877.29        945.08        55.00 o
  -5   1   5        981.38       1171.71        41.31 o
  -4   1   5        212.49        261.52        58.21 o
  -3   1   5         97.71        172.91        43.28 o
  -2   1   5        742.32        836.67        61.93 o
  -1   1   5        949.48       1002.69        50.12 o
   0   1   5        165.15        206.26        38.56 o
   1   1   5         87.61        106.84        31.26 o
   2   1   5         19.95         17.58        27.69 o
   3   1   5        332.79        376.38        26.82 o
   4   1   5        484.58        508.37        57.61 o
   5   1   5        453.09        443.23        33.68 o
   6   1   5        296.06        269.88        28.51 o
   7   1   5        941.78        968.58        33.40 o
   8   1   5        823.24        854.02        58.49 o
   9   1   5        687.52        633.83        59.66 o
 -13   2   5         89.00         86.45        23.55 o
 -12   2   5        289.46        281.55        47.02 o
 -11   2   5        923.66        934.11        64.63 o
 -10   2   5       1530.26       1579.24        51.67 o
  -9   2   5       2151.23       2321.35        76.58 o
  -8   2   5       4618.84       4759.45        84.41 o
  -7   2   5       2420.27       2779.12        44.03 o
  -6   2   5       1882.87       2177.65        62.04 o
  -5   2   5       5725.26       6470.47       174.17 o
  -4   2   5       8971.99      10241.64       102.35 o
  -3   2   5       4002.17       4160.17        95.97 o
  -2   2   5        110.79         54.07        42.27 o
  -1   2   5       9540.41       9622.93       194.89 o
   0   2   5       5079.42       5260.52       199.44 o
   1   2   5        117.06         94.16        29.17 o
   2   2   5       3603.74       3426.10       248.44 o
   3   2   5       3007.82       2847.93       118.26 o
   4   2   5        492.42        487.03        34.47 o
   5   2   5        127.51        123.77        49.23 o
   6   2   5         28.34         26.48        41.78 o
   7   2   5          2.76         22.12        26.18 o
   8   2   5          2.45        -11.14        42.78 o
   9   2   5          4.86         37.28        29.38 o
 -13   3   5        147.35        193.08        58.77 o
 -12   3   5        219.88        170.03        55.93 o
 -11   3   5         78.61        103.02        42.75 o
 -10   3   5         32.00         88.51        45.48 o
  -9   3   5         96.22         96.24        51.07 o
  -8   3   5        466.28        567.53        64.76 o
  -7   3   5          6.07          4.72        40.87 o
  -6   3   5        270.81        307.10        36.44 o
  -5   3   5         11.21          4.67        59.23 o
  -4   3   5        227.54        247.62        41.90 o
  -3   3   5        878.52        906.50        39.60 o
  -2   3   5         79.59         81.55        35.97 o
  -1   3   5       1569.58       1578.06        35.44 o
   0   3   5       1564.83       1333.14        33.03 o
   1   3   5        937.68        765.64        33.83 o
   2   3   5       1686.51       1667.18        65.79 o
   3   3   5       1879.69       1928.57        49.11 o
   4   3   5       3934.48       4165.26       112.52 o
   5   3   5       2881.01       3086.41        51.71 o
   6   3   5       1410.28       1491.71        40.29 o
   7   3   5        692.00        710.74       145.36 o
   8   3   5        234.56        221.48        27.94 o
 -13   4   5        190.43        145.46        42.56 o
 -12   4   5        267.29        266.82        45.50 o
 -11   4   5       1414.86       1415.01        48.00 o
 -10   4   5       1224.78       1192.38        50.95 o
  -9   4   5        993.21       1238.75        52.44 o
  -8   4   5       1950.90       2025.55        74.48 o
  -7   4   5       2199.54       2202.49       106.87 o
  -6   4   5       3767.44       4047.81       115.83 o
  -5   4   5       3166.35       3334.82        43.29 o
  -4   4   5       1809.67       1803.07        36.15 o
  -3   4   5       1420.17       1351.72        41.05 o
  -2   4   5       3000.04       2887.45        98.01 o
  -1   4   5       1327.40       1348.01        44.23 o
   0   4   5        343.30        370.24        28.81 o
   1   4   5        787.77        824.28        36.09 o
   2   4   5        502.82        492.21        31.82 o
   3   4   5        582.91        565.71        54.64 o
   4   4   5        683.03        692.69        73.49 o
   5   4   5        743.13        780.58        52.82 o
   6   4   5        516.45        564.91        36.76 o
   7   4   5        447.69        397.56        31.94 o
   8   4   5        516.84        493.13        38.44 o
 -13   5   5          0.29         26.46        33.24 o
 -12   5   5         53.94         -5.20        41.44 o
 -11   5   5        332.82        465.42        92.79 o
 -10   5   5        126.62        167.14        32.49 o
  -9   5   5        157.34        168.45        36.09 o
  -8   5   5        301.71        330.14        35.70 o
  -7   5   5        529.73        543.25        41.64 o
  -6   5   5       4681.03       4528.99       156.07 o
  -5   5   5       5113.38       4999.43        46.85 o
  -4   5   5       5329.68       5132.54        41.96 o
  -3   5   5       6463.99       6045.65       100.98 o
  -2   5   5       3009.86       2597.23        81.92 o
  -1   5   5       1820.10       1660.60        28.96 o
   0   5   5       1730.20       1560.51        40.56 o
   1   5   5       2018.77       1969.20        52.21 o
   2   5   5        101.89        107.18        23.49 o
   3   5   5          5.34         31.60        37.36 o
   4   5   5        266.62        269.95        31.35 o
   5   5   5         42.08         49.57        42.88 o
   6   5   5         20.35         37.33        50.78 o
   7   5   5          5.49         43.81        42.03 o
 -13   6   5        172.46        164.46        42.36 o
 -12   6   5        358.25        359.43        36.22 o
 -11   6   5        833.68        874.82        35.71 o
 -10   6   5        929.17       1061.85        64.36 o
  -9   6   5        203.07        210.01        40.27 o
  -8   6   5         40.95         85.76        35.15 o
  -7   6   5        236.37        250.95        29.01 o
  -6   6   5        114.80        116.68        29.47 o
  -5   6   5       1478.84       1491.55        52.06 o
  -4   6   5       4473.57       4537.28        48.76 o
  -3   6   5       5117.20       5073.23        85.40 o
  -2   6   5       2132.70       2013.12        59.67 o
  -1   6   5        419.68        426.68        27.70 o
   0   6   5       1258.49       1191.06        31.16 o
   1   6   5       5044.24       5002.65       175.67 o
   2   6   5       1918.17       2035.89        40.98 o
   3   6   5        227.21        259.70        29.83 o
   4   6   5        475.06        495.75        35.81 o
   5   6   5        630.38        668.27        25.47 o
   6   6   5        471.22        535.67        38.32 o
 -13   7   5        967.10        899.17        61.65 o
 -12   7   5       1210.18       1259.23        77.57 o
 -11   7   5       2175.06       2292.60       149.39 o
 -10   7   5       3217.34       3204.05       162.09 o
  -9   7   5       1540.97       1633.10        59.93 o
  -8   7   5         38.36         39.73        35.32 o
  -7   7   5        415.75        397.23        31.73 o
  -6   7   5       3165.89       3146.83        64.52 o
  -5   7   5        845.27        879.05        42.25 o
  -4   7   5        144.34        141.25        28.22 o
  -3   7   5        340.45        340.41        24.08 o
  -2   7   5        254.00        270.26        25.64 o
  -1   7   5         52.19         62.38        29.41 o
   0   7   5        299.47        264.87        34.80 o
   1   7   5         15.50         67.97        29.61 o
   2   7   5         20.55         44.08        24.49 o
   3   7   5        210.82        239.07        29.93 o
   4   7   5        202.92        196.85        24.24 o
   5   7   5         16.63         37.11        32.14 o
   6   7   5         42.87         45.65        58.86 o
 -13   8   5        119.78        123.61        35.00 o
 -12   8   5        387.66        377.20        31.25 o
 -11   8   5        302.89        332.13        33.04 o
 -10   8   5        128.68        168.40        32.91 o
  -9   8   5        434.04        470.11        39.46 o
  -8   8   5       1064.06       1097.53        57.75 o
  -7   8   5       2402.54       2319.14       123.20 o
  -6   8   5        878.43        860.06        36.57 o
  -5   8   5        945.71        949.42        33.15 o
  -4   8   5       4273.10       4006.17        64.20 o
  -3   8   5       2372.13       2139.77        28.58 o
  -2   8   5        732.38        721.82        46.61 o
  -1   8   5        324.25        333.07        30.45 o
   0   8   5       1705.63       1675.80        39.31 o
   1   8   5       3482.42       3636.87        35.27 o
   2   8   5       1089.37       1144.16        58.53 o
   3   8   5        649.40        668.86        27.24 o
   4   8   5        561.38        544.32        30.81 o
   5   8   5        208.86        276.72        54.68 o
 -13   9   5        153.61        199.81        34.66 o
 -12   9   5        160.54        182.08        34.24 o
 -11   9   5         85.69        101.27        34.24 o
 -10   9   5        120.91        159.65        30.78 o
  -9   9   5         14.49         33.98        30.11 o
  -8   9   5        230.26        164.38        32.29 o
  -7   9   5         70.68         39.66        31.45 o
  -6   9   5         99.18         86.89        31.14 o
  -5   9   5         60.55         70.51        27.67 o
  -4   9   5         38.93         87.64        28.13 o
  -3   9   5         25.38         34.94        29.49 o
  -2   9   5        469.20        468.03        44.18 o
  -1   9   5       1657.16       1829.18        36.60 o
   0   9   5       1770.32       1839.62        30.60 o
   1   9   5       1669.55       1846.53        61.01 o
   2   9   5       2084.43       2278.66        59.34 o
   3   9   5       1679.25       1815.69        51.99 o
   4   9   5        245.52        230.17        29.37 o
 -13  10   5        367.64        349.87        31.99 o
 -12  10   5        505.46        527.20        34.39 o
 -11  10   5        357.05        373.71        61.35 o
 -10  10   5        296.88        335.20        30.58 o
  -9  10   5        793.39        904.00       124.81 o
  -8  10   5       2081.73       2073.37       130.42 o
  -7  10   5       2560.88       2622.57       140.93 o
  -6  10   5       1982.60       1912.12       167.02 o
  -5  10   5       3462.34       3321.29        51.74 o
  -4  10   5       1921.62       1819.05       123.20 o
  -3  10   5        274.67        351.21        50.18 o
  -2  10   5        237.20        269.61        26.85 o
  -1  10   5        283.72        314.83        26.04 o
   0  10   5        260.90        265.41        36.51 o
   1  10   5          1.24         70.60        27.62 o
   2  10   5          9.60         -3.78        25.76 o
   3  10   5         29.61         68.86        28.31 o
 -13  11   5         62.32         22.50        42.27 o
 -12  11   5         30.79        119.99        46.34 o
 -11  11   5        300.23        347.56        34.89 o
 -10  11   5        353.42        321.83        35.32 o
  -9  11   5        249.81        272.41        87.11 o
  -8  11   5        729.35        805.93        43.26 o
  -7  11   5       2382.16       2399.87       175.41 o
  -6  11   5       2172.64       2181.35        32.05 o
  -5  11   5       1969.04       1951.28        64.46 o
  -4  11   5       1929.85       1969.28        40.91 o
  -3  11   5       1853.49       1876.65        33.68 o
  -2  11   5       1679.16       1652.12        30.07 o
  -1  11   5       1589.41       1638.04        85.04 o
   0  11   5       1318.97       1200.92        32.87 o
   1  11   5        408.63        436.96        34.24 o
   2  11   5        389.54        448.59        27.65 o
 -12  12   5       1077.01       1055.34        67.41 o
 -11  12   5        654.11        593.14        30.09 o
 -10  12   5        247.90        287.95        34.55 o
  -9  12   5        167.67        155.44        46.26 o
  -8  12   5        179.94        233.42        78.58 o
  -7  12   5          0.96         13.99        29.71 o
  -6  12   5         89.70        102.33        42.44 o
  -5  12   5         49.53         61.65        29.42 o
  -4  12   5        128.20        148.82        27.96 o
  -3  12   5        396.74        386.59        30.77 o
  -2  12   5        236.97        293.37        28.84 o
  -1  12   5         62.25         70.09        41.64 o
   0  12   5        152.89        157.15        23.13 o
   1  12   5        176.53        189.97        26.79 o
 -11  13   5        949.71        802.09        42.95 o
 -10  13   5       1318.04       1202.44        36.57 o
  -9  13   5        820.55        847.65        79.20 o
  -8  13   5       1428.95       1417.34        43.06 o
  -7  13   5       1035.16       1062.65       111.35 o
  -6  13   5        466.43        415.11        24.88 o
  -5  13   5        493.73        504.87        29.81 o
  -4  13   5         62.14        118.38        32.30 o
  -3  13   5         83.67         46.48        28.92 o
  -2  13   5        289.20        288.54        28.62 o
  -1  13   5        212.25        186.97        23.90 o
 -10  14   5         44.01        188.93        40.62 o
  -9  14   5        112.29        118.96        29.78 o
  -8  14   5        234.84        219.17        44.54 o
  -7  14   5         94.29         71.25        45.52 o
  -6  14   5        185.16        159.78        28.58 o
  -5  14   5        183.18        196.30        28.95 o
  -4  14   5        117.66         70.67        31.23 o
  -3  14   5        470.36        443.65        47.35 o
  -8  15   5        456.37        353.23        30.29 o
  -7  15   5        219.94        274.49        56.70 o
  -6  15   5        135.93        139.86        27.90 o
   3 -16   6        401.01        400.74        35.37 o
   4 -16   6        204.02        213.29        49.25 o
   5 -16   6        449.75        406.38        55.83 o
   0 -15   6         28.23         39.10        28.06 o
   1 -15   6          0.76         54.95        26.99 o
   2 -15   6        192.77        193.65        27.77 o
   3 -15   6         38.47         51.40        32.28 o
   4 -15   6        125.90        139.35        28.41 o
   5 -15   6        216.70        195.50        37.52 o
   6 -15   6         57.01         78.82        29.07 o
   7 -15   6        227.09        244.65        34.70 o
   8 -15   6        348.07        338.64        33.02 o
  -2 -14   6        187.98        223.44        36.59 o
  -1 -14   6        325.77        373.05        32.91 o
   0 -14   6        433.46        404.47        32.61 o
   1 -14   6        402.27        443.48        36.74 o
   2 -14   6        514.26        575.60        30.08 o
   3 -14   6        726.06        715.60        31.35 o
   4 -14   6        770.53        774.35        31.52 o
   5 -14   6        746.65        725.61        36.49 o
   6 -14   6        233.01        290.17        34.04 o
   7 -14   6          7.35         38.74        36.63 o
   8 -14   6         17.34         66.66        34.76 o
   9 -14   6          0.34        -27.56        33.47 o
  -3 -13   6         12.03         18.86        49.05 o
  -2 -13   6        157.09        174.36        35.67 o
  -1 -13   6        253.55        267.89        47.74 o
   0 -13   6       1038.78       1038.21        35.45 o
   1 -13   6        807.00        894.93        42.24 o
   2 -13   6        454.79        503.10        56.42 o
   3 -13   6       1354.83       1400.89        52.99 o
   4 -13   6       1971.09       2042.85        36.20 o
   5 -13   6       2264.03       2289.65        36.71 o
   6 -13   6       2080.98       2172.16        36.45 o
   7 -13   6       1984.49       2012.11        36.20 o
   8 -13   6        686.40        675.64        33.12 o
   9 -13   6         42.56         35.61        33.45 o
  -4 -12   6        589.88        544.82        48.76 o
  -3 -12   6        476.73        600.30       141.93 o
  -2 -12   6        485.96        579.92       102.23 o
  -1 -12   6        423.07        477.78        39.15 o
   0 -12   6        179.04        253.11        32.65 o
   1 -12   6          5.35         49.04        31.15 o
   2 -12   6         23.10         71.13        38.90 o
   3 -12   6          8.53         17.76        33.96 o
   4 -12   6        103.65        127.14        30.15 o
   5 -12   6        970.84        927.12        36.08 o
   6 -12   6       1084.06       1145.91        44.71 o
   7 -12   6       1206.81       1232.50        37.30 o
   8 -12   6        670.05        705.36        32.13 o
   9 -12   6        273.65        241.18        35.85 o
  10 -12   6        379.71        356.21        37.90 o
  -5 -11   6        901.22        945.29       128.29 o
  -4 -11   6        691.17        646.24        42.13 o
  -3 -11   6       1606.61       1703.38       123.91 o
  -2 -11   6       2377.20       2568.53       160.27 o
  -1 -11   6       2350.75       2493.51        76.13 o
   0 -11   6       1495.69       1677.40       144.53 o
   1 -11   6        882.33        943.88        44.10 o
   2 -11   6       1542.24       1617.57        61.29 o
   3 -11   6        650.34        736.21        45.32 o
   4 -11   6        598.24        641.52        33.06 o
   5 -11   6        839.81        876.74        48.95 o
   6 -11   6        125.51        136.97        35.23 o
   7 -11   6        186.13        189.63        29.30 o
   8 -11   6        100.70        113.93        30.58 o
   9 -11   6          7.53         38.63        41.03 o
  10 -11   6          1.78         41.25        41.70 o
  -6 -10   6        143.24        147.46        57.22 o
  -5 -10   6         84.65        116.38        28.54 o
  -4 -10   6        134.42        180.07        32.60 o
  -3 -10   6        653.53        690.88        48.65 o
  -2 -10   6        665.19        680.52        58.25 o
  -1 -10   6        929.90        932.55        47.74 o
   0 -10   6       1063.24       1184.21        32.25 o
   1 -10   6        478.94        490.36        95.70 o
   2 -10   6         89.29         89.11        31.08 o
   3 -10   6          8.16         34.54        37.80 o
   4 -10   6       1122.64       1135.11        44.10 o
   5 -10   6       2395.89       2439.27        46.53 o
   6 -10   6       1253.84       1316.46        34.58 o
   7 -10   6       1232.68       1326.16        34.95 o
   8 -10   6        531.82        566.07        30.99 o
   9 -10   6        526.92        547.10        43.49 o
  10 -10   6        441.14        421.30        36.64 o
  -7  -9   6        625.97        593.19        43.93 o
  -6  -9   6        735.47        598.92        44.12 o
  -5  -9   6        215.48        207.83        57.40 o
  -4  -9   6        141.56        106.60        28.93 o
  -3  -9   6        707.02        762.35        34.21 o
  -2  -9   6        247.31        305.85        37.55 o
  -1  -9   6          6.85          1.04        31.34 o
   0  -9   6         84.05         71.20        35.54 o
   1  -9   6        792.61        749.71        51.61 o
   2  -9   6        268.89        303.55        47.16 o
   3  -9   6         65.59         56.71        33.54 o
   4  -9   6         59.02         38.67        32.77 o
   5  -9   6          5.71         -2.55        37.02 o
   6  -9   6        370.25        352.10        32.75 o
   7  -9   6       1210.58       1317.12        50.20 o
   8  -9   6        928.58        949.72        48.60 o
   9  -9   6        495.13        511.20        44.43 o
  10  -9   6        394.14        395.42        63.60 o
  11  -9   6        835.67        691.04        70.69 o
  -8  -8   6        891.38        848.43        46.79 o
  -7  -8   6         51.20        129.42        40.64 o
  -6  -8   6          6.02         51.52        41.02 o
  -5  -8   6        119.17        136.92        41.27 o
  -4  -8   6       1320.28       1366.23       137.84 o
  -3  -8   6       1864.75       1939.67        41.85 o
  -2  -8   6       1287.80       1355.47        55.73 o
  -1  -8   6       4971.89       5078.16       185.51 o
   0  -8   6       5296.08       5189.33        46.08 o
   1  -8   6       1635.71       1585.56        36.81 o
   2  -8   6        762.11        743.18        33.25 o
   3  -8   6       1562.44       1465.07        51.71 o
   4  -8   6       2279.89       2288.73        47.92 o
   5  -8   6       2491.83       2489.47        77.13 o
   6  -8   6       3132.57       3280.57       136.35 o
   7  -8   6        652.11        685.93        38.02 o
   8  -8   6          0.94         26.61        28.70 o
   9  -8   6         31.17         34.73        59.07 o
  10  -8   6          1.16         30.03        59.74 o
  11  -8   6        109.18         81.65        43.24 o
  -9  -7   6        181.86        227.87        42.85 o
  -8  -7   6        487.89        464.56        58.23 o
  -7  -7   6        448.42        250.23        59.32 o
  -6  -7   6        259.10        263.42        42.09 o
  -5  -7   6        714.78        688.63        61.21 o
  -4  -7   6        193.35        231.61        33.01 o
  -3  -7   6        266.75        262.57        37.58 o
  -2  -7   6        323.95        313.06        33.01 o
  -1  -7   6        283.57        316.26        44.35 o
   0  -7   6        790.95        800.61        34.79 o
   1  -7   6       1219.18       1055.38        39.87 o
   2  -7   6       1523.61       1461.38        44.14 o
   3  -7   6       3656.53       3447.02        47.21 o
   4  -7   6       5971.79       5855.95       397.02 o
   5  -7   6       3606.85       3404.36       196.09 o
   6  -7   6       4449.48       4261.34       349.71 o
   7  -7   6       1955.95       2150.12       118.61 o
   8  -7   6        641.58        673.96        45.71 o
   9  -7   6        922.25        920.00        70.60 o
  10  -7   6        387.61        356.59        49.44 o
  11  -7   6        264.99        233.04        49.39 o
  -9  -6   6        849.35        575.32        59.76 o
  -8  -6   6       1158.88        990.93        46.32 o
  -7  -6   6        688.93        556.86        43.91 o
  -6  -6   6        835.91        693.42        62.27 o
  -5  -6   6       2603.99       2419.17        56.85 o
  -4  -6   6       5952.15       5899.90        66.81 o
  -3  -6   6       3869.42       4104.54       225.74 o
  -2  -6   6       3375.50       3315.37       207.41 o
  -1  -6   6       2876.16       2935.93       127.18 o
   0  -6   6        238.35        275.04        36.86 o
   1  -6   6         61.14         56.72        46.88 o
   2  -6   6         32.78         35.76        37.81 o
   3  -6   6        544.25        546.55        41.42 o
   4  -6   6        525.75        537.94        47.63 o
   5  -6   6         90.22         98.69        48.68 o
   6  -6   6        160.89        172.00        39.41 o
   7  -6   6         79.98         63.10        43.17 o
   8  -6   6        350.36        355.87        42.87 o
   9  -6   6        102.75         95.88        42.62 o
  10  -6   6        182.87        144.63        44.36 o
  11  -6   6        835.87        626.94        59.73 o
 -10  -5   6          1.95         86.98        51.45 o
  -9  -5   6         14.33         40.57        32.60 o
  -8  -5   6        185.53        241.51        42.36 o
  -7  -5   6        339.89        332.36        42.80 o
  -6  -5   6         17.84        200.78        63.60 o
  -5  -5   6        272.17        199.75        63.70 o
  -4  -5   6       4470.58       4316.68        61.66 o
  -3  -5   6       5369.50       5148.86        66.93 o
  -2  -5   6       5825.78       6054.98       205.87 o
  -1  -5   6       4027.29       3961.28        67.28 o
   0  -5   6        260.77        166.31        34.62 o
   1  -5   6        820.52        589.68        41.84 o
   2  -5   6        961.12        855.79        51.09 o
   3  -5   6       2295.65       2107.06        56.91 o
   4  -5   6       2074.31       2164.06        64.54 o
   5  -5   6       1144.33       1193.81       145.22 o
   6  -5   6       1135.58        939.43        76.84 o
   7  -5   6        335.08        309.21        47.67 o
   8  -5   6        210.18        201.47        30.24 o
   9  -5   6         75.74         73.93        47.24 o
  10  -5   6         39.18         11.42        42.29 o
 -11  -4   6        378.58        335.69        72.92 o
 -10  -4   6        600.97        576.98        36.09 o
  -9  -4   6        996.86       1021.17        95.05 o
  -8  -4   6         87.26        145.22        33.79 o
  -7  -4   6         89.99        112.29        45.28 o
  -6  -4   6          2.62         48.71        46.85 o
  -5  -4   6         60.90         74.57        45.10 o
  -4  -4   6         18.32         40.42        65.01 o
  -3  -4   6        370.45        395.28        46.04 o
  -2  -4   6       1507.33       1482.36        56.47 o
  -1  -4   6        100.82         84.92        43.13 o
   0  -4   6        287.59        271.64        48.45 o
   1  -4   6       2897.92       2891.43        79.54 o
   2  -4   6       1215.18       1140.05        55.49 o
   3  -4   6        853.98        855.82        41.57 o
   4  -4   6        802.01        810.11        49.56 o
   5  -4   6       1006.02        956.68        62.56 o
   6  -4   6        793.25        795.62        85.65 o
   7  -4   6        379.78        371.83        56.81 o
   8  -4   6       1090.01        993.18        66.37 o
   9  -4   6       1017.50        919.78        56.48 o
  10  -4   6       1216.96        984.49        65.77 o
 -11  -3   6        554.73        498.66        68.46 o
 -10  -3   6        872.01        810.70        72.81 o
  -9  -3   6       1228.07       1282.03       148.38 o
  -8  -3   6        310.23        270.26        30.57 o
  -7  -3   6        304.91        348.08        48.12 o
  -6  -3   6        681.60        624.70        48.42 o
  -5  -3   6        712.01        679.15        48.57 o
  -4  -3   6        854.06        763.60        49.40 o
  -3  -3   6       4393.82       4494.97        84.61 o
  -2  -3   6      10542.43      11097.16       100.33 o
  -1  -3   6       1252.07       1176.12        77.49 o
   0  -3   6        294.89        213.52        71.42 o
   1  -3   6        650.71        504.18        77.29 o
   2  -3   6        914.46        893.36        66.97 o
   3  -3   6        520.37        507.84        47.82 o
   4  -3   6         13.89         65.01        43.37 o
   5  -3   6          5.93         14.12        45.66 o
   6  -3   6         10.84         22.20        36.10 o
   7  -3   6        141.72        117.84        31.07 o
   8  -3   6        294.66        289.19        50.35 o
   9  -3   6        313.92        273.19        54.03 o
  10  -3   6        514.88        417.61        50.36 o
 -12  -2   6          9.98         61.81        27.91 o
 -11  -2   6         13.02         33.62        42.81 o
 -10  -2   6          2.66         10.20        32.42 o
  -9  -2   6         22.74         61.46        45.04 o
  -8  -2   6        191.99        216.28        32.39 o
  -7  -2   6       1039.51       1138.98        52.00 o
  -6  -2   6        306.32        308.12        34.12 o
  -5  -2   6         89.30         85.46        33.76 o
  -4  -2   6       2001.59       2115.45       112.28 o
  -3  -2   6       6804.85       7104.60       602.83 o
  -2  -2   6       3075.05       3061.91       336.06 o
  -1  -2   6       1263.06       1113.38        77.16 o
   0  -2   6       9204.79       9786.09      1358.96 o
   1  -2   6       9414.00       9163.07       899.75 o
   2  -2   6       6917.94       6689.21        79.67 o
   3  -2   6       6590.96       5786.01        70.87 o
   4  -2   6       3779.73       3486.40        60.10 o
   5  -2   6       2251.56       2142.67        41.53 o
   6  -2   6         88.35        113.14        32.76 o
   7  -2   6         49.49        110.62        28.58 o
   8  -2   6        287.55        270.40        32.18 o
   9  -2   6         66.04         79.63        31.74 o
  10  -2   6        131.34        112.35        35.04 o
 -12  -1   6        423.84        490.43        40.66 o
 -11  -1   6        400.82        312.26        29.90 o
 -10  -1   6        699.12        752.74        56.82 o
  -9  -1   6        573.99        554.92        32.01 o
  -8  -1   6        232.87        211.82        39.95 o
  -7  -1   6       1032.76       1057.75        52.72 o
  -6  -1   6       2535.03       2865.03        78.29 o
  -5  -1   6       2582.40       2773.61        61.35 o
  -4  -1   6       1230.90       1300.44        59.96 o
  -3  -1   6        963.02       1309.74        69.12 o
  -2  -1   6         69.82        117.64        57.78 o
   0  -1   6       1611.27       1366.01        73.06 o
   1  -1   6       2165.72       2162.61       134.14 o
   2  -1   6       3269.75       3216.27        63.41 o
   3  -1   6       3159.15       2770.92        58.75 o
   4  -1   6       1615.44       1628.13        97.33 o
   5  -1   6       1659.15       1700.61        68.79 o
   6  -1   6       1151.45       1256.95        69.04 o
   7  -1   6        689.80        701.36        37.36 o
   8  -1   6        355.97        336.87        33.76 o
   9  -1   6        303.03        273.60        31.26 o
 -12   0   6         73.75         89.28        39.85 o
 -11   0   6        379.45        337.89        48.03 o
 -10   0   6       1412.45       1370.10        34.69 o
  -9   0   6       1587.20       1542.40        52.21 o
  -8   0   6       3569.29       3420.83        64.40 o
  -7   0   6       3557.33       3630.67        64.20 o
  -6   0   6       1570.29       1736.66        58.14 o
  -5   0   6       5807.52       6794.82        95.80 o
  -4   0   6       5708.28       6653.89       103.40 o
  -3   0   6       3205.21       3408.44       128.69 o
  -2   0   6       1874.55       1820.98        89.69 o
  -1   0   6       1557.72       1727.55        86.92 o
   0   0   6       4098.68       4229.51       205.71 o
   1   0   6       1319.76       1269.36        64.69 o
   2   0   6         46.19         30.63        28.74 o
   3   0   6          1.74        -15.69        34.53 o
   4   0   6         17.65         36.01        27.49 o
   5   0   6        201.03        214.15        29.61 o
   6   0   6        106.57        116.49        28.01 o
   7   0   6         57.78         75.68        30.28 o
   8   0   6        224.90        228.36        30.35 o
   9   0   6         15.05         12.95        29.47 o
 -13   1   6        205.00        175.39        30.03 o
 -12   1   6        131.35        119.92        28.45 o
 -11   1   6         11.07         35.42        32.22 o
 -10   1   6          1.76         57.21        58.86 o
  -9   1   6        221.25        163.01        48.10 o
  -8   1   6        813.82        801.98        52.65 o
  -7   1   6        390.63        447.72        50.72 o
  -6   1   6        635.84        820.13        75.33 o
  -5   1   6       3406.29       4059.98       159.87 o
  -4   1   6       5578.13       6428.75       311.80 o
  -3   1   6       7627.51       8672.59       168.07 o
  -2   1   6        615.54        574.59        49.71 o
  -1   1   6       1225.96       1200.35        42.51 o
   0   1   6       4167.48       3843.94       261.55 o
   1   1   6       1777.57       1757.16        48.86 o
   2   1   6       2817.82       2814.95        85.05 o
   3   1   6       1466.06       1550.08        46.90 o
   4   1   6        652.32        649.14        34.70 o
   5   1   6       1051.26       1073.55        43.92 o
   6   1   6        802.42        800.43        37.91 o
   7   1   6        632.61        693.64        45.16 o
   8   1   6        227.99        278.73        30.21 o
   9   1   6        350.32        312.30        37.85 o
 -13   2   6        660.08        536.95        31.32 o
 -12   2   6        886.37        922.20        63.14 o
 -11   2   6       1166.45       1125.86        47.87 o
 -10   2   6       1559.65       1647.53        66.03 o
  -9   2   6       2043.31       2072.94        57.75 o
  -8   2   6       1535.70       1924.95        72.47 o
  -7   2   6         43.88         40.81        58.69 o
  -6   2   6          4.15          1.07        35.11 o
  -5   2   6         83.53         99.59        35.19 o
  -4   2   6         61.90        113.73        44.98 o
  -3   2   6        466.41        670.49        60.46 o
  -2   2   6          0.03         25.07        32.59 o
  -1   2   6       1726.60       1712.48       262.14 o
   0   2   6        786.05        895.32        30.77 o
   1   2   6        108.14        121.39        29.85 o
   2   2   6        753.08        713.87        41.83 o
   3   2   6       2275.13       2268.95       127.77 o
   4   2   6       4061.24       3811.33        89.06 o
   5   2   6       1344.41       1476.83        50.71 o
   6   2   6        410.31        414.65        36.81 o
   7   2   6        829.10        789.17        79.62 o
   8   2   6        525.64        523.98        61.63 o
 -13   3   6        220.56        205.08        58.77 o
 -12   3   6        436.19        360.49        44.13 o
 -11   3   6        902.67       1015.85        61.57 o
 -10   3   6       1289.48       1199.53        49.61 o
  -9   3   6        996.29       1079.71        76.01 o
  -8   3   6       1975.96       2233.60       111.41 o
  -7   3   6       1279.63       1388.07        47.55 o
  -6   3   6        990.68       1090.01        70.98 o
  -5   3   6       3021.14       3256.03       115.72 o
  -4   3   6      10709.70      11933.19       231.53 o
  -3   3   6       5824.43       6026.39        46.92 o
  -2   3   6       1085.58        964.56        36.30 o
  -1   3   6       2356.21       2108.66        43.45 o
   0   3   6       1670.54       1540.34        65.99 o
   1   3   6       4359.12       4053.70       174.42 o
   2   3   6       4103.28       4135.71       183.67 o
   3   3   6        205.15        211.98        27.84 o
   4   3   6        202.28        190.74        32.53 o
   5   3   6        268.92        356.12        43.90 o
   6   3   6          7.93         50.70        41.95 o
   7   3   6        114.86        111.31        29.06 o
   8   3   6        142.16        141.90        35.14 o
 -13   4   6         82.15         88.02        59.99 o
 -12   4   6         52.64         92.27        43.80 o
 -11   4   6         57.13        134.76        42.74 o
 -10   4   6        574.56        626.71        37.59 o
  -9   4   6        904.46       1005.74        44.22 o
  -8   4   6         21.84         30.66        40.13 o
  -7   4   6         35.26         40.28        40.19 o
  -6   4   6         56.90        136.87        40.64 o
  -5   4   6        609.21        579.07        36.23 o
  -4   4   6       3091.29       3377.68        53.84 o
  -3   4   6       2891.44       2820.61       101.55 o
  -2   4   6        696.13        552.80        27.45 o
  -1   4   6       1770.78       1644.80        36.92 o
   0   4   6       3018.49       2922.55        68.97 o
   1   4   6       4287.30       4247.18       192.68 o
   2   4   6       5482.96       5307.53       246.56 o
   3   4   6       4213.35       4346.08       131.73 o
   4   4   6       2588.01       2767.94       182.14 o
   5   4   6        708.76        766.32        45.40 o
   6   4   6        249.08        248.34        51.59 o
   7   4   6         93.38         68.81        29.44 o
 -13   5   6        346.30        415.22        42.41 o
 -12   5   6        675.53        606.16        44.71 o
 -11   5   6       1273.33       1249.14        34.62 o
 -10   5   6       1357.03       1550.00        41.59 o
  -9   5   6       4114.84       4676.73       265.36 o
  -8   5   6       3807.53       4257.87        49.81 o
  -7   5   6        686.78        701.05        35.32 o
  -6   5   6       1823.92       1764.52        36.53 o
  -5   5   6       2239.85       2184.47        71.48 o
  -4   5   6        153.43        169.12        35.02 o
  -3   5   6         67.00         99.88        33.07 o
  -2   5   6        110.52        120.45        25.39 o
  -1   5   6         35.05         35.08        24.72 o
   0   5   6        100.04         91.17        25.89 o
   1   5   6        232.34        261.69        29.50 o
   2   5   6        724.22        755.73        34.96 o
   3   5   6        383.79        427.65        37.35 o
   4   5   6        354.24        394.49        36.75 o
   5   5   6        213.65        256.70        30.34 o
   6   5   6        181.11        200.33        40.62 o
 -13   6   6         27.50         89.45        55.49 o
 -12   6   6        419.99        434.83        67.96 o
 -11   6   6        670.98        765.43        75.05 o
 -10   6   6         65.07        112.20        31.60 o
  -9   6   6        303.29        342.54        31.64 o
  -8   6   6        748.06        810.28        52.42 o
  -7   6   6       2764.85       2762.72        58.01 o
  -6   6   6       8299.37       8221.15       171.42 o
  -5   6   6       5046.73       4863.16       157.29 o
  -4   6   6       4782.80       4692.99        49.31 o
  -3   6   6       2837.49       2648.76        87.70 o
  -2   6   6        784.28        744.92        25.31 o
  -1   6   6        278.34        249.81        27.58 o
   0   6   6         76.39         77.99        25.65 o
   1   6   6        869.38        861.24        28.43 o
   2   6   6        780.53        812.70        32.83 o
   3   6   6        253.06        327.20        67.62 o
   4   6   6         76.98        156.84        42.26 o
   5   6   6         10.45         66.77        33.00 o
   6   6   6         27.03          8.20        30.27 o
 -13   7   6        500.34        482.69        31.76 o
 -12   7   6         54.70         44.29        26.96 o
 -11   7   6         42.34         84.06        27.90 o
 -10   7   6        519.62        557.67        29.05 o
  -9   7   6        169.66        154.84        29.47 o
  -8   7   6        634.00        649.91        32.84 o
  -7   7   6       1366.24       1379.63        58.06 o
  -6   7   6        757.21        818.47        30.41 o
  -5   7   6       1389.47       1402.58        37.83 o
  -4   7   6       2715.04       2589.55        80.67 o
  -3   7   6       1327.45       1201.53        34.69 o
  -2   7   6        199.90        213.55        25.24 o
  -1   7   6          3.19         15.65        27.73 o
   0   7   6        567.04        564.27        26.54 o
   1   7   6       2068.83       2165.09        92.78 o
   2   7   6       1177.27       1349.62        34.21 o
   3   7   6       1505.92       1574.42        45.46 o
   4   7   6        581.70        628.34        30.09 o
   5   7   6        107.01        114.41        29.93 o
 -13   8   6        899.83        828.48        59.57 o
 -12   8   6        838.83        841.60        51.06 o
 -11   8   6        871.37        839.13        30.10 o
 -10   8   6        538.40        537.37        28.91 o
  -9   8   6        143.69        134.11        36.49 o
  -8   8   6        229.01        298.19        38.71 o
  -7   8   6       1585.25       1536.89        34.60 o
  -6   8   6       1642.75       1608.11        58.41 o
  -5   8   6       2497.74       2508.92        65.90 o
  -4   8   6       1644.98       1633.95        44.69 o
  -3   8   6         18.45         39.87        24.50 o
  -2   8   6          0.81         40.59        24.60 o
  -1   8   6          7.96        -10.54        28.27 o
   0   8   6         21.06         61.78        41.50 o
   1   8   6         10.61         22.18        26.96 o
   2   8   6          4.04          4.01        25.79 o
   3   8   6          0.52         42.90        26.07 o
   4   8   6         69.37         85.62        28.70 o
 -13   9   6        176.07        184.21        30.87 o
 -12   9   6        387.24        374.24        39.12 o
 -11   9   6        146.27        179.55        32.35 o
 -10   9   6         23.59        -35.95        40.87 o
  -9   9   6        172.34        114.62        36.06 o
  -8   9   6        391.89        371.88        42.49 o
  -7   9   6       1337.85       1332.18        33.90 o
  -6   9   6       1488.43       1415.86        31.31 o
  -5   9   6       1605.45       1669.02        28.99 o
  -4   9   6       2209.39       2275.53        31.31 o
  -3   9   6       1819.83       1745.74        32.78 o
  -2   9   6       1616.32       1517.06        54.66 o
  -1   9   6       1216.62       1281.54        30.63 o
   0   9   6       1732.09       1733.83        33.65 o
   1   9   6       1561.15       1790.18        50.61 o
   2   9   6       1102.75       1119.94        40.49 o
   3   9   6        338.05        341.02        24.65 o
 -13  10   6        135.23        145.52        34.53 o
 -12  10   6        123.39         45.54        50.23 o
 -11  10   6        133.14        234.25        73.17 o
 -10  10   6        353.16        430.80        35.91 o
  -9  10   6        714.54        739.54        53.57 o
  -8  10   6        439.45        469.47        33.95 o
  -7  10   6         34.91         56.58        26.88 o
  -6  10   6          4.22        -30.10        27.63 o
  -5  10   6         54.95         82.01        24.61 o
  -4  10   6        252.77        246.55        24.20 o
  -3  10   6        519.79        493.62        40.76 o
  -2  10   6       1422.33       1433.56        30.13 o
  -1  10   6       1158.42       1210.28        29.38 o
   0  10   6       1041.73       1075.34        31.41 o
   1  10   6        905.88        939.87        31.05 o
   2  10   6        397.75        438.56        39.44 o
 -12  11   6       1602.03       1616.30       138.97 o
 -11  11   6        113.94         95.45        34.81 o
 -10  11   6        272.86        226.83        30.67 o
  -9  11   6       1112.62       1170.12       121.81 o
  -8  11   6       1654.84       1703.02        40.04 o
  -7  11   6       2074.44       2021.62        35.75 o
  -6  11   6       1299.81       1182.38        37.62 o
  -5  11   6       1369.62       1416.12        47.70 o
  -4  11   6        567.29        589.00        55.21 o
  -3  11   6         15.99         56.52        32.71 o
  -2  11   6          0.31        -63.02        26.48 o
  -1  11   6         30.08         50.10        23.92 o
   0  11   6        129.74        139.33        30.68 o
   1  11   6         76.98         74.90        26.35 o
 -12  12   6        164.08        213.50        33.72 o
 -11  12   6        442.33        414.01        30.41 o
 -10  12   6        604.39        583.87        34.96 o
  -9  12   6        487.94        432.14        35.44 o
  -8  12   6        998.86       1003.40        36.59 o
  -7  12   6       1781.68       1926.73        47.12 o
  -6  12   6       2249.22       2153.53       109.84 o
  -5  12   6       1634.65       1568.14        33.00 o
  -4  12   6        265.26        313.68        26.49 o
  -3  12   6        366.45        362.56        24.46 o
  -2  12   6        600.65        600.13        55.92 o
  -1  12   6        454.60        448.22        40.33 o
   0  12   6        428.04        408.96        29.99 o
 -11  13   6         10.07         55.80        32.89 o
 -10  13   6          3.98         10.32        29.12 o
  -9  13   6          4.55        -75.40        59.77 o
  -8  13   6          0.24         32.61        74.52 o
  -7  13   6          4.07         25.07        33.26 o
  -6  13   6         71.48         96.23        24.47 o
  -5  13   6          3.31         -3.76        23.65 o
  -4  13   6        305.71        313.08        26.48 o
  -3  13   6         65.49         62.61        23.72 o
  -2  13   6          8.86        -10.88        31.21 o
 -10  14   6        285.29        272.77        57.51 o
  -9  14   6        175.34        231.64        33.58 o
  -8  14   6        508.67        462.48        35.25 o
  -7  14   6        566.41        607.49        95.17 o
  -6  14   6        718.25        651.97        27.14 o
  -5  14   6        297.04        299.15        26.87 o
  -4  14   6         81.06         80.90        23.33 o
   0 -15   7        388.04        363.92        34.37 o
   1 -15   7        508.00        454.67        34.37 o
   2 -15   7        403.37        454.88        61.05 o
   3 -15   7        380.72        450.06        34.20 o
   4 -15   7        404.46        426.81        53.92 o
   5 -15   7       1100.52       1095.15        37.50 o
   6 -15   7       1011.28        997.45        85.05 o
   7 -15   7        502.93        472.97        79.49 o
  -2 -14   7        162.05        169.17        28.19 o
  -1 -14   7         42.98         73.62        31.42 o
   0 -14   7          5.19          7.37        62.60 o
   1 -14   7        151.14        259.94        40.36 o
   2 -14   7        202.46        234.66        32.56 o
   3 -14   7          7.71         31.11        31.85 o
   4 -14   7         11.77         62.11        29.54 o
   5 -14   7         31.74         56.80        33.41 o
   6 -14   7        406.82        437.70        95.92 o
   7 -14   7        707.53        657.08       101.62 o
   8 -14   7        476.17        444.72        37.97 o
  -3 -13   7        463.63        513.39        41.03 o
  -2 -13   7       1000.21       1097.52        88.08 o
  -1 -13   7        738.30        706.70        34.48 o
   0 -13   7        960.68        966.73        31.94 o
   1 -13   7       1196.11       1332.82       129.42 o
   2 -13   7        899.10        950.08        58.05 o
   3 -13   7        552.94        607.72        35.48 o
   4 -13   7        323.71        317.40        31.35 o
   5 -13   7        227.65        226.73        30.20 o
   6 -13   7          5.18          1.15        34.21 o
   7 -13   7        160.28        187.07        34.39 o
   8 -13   7        101.62        115.53        35.12 o
   9 -13   7          0.25         12.59        27.35 o
  -4 -12   7          8.50         76.90       117.97 o
  -3 -12   7        107.63        160.89        58.80 o
  -2 -12   7        567.45        577.94        80.99 o
  -1 -12   7       1526.83       1736.42        73.19 o
   0 -12   7       2133.93       2157.79        61.09 o
   1 -12   7        732.40        737.68        57.39 o
   2 -12   7       1221.85       1254.05        88.90 o
   3 -12   7       1451.32       1581.52        72.23 o
   4 -12   7        676.74        733.97        56.30 o
   5 -12   7       1170.67       1238.30        38.45 o
   6 -12   7       1242.11       1270.90        39.06 o
   7 -12   7        989.19        966.47        48.09 o
   8 -12   7        245.92        277.83        40.91 o
   9 -12   7         72.16         56.62        30.35 o
  -5 -11   7        985.01        968.53        46.94 o
  -4 -11   7        565.87        569.28        29.83 o
  -3 -11   7        423.57        459.30        37.93 o
  -2 -11   7         99.27         97.93        33.71 o
  -1 -11   7          0.46         12.28        27.48 o
   0 -11   7          8.74        -30.94        47.10 o
   1 -11   7         12.16         28.92        28.83 o
   2 -11   7         52.01         32.86        40.14 o
   3 -11   7        260.56        321.89        41.69 o
   4 -11   7        312.00        357.65        35.71 o
   5 -11   7        260.60        260.86        30.97 o
   6 -11   7        562.80        570.83        31.19 o
   7 -11   7        947.95       1006.73        53.76 o
   8 -11   7        281.54        279.12        33.41 o
   9 -11   7        254.34        253.01        30.95 o
  10 -11   7        398.77        333.80        36.31 o
  -6 -10   7        282.99        210.96        41.00 o
  -5 -10   7        383.80        284.08        42.55 o
  -4 -10   7        560.78        576.90        81.71 o
  -3 -10   7        719.77        728.93        87.78 o
  -2 -10   7       1042.77       1043.30        30.39 o
  -1 -10   7       1749.11       1756.67       115.26 o
   0 -10   7        987.91       1073.35        81.92 o
   1 -10   7        654.05        715.03        40.13 o
   2 -10   7        821.48        821.01        51.67 o
   3 -10   7        266.20        362.22        56.50 o
   4 -10   7        357.35        322.41        32.32 o
   5 -10   7        216.30        263.54        43.34 o
   6 -10   7        366.06        357.59        31.24 o
   7 -10   7        564.24        557.33        31.70 o
   8 -10   7         36.46         62.57        28.91 o
   9 -10   7         22.43         45.81        32.07 o
  10 -10   7         24.89         59.95        60.93 o
  -7  -9   7        129.74        194.56        57.53 o
  -6  -9   7         23.63         39.05        58.12 o
  -5  -9   7         21.41        -34.63        40.78 o
  -4  -9   7          0.30         81.62        40.10 o
  -3  -9   7        378.29        452.57        48.26 o
  -2  -9   7       1136.23       1273.41        81.36 o
  -1  -9   7        452.78        528.95        31.80 o
   0  -9   7         38.61         43.44        37.58 o
   1  -9   7         47.04         16.03        40.46 o
   2  -9   7        371.03        378.80        50.13 o
   3  -9   7        378.57        412.77        38.15 o
   4  -9   7       1944.88       2146.85        53.46 o
   5  -9   7       3501.33       3699.88       125.00 o
   6  -9   7       3237.97       3025.30       104.75 o
   7  -9   7       1817.06       1780.64       126.85 o
   8  -9   7        602.78        608.27        36.22 o
   9  -9   7        585.56        560.95        36.00 o
  10  -9   7        373.87        324.44        65.14 o
  -8  -8   7        268.01        217.81        42.68 o
  -7  -8   7         22.32        -18.40        40.63 o
  -6  -8   7        183.45        136.33        40.85 o
  -5  -8   7        148.13        258.15        58.31 o
  -4  -8   7         42.83         40.20        29.97 o
  -3  -8   7        933.33        995.65        64.27 o
  -2  -8   7       1812.50       1980.42        76.42 o
  -1  -8   7        857.23        866.09        33.35 o
   0  -8   7        213.78        212.42        39.16 o
   1  -8   7          9.74         33.94        75.26 o
   2  -8   7         54.65         72.04        38.71 o
   3  -8   7         19.92         -5.25        33.39 o
   4  -8   7       2752.08       2755.21        88.11 o
   5  -8   7       1426.80       1444.34        39.29 o
   6  -8   7         74.30         97.40        34.78 o
   7  -8   7        513.72        528.20        45.06 o
   8  -8   7       1032.20        984.64        73.00 o
   9  -8   7        680.89        590.22        44.84 o
  10  -8   7        435.12        306.80        50.22 o
  -9  -7   7        184.39        113.78        41.77 o
  -8  -7   7         91.91        -13.49        39.87 o
  -7  -7   7        267.31        166.74        56.98 o
  -6  -7   7        701.39        656.71        58.95 o
  -5  -7   7         88.60         60.98        42.96 o
  -4  -7   7       1815.14       1838.78        71.29 o
  -3  -7   7       6771.20       7256.20       243.31 o
  -2  -7   7       5437.12       5675.96       395.08 o
  -1  -7   7       3782.80       3743.62       154.49 o
   0  -7   7       2256.00       2174.27        42.70 o
   1  -7   7       4814.00       4842.09       134.69 o
   2  -7   7       3513.75       3374.74       119.94 o
   3  -7   7        555.98        575.00        49.11 o
   4  -7   7       1658.52       1707.10        55.48 o
   5  -7   7       3276.49       3293.99       218.25 o
   6  -7   7       1035.92       1000.87        63.17 o
   7  -7   7          1.94        -17.81        39.63 o
   8  -7   7         16.53         17.97        33.99 o
   9  -7   7          0.16          1.15        29.37 o
  10  -7   7         66.23         43.72        50.81 o
  -9  -6   7        347.82        305.78        53.44 o
  -8  -6   7        155.94        170.93        41.80 o
  -7  -6   7        367.31        363.99        41.85 o
  -6  -6   7        389.47        277.50        58.93 o
  -5  -6   7         32.91         12.71        44.78 o
  -4  -6   7        563.80        645.31        66.65 o
  -3  -6   7        128.34        104.26        62.46 o
  -2  -6   7        335.64        325.25        37.55 o
  -1  -6   7       3519.89       3523.52       151.42 o
   0  -6   7       4839.77       4834.35       307.34 o
   1  -6   7       2465.15       2290.12        43.44 o
   2  -6   7       2184.20       2225.06        63.20 o
   3  -6   7       6966.70       6835.70        75.53 o
   4  -6   7       4443.04       4551.37       163.86 o
   5  -6   7        824.33        909.92        69.61 o
   6  -6   7       1316.89       1214.02        92.13 o
   7  -6   7        413.84        375.88        35.30 o
   8  -6   7        484.85        451.26        43.44 o
   9  -6   7       1015.76        762.51        72.98 o
  10  -6   7        701.13        500.00        76.52 o
 -10  -5   7        766.53        655.58        83.43 o
  -9  -5   7       1535.34       1503.63        34.93 o
  -8  -5   7       1730.25       1642.61        64.07 o
  -7  -5   7       1272.42       1320.28        46.13 o
  -6  -5   7       1625.31       1342.39        70.13 o
  -5  -5   7       2386.04       2196.08        53.10 o
  -4  -5   7       1575.62       1414.12        51.42 o
  -3  -5   7       1489.61       1451.06        51.85 o
  -2  -5   7       3933.19       3860.39        61.36 o
  -1  -5   7        166.92        210.99        31.79 o
   0  -5   7          2.35         11.60        45.26 o
   1  -5   7       1741.93       1724.25        56.44 o
   2  -5   7        100.12        100.94        44.27 o
   3  -5   7         62.35         79.97        36.53 o
   4  -5   7        240.28        211.48        47.80 o
   5  -5   7        180.49        204.39        44.12 o
 -11  -4   7         82.15         60.63        30.26 o
 -10  -4   7         55.63         49.82        26.95 o
  -9  -4   7        221.15        198.31        29.42 o
  -8  -4   7        250.68        284.11        35.05 o
  -7  -4   7        564.55        696.80        48.23 o
  -6  -4   7       1130.38       1259.06        69.70 o
  -5  -4   7       1726.55       1720.93        52.63 o
  -4  -4   7       2645.00       2594.86        73.78 o
  -3  -4   7       1459.38       1427.32        69.54 o
  -2  -4   7       3962.47       3871.49        64.90 o
  -1  -4   7       3485.65       3327.91        65.03 o
   0  -4   7        184.90        116.65        47.43 o
   1  -4   7        410.79        363.40        65.73 o
   2  -4   7       3087.68       2906.20       107.31 o
   3  -4   7       3506.16       3655.11        79.35 o
   4  -4   7       1174.46       1252.94        69.61 o
   5  -4   7       1629.26       1745.92        69.09 o
   6  -4   7       1247.85       1410.02        65.73 o
   7  -4   7        189.15        273.02        57.26 o
   8  -4   7        201.49        154.32        41.59 o
 -11  -3   7        172.47        154.01        33.42 o
 -10  -3   7        408.13        453.53        49.39 o
  -9  -3   7        402.14        423.99        42.25 o
  -8  -3   7         52.03         73.06        38.48 o
  -7  -3   7         70.78         88.23        38.65 o
  -6  -3   7        179.35        130.19        36.39 o
  -5  -3   7          1.66         73.54        64.02 o
  -4  -3   7         40.28        -11.59        65.96 o
  -3  -3   7       1063.16       1181.91        50.76 o
  -2  -3   7          1.23          4.21        48.99 o
  -1  -3   7         24.26         12.12        64.17 o
   0  -3   7         12.17         45.83        38.86 o
   1  -3   7        382.42        358.94        49.52 o
   2  -3   7       2476.33       2396.48        74.53 o
   3  -3   7       4910.70       5003.32        81.19 o
   4  -3   7       1146.32       1209.22        50.92 o
   5  -3   7        418.41        424.54        64.95 o
   6  -3   7       1596.22       1661.72        50.45 o
   7  -3   7       1107.48       1117.53        61.76 o
   9  -3   7        545.04        404.58        83.75 o
 -12  -2   7        170.60        171.14        33.84 o
 -11  -2   7        231.04        295.07        67.71 o
 -10  -2   7        932.54        980.62       145.48 o
  -9  -2   7        621.19        619.59        35.80 o
  -8  -2   7        460.64        457.84        32.89 o
  -7  -2   7       2616.67       2688.99        65.22 o
  -6  -2   7       2308.96       2503.07       181.01 o
  -5  -2   7       3735.27       4039.32       225.31 o
  -4  -2   7       4501.00       4663.52       256.67 o
  -3  -2   7       1874.81       1854.27       167.69 o
  -2  -2   7       3567.98       3731.07       465.23 o
  -1  -2   7       3731.55       3365.93        72.02 o
   0  -2   7       1006.33        891.41        53.32 o
   1  -2   7        386.40        313.71        39.27 o
   2  -2   7        297.87        278.67        45.82 o
   3  -2   7         18.23        -10.99        60.69 o
   4  -2   7        229.25        180.38        64.79 o
   5  -2   7        517.96        498.83        47.91 o
   6  -2   7        167.43        164.65        57.61 o
   7  -2   7        280.32        254.43        57.69 o
   8  -2   7        974.81       1035.22       122.55 o
   9  -2   7        496.33        469.18        39.99 o
 -12  -1   7          0.15         -3.95        31.50 o
 -11  -1   7         40.15        117.83        32.03 o
 -10  -1   7          0.82        -12.65        40.92 o
  -9  -1   7         35.38         86.25        32.64 o
  -8  -1   7         25.72         50.30        38.72 o
  -7  -1   7        111.40        160.95        48.44 o
  -6  -1   7        885.88        915.67        51.15 o
  -5  -1   7       1993.64       2082.31        57.91 o
  -4  -1   7       1076.98        954.32        76.54 o
  -3  -1   7       5750.24       6616.64        85.28 o
  -1  -1   7       3163.34       3122.23        90.02 o
   0  -1   7       4735.24       4610.14       117.16 o
   1  -1   7       4972.46       4624.96       300.37 o
   2  -1   7       7931.25       8027.93        77.91 o
   3  -1   7       3150.79       3232.54        57.05 o
   4  -1   7         45.89         70.84        63.04 o
   5  -1   7        315.33        361.90        45.96 o
   6  -1   7        147.75        179.02        36.16 o
   7  -1   7         10.99         14.28        26.62 o
   8  -1   7        103.21         96.06        32.60 o
   9  -1   7        255.42        240.45        39.18 o
 -12   0   7        456.84        424.46        64.30 o
 -11   0   7       1672.10       1725.96       164.41 o
 -10   0   7       1712.92       1894.94        63.66 o
  -9   0   7        882.51        856.75        50.22 o
  -8   0   7       1975.04       2056.49        58.35 o
  -7   0   7       2069.28       2150.99        74.16 o
  -6   0   7        659.36        687.79        53.56 o
  -5   0   7        134.04        178.95        70.05 o
  -4   0   7          4.07         31.43        48.64 o
  -3   0   7         76.25         83.57        74.57 o
  -2   0   7       1522.95       1942.91        85.46 o
  -1   0   7       1123.23       1105.01        75.47 o
   0   0   7        283.90        245.42        35.64 o
   1   0   7        858.67        817.35        76.71 o
   2   0   7       1401.26       1406.50        48.81 o
   3   0   7       1313.98       1245.25        50.12 o
   4   0   7       2121.46       2207.07        67.55 o
   5   0   7       1141.88       1143.42        44.73 o
   6   0   7        127.32        136.22        31.73 o
   7   0   7       1046.74        951.39        42.96 o
   8   0   7        812.82        712.91        39.78 o
 -13   1   7        365.54        303.61        35.06 o
 -12   1   7        383.53        363.10        35.29 o
 -11   1   7        180.96        150.28        42.79 o
 -10   1   7       1352.86       1291.91        50.84 o
  -9   1   7       1933.26       2033.83        56.11 o
  -8   1   7       1417.94       1332.24        57.56 o
  -7   1   7       1232.83       1391.75        56.39 o
  -6   1   7       2319.08       2426.03        63.33 o
  -5   1   7       1669.79       1623.12        76.49 o
  -4   1   7        548.70        524.88        51.74 o
  -3   1   7       3474.13       3762.67       108.47 o
  -2   1   7        900.53        835.90        68.79 o
  -1   1   7          2.49          2.85        34.75 o
   0   1   7         20.17         30.89        34.55 o
   1   1   7        633.35        578.27        34.44 o
   2   1   7        599.75        561.82        31.29 o
   3   1   7        117.44         79.14        27.32 o
   4   1   7         80.03         79.58        31.28 o
   5   1   7         37.48         27.94        30.98 o
   6   1   7         28.96         32.84        30.78 o
   7   1   7          4.44         27.70        29.72 o
   8   1   7        102.04         88.55        29.39 o
 -13   2   7         17.15         22.69        62.88 o
 -12   2   7         35.15         64.13        40.39 o
 -11   2   7          2.61         72.17        40.42 o
 -10   2   7        105.81        134.35        45.21 o
  -9   2   7        268.23        283.25        48.56 o
  -8   2   7        674.61        791.94        55.41 o
  -7   2   7        850.92        972.89        37.79 o
  -6   2   7       2337.45       2624.32       157.14 o
  -5   2   7       1479.90       1681.36        44.33 o
  -4   2   7        135.06        113.71        40.47 o
  -3   2   7       3196.22       3334.55        42.60 o
  -2   2   7       1595.29       1539.55        39.67 o
  -1   2   7         86.84         99.48        49.74 o
   0   2   7       1604.23       1580.65       153.36 o
   1   2   7       5083.64       4953.14       308.13 o
   2   2   7       5838.39       6027.64        58.95 o
   3   2   7       2521.02       2609.42        39.09 o
   4   2   7       1254.78       1389.92        46.07 o
   5   2   7        796.89        843.51        32.86 o
   6   2   7        621.03        569.87        33.03 o
   7   2   7        231.62        251.52        31.25 o
 -13   3   7        710.69        560.42        63.20 o
 -12   3   7         99.99        126.41        42.85 o
 -11   3   7         73.83         -0.49        43.66 o
 -10   3   7        568.63        596.89        45.69 o
  -9   3   7        421.06        461.85        53.52 o
  -8   3   7        274.26        341.13        73.45 o
  -7   3   7        549.21        603.51        77.06 o
  -6   3   7       1247.65       1261.09        60.62 o
  -5   3   7        116.37        107.52        49.49 o
  -4   3   7        222.09        315.45        30.74 o
  -3   3   7        103.54        113.78        30.46 o
  -2   3   7        329.70        319.80        34.86 o
  -1   3   7       1086.12       1153.70        39.10 o
   0   3   7        817.23        756.19        31.10 o
   1   3   7          3.59         46.11        27.08 o
   2   3   7       1194.90       1218.45        32.84 o
   3   3   7       3868.57       4100.06        66.57 o
   4   3   7       2192.46       2396.74        36.46 o
   5   3   7        621.07        678.38        39.33 o
   6   3   7        612.43        647.41        36.79 o
   7   3   7        832.42        837.48        33.25 o
 -13   4   7        163.13        157.68        42.33 o
 -12   4   7        226.87        187.14        59.69 o
 -11   4   7        900.31        835.10        64.59 o
 -10   4   7        662.14        773.22       116.52 o
  -9   4   7        761.67        928.13        41.79 o
  -8   4   7       1941.09       2224.36       145.38 o
  -7   4   7       2347.87       2641.41       195.37 o
  -6   4   7       4325.39       4689.00       154.87 o
  -5   4   7       3010.04       3110.61        38.95 o
  -4   4   7       4604.09       4615.25        49.08 o
  -3   4   7       8349.41       8534.45       203.77 o
  -2   4   7       6030.82       5984.18       193.76 o
  -1   4   7       2850.19       2823.60        55.40 o
   0   4   7       1097.20       1102.02        39.06 o
   1   4   7       3388.91       3114.20        99.94 o
   2   4   7       2344.21       2391.04        42.13 o
   3   4   7          0.30         20.17        26.38 o
   4   4   7         76.89        108.00        30.10 o
   5   4   7         24.65         43.67        29.78 o
   6   4   7        108.66        117.39        30.30 o
 -13   5   7        406.22        363.03        43.43 o
 -12   5   7        128.26        143.10        38.46 o
 -11   5   7          2.79        -48.82        48.15 o
 -10   5   7        384.64        463.43        31.13 o
  -9   5   7        884.45        889.83        55.72 o
  -8   5   7         29.61         23.26        36.72 o
  -7   5   7        529.30        535.07        33.11 o
  -6   5   7        682.05        729.13        29.71 o
  -5   5   7       2590.45       2609.08        42.37 o
  -4   5   7       5321.70       5435.01        96.87 o
  -3   5   7       2654.70       2573.39        84.69 o
  -2   5   7       3840.04       3785.91        43.08 o
  -1   5   7       4296.04       4418.13        40.17 o
   0   5   7        505.78        567.26        40.21 o
   1   5   7       1072.82       1156.88        45.04 o
   2   5   7       2792.12       2784.90       164.20 o
   3   5   7       1721.67       1682.63        90.55 o
   4   5   7        645.66        683.02        35.84 o
   5   5   7        220.47        252.87        42.15 o
   6   5   7        475.24        402.66        33.14 o
 -13   6   7        567.08        538.61        58.48 o
 -12   6   7        923.85        940.69        81.06 o
 -11   6   7       1775.05       1802.93        37.27 o
 -10   6   7       1493.54       1565.59        36.26 o
  -9   6   7       1565.28       1800.07        55.10 o
  -8   6   7       1090.63       1180.34        33.89 o
  -7   6   7       1483.63       1507.55        62.01 o
  -6   6   7        603.38        633.67        41.68 o
  -5   6   7          0.92        -48.63        34.45 o
  -4   6   7        224.89        201.15        34.52 o
  -3   6   7        346.97        366.82        31.17 o
  -2   6   7         11.76         52.46        29.56 o
  -1   6   7         73.98        106.28        26.43 o
   0   6   7         25.25         56.21        34.99 o
   1   6   7         18.03          7.72        25.07 o
   2   6   7        182.40        212.86        29.67 o
   3   6   7        219.15        266.84        43.05 o
   4   6   7        127.40        137.28        24.13 o
   5   6   7        141.29        149.57        26.24 o
 -13   7   7        125.96        120.37        29.44 o
 -12   7   7        704.61        721.31        33.50 o
 -11   7   7       1340.22       1358.86        60.29 o
 -10   7   7        835.20        938.52        44.34 o
  -9   7   7       1211.96       1284.47        59.28 o
  -8   7   7       1121.10       1031.65        37.71 o
  -7   7   7       3035.18       3004.08       158.06 o
  -6   7   7       4838.85       4929.16       103.07 o
  -5   7   7       1902.53       2009.81        34.36 o
  -4   7   7        653.50        700.86        28.83 o
  -3   7   7        221.73        255.61        29.62 o
  -2   7   7        636.66        641.96        34.20 o
  -1   7   7        606.96        636.08        24.34 o
   0   7   7        226.97        247.91        23.11 o
   1   7   7        508.63        550.20        25.61 o
   2   7   7        810.08        860.37        25.99 o
   3   7   7        763.05        812.69        28.38 o
   4   7   7         39.60         50.11        33.81 o
 -13   8   7         70.81        101.52        31.06 o
 -12   8   7          4.63         -4.43        30.26 o
 -11   8   7          0.51         25.89        26.54 o
 -10   8   7         48.71         59.70        27.35 o
  -9   8   7         43.28         72.75        25.99 o
  -8   8   7        323.56        301.83        29.11 o
  -7   8   7          1.48         71.51        29.43 o
  -6   8   7       1019.73       1027.95        55.14 o
  -5   8   7        322.91        360.52        39.95 o
  -4   8   7         63.65         75.29        27.27 o
  -3   8   7        392.29        388.34        31.50 o
  -2   8   7        974.16        912.71        38.39 o
  -1   8   7        434.67        455.38        30.39 o
   0   8   7        537.25        524.10        58.88 o
   1   8   7       1388.46       1435.24        84.00 o
   2   8   7       1120.13       1164.22       109.59 o
   3   8   7        724.27        710.76        31.16 o
 -13   9   7        471.62        437.84        46.38 o
 -12   9   7        868.82        869.88        94.96 o
 -11   9   7       1236.65       1247.62        85.64 o
 -10   9   7       1032.62       1002.70        38.44 o
  -9   9   7        490.03        465.48        28.62 o
  -8   9   7        486.25        552.44        31.83 o
  -7   9   7       1968.34       2064.90        99.19 o
  -6   9   7       1882.14       1875.41        41.22 o
  -5   9   7       1004.93        981.35        41.25 o
  -4   9   7        654.13        583.97        26.62 o
  -3   9   7        324.37        363.59        27.23 o
  -2   9   7        218.30        230.70        26.11 o
  -1   9   7         11.10         23.23        39.97 o
   0   9   7         43.35         81.26        33.12 o
   1   9   7         90.32         85.77        23.86 o
   2   9   7         88.25        101.55        29.35 o
 -13  10   7         60.17         55.03        90.07 o
 -12  10   7          7.50         82.18        40.67 o
 -11  10   7         10.65         77.23        30.91 o
 -10  10   7        181.51        204.41        26.88 o
  -9  10   7        249.55        246.42        30.90 o
  -8  10   7        137.82        128.63        27.59 o
  -7  10   7       1344.26       1333.03        94.81 o
  -6  10   7       2779.84       2804.92       117.05 o
  -5  10   7       3271.03       3230.80        71.46 o
  -4  10   7       1620.44       1566.54        38.50 o
  -3  10   7       1284.17       1291.60        54.41 o
  -2  10   7       1485.68       1424.36        91.84 o
  -1  10   7        288.27        270.45        31.00 o
   0  10   7        297.19        354.67        28.72 o
   1  10   7        324.73        324.59        26.63 o
 -12  11   7        814.82        744.99        53.63 o
 -11  11   7        214.46        171.87        28.71 o
 -10  11   7        138.69        203.27        34.97 o
  -9  11   7         50.93        118.13        59.21 o
  -8  11   7          2.36         -5.50        26.36 o
  -7  11   7         40.27         40.55        35.64 o
  -6  11   7        122.62        111.15        50.04 o
  -5  11   7        289.69        263.49        27.60 o
  -4  11   7        474.34        494.15        53.47 o
  -3  11   7        660.99        748.26        52.05 o
  -2  11   7        518.79        499.47        35.88 o
  -1  11   7        566.61        511.28        29.80 o
   0  11   7       1047.91       1130.79        62.63 o
 -11  12   7        447.40        351.74        35.57 o
 -10  12   7        773.75        801.51        86.37 o
  -9  12   7        341.93        296.22        96.97 o
  -8  12   7        408.71        496.73        35.26 o
  -7  12   7        832.73        869.09        38.65 o
  -6  12   7        591.68        576.56        51.96 o
  -5  12   7         22.59         16.36        62.99 o
  -4  12   7        101.04        118.24        43.52 o
  -3  12   7          0.88         -7.69        23.23 o
  -2  12   7         30.49         17.39        25.77 o
  -1  12   7        260.97        294.40        77.29 o
 -10  13   7        597.03        475.22        51.98 o
  -9  13   7        451.42        411.90        39.43 o
  -8  13   7        633.33        524.52        31.72 o
  -7  13   7        397.18        367.50       115.72 o
  -6  13   7        189.40        131.35        51.34 o
  -5  13   7        622.45        545.75        31.25 o
  -4  13   7        750.72        725.48        45.89 o
  -3  13   7        537.99        566.78        48.53 o
  -8  14   7          1.24         76.40        33.74 o
  -7  14   7          4.19        -13.51        44.67 o
  -6  14   7          1.89        -58.19        25.79 o
   1 -15   8        718.82        664.60        31.94 o
   2 -15   8        355.95        370.16        35.01 o
   3 -15   8        238.91        214.01        66.61 o
   4 -15   8        570.56        572.73        42.47 o
   5 -15   8        363.33        316.45        29.96 o
   6 -15   8         41.90         11.02        33.73 o
  -1 -14   8         71.29        106.19        70.86 o
   0 -14   8        285.43        274.36        29.33 o
   1 -14   8        646.47        694.04       138.53 o
   2 -14   8       1289.66       1346.62        77.58 o
   3 -14   8        986.86       1007.89        35.82 o
   4 -14   8        349.00        377.79        29.85 o
   5 -14   8       1260.72       1274.10        37.92 o
   6 -14   8       1200.61       1238.68        46.97 o
   7 -14   8        664.70        685.92        60.85 o
  -3 -13   8        621.11        558.53        31.14 o
  -2 -13   8        251.16        280.67        29.10 o
  -1 -13   8         66.56         93.28        37.63 o
   0 -13   8        210.45        276.63        32.84 o
   1 -13   8         53.93         96.25        34.79 o
   2 -13   8        167.14        180.60        28.60 o
   3 -13   8        315.84        346.61        33.42 o
   4 -13   8        269.28        285.97        34.83 o
   5 -13   8        540.38        573.92        51.70 o
   6 -13   8        545.70        563.28        53.63 o
   7 -13   8        525.41        543.52        31.10 o
   8 -13   8        375.60        367.59        31.25 o
  -4 -12   8        750.75        734.28        31.85 o
  -3 -12   8       1101.73       1147.60       110.04 o
  -2 -12   8        908.17        938.69        89.18 o
  -1 -12   8        431.89        417.53        31.13 o
   0 -12   8        432.58        434.67        65.34 o
   1 -12   8        669.70        718.15        50.51 o
   2 -12   8        706.77        721.50        45.58 o
   3 -12   8        109.82        127.93        28.38 o
   4 -12   8         28.25         78.14        46.08 o
   5 -12   8         39.58         24.80        61.27 o
   6 -12   8          4.08         29.07        32.68 o
   7 -12   8         75.20        109.42        33.41 o
   8 -12   8        108.89        117.65        32.97 o
   9 -12   8         45.96         42.59        32.68 o
  -5 -11   8         96.27        121.07        56.13 o
  -4 -11   8         14.70         24.37        50.10 o
  -3 -11   8        426.21        453.77        29.26 o
  -2 -11   8        997.43       1109.11       126.26 o
  -1 -11   8       1336.02       1443.15        58.65 o
   0 -11   8       2134.50       2128.43       133.99 o
   1 -11   8       1286.72       1388.53        34.74 o
   2 -11   8        952.30       1063.75        37.02 o
   3 -11   8        550.25        565.46        31.88 o
   4 -11   8        580.89        626.22        36.16 o
   5 -11   8       1004.46       1096.12        39.07 o
   6 -11   8        415.94        387.92        27.28 o
   7 -11   8        287.16        301.50        29.51 o
   8 -11   8        873.91        879.69        37.70 o
   9 -11   8       1186.83       1117.02        46.98 o
  -6 -10   8        100.47         39.48        41.31 o
  -5 -10   8         78.16          0.32        58.20 o
  -4 -10   8        158.15        144.37        41.34 o
  -3 -10   8         96.71        147.61        32.44 o
  -2 -10   8          0.27         26.44        38.26 o
  -1 -10   8          8.37        -38.83        39.46 o
   0 -10   8         28.76         13.93        34.55 o
   1 -10   8         12.77         26.30        41.54 o
   2 -10   8         57.16         65.97        38.39 o
   3 -10   8          0.54        -34.90        35.56 o
   4 -10   8        119.41        138.03        34.95 o
   5 -10   8        537.77        585.55        37.05 o
   6 -10   8        391.30        401.21        25.78 o
   7 -10   8        724.46        835.80        36.21 o
   8 -10   8        595.31        553.20        42.91 o
   9 -10   8        540.24        506.86        38.88 o
  -7  -9   8        286.50        176.29        58.70 o
  -6  -9   8        949.78        765.14        44.62 o
  -5  -9   8        401.49        429.39        41.92 o
  -4  -9   8        113.22         74.50        40.04 o
  -3  -9   8        725.87        808.43        30.26 o
  -2  -9   8       1016.52       1105.47        36.52 o
  -1  -9   8       1260.45       1300.79       104.49 o
   0  -9   8       1161.64       1218.59        61.57 o
   1  -9   8       1508.14       1702.90       104.33 o
   2  -9   8       1268.65       1415.00        49.11 o
   3  -9   8        560.31        579.53        47.35 o
   4  -9   8       1317.76       1362.06        48.90 o
   5  -9   8        809.60        796.72        47.35 o
   6  -9   8        227.29        192.95        26.87 o
   7  -9   8        341.10        352.89        31.24 o
   8  -9   8        176.01        217.73        36.52 o
   9  -9   8          4.87         16.57        33.83 o
  -8  -8   8         14.53        125.17        56.65 o
  -7  -8   8          5.04        -23.50        40.04 o
  -6  -8   8         12.13          0.63        40.70 o
  -5  -8   8         58.69         62.87        57.18 o
  -4  -8   8         59.86        104.07        56.58 o
  -3  -8   8        243.45        215.23        35.76 o
  -2  -8   8        303.20        346.75        32.34 o
  -1  -8   8         67.23        180.84        44.16 o
   0  -8   8        773.87        760.69        40.14 o
   1  -8   8       4100.97       4290.26       102.70 o
   2  -8   8       2114.74       2222.42       140.65 o
   3  -8   8        807.10        885.42        60.03 o
   4  -8   8       2854.83       2787.73        62.37 o
   5  -8   8       2338.45       2321.03       103.64 o
   6  -8   8       1886.94       1873.79        72.83 o
   7  -8   8        822.09        804.09        53.03 o
   8  -8   8        147.03         98.17        35.10 o
   9  -8   8        257.16        266.32        54.21 o
  -9  -7   8        106.27        106.95        36.18 o
  -8  -7   8        163.65        122.66        40.75 o
  -7  -7   8       1039.14        895.66        46.03 o
  -6  -7   8       1654.74       1513.42        49.07 o
  -5  -7   8        538.75        557.19        42.60 o
  -4  -7   8        534.16        542.55        46.11 o
  -3  -7   8        830.65        874.15        50.96 o
  -2  -7   8        407.71        481.63        80.57 o
  -1  -7   8        169.59        174.53        32.57 o
   0  -7   8          0.42         -3.47        36.92 o
   1  -7   8        163.62        170.58        38.67 o
   2  -7   8        291.29        225.85        38.72 o
   3  -7   8        241.57        199.56        48.76 o
   4  -7   8        496.36        594.35        39.29 o
   5  -7   8        780.48        772.42        55.36 o
   6  -7   8        885.44        869.15        96.63 o
   7  -7   8        482.16        524.85        57.46 o
   8  -7   8        500.77        408.84        43.33 o
   9  -7   8        724.45        651.33        61.27 o
  -9  -6   8        169.75        209.84        54.57 o
  -8  -6   8        493.98        573.58        59.21 o
  -7  -6   8       1607.63       1494.73        48.78 o
  -6  -6   8       1699.07       1627.34        49.82 o
  -5  -6   8        563.20        597.87        46.36 o
  -4  -6   8       3128.22       3154.46        59.44 o
  -3  -6   8       6145.33       6125.67        67.93 o
  -2  -6   8       4813.08       4611.35        65.54 o
  -1  -6   8       4189.62       4137.84        78.54 o
   0  -6   8       3629.05       3653.78       141.51 o
   1  -6   8       3909.25       3751.65       188.46 o
   2  -6   8       1633.24       1430.21       138.09 o
   3  -6   8        122.09        139.44        51.87 o
   4  -6   8          5.07          7.02        35.94 o
   5  -6   8        119.94        138.68        43.87 o
   9  -6   8          7.33        -34.59        53.91 o
 -10  -5   8        478.13        436.13        53.32 o
  -9  -5   8        321.74        335.62        30.01 o
  -8  -5   8         97.69         80.76        40.89 o
  -7  -5   8          1.77        143.78        40.98 o
  -6  -5   8          7.11        -67.08        42.92 o
  -5  -5   8        190.21        166.55        46.58 o
  -4  -5   8       1554.11       1422.91        67.54 o
  -3  -5   8       1580.93       1558.78        65.83 o
  -2  -5   8       1002.05       1003.41        64.32 o
  -1  -5   8       1077.04       1081.88        65.32 o
   0  -5   8        794.09        826.47        50.41 o
   1  -5   8       1467.76       1432.21        71.07 o
   2  -5   8       1497.21       1374.54        77.97 o
   3  -5   8       1818.88       1829.34       118.94 o
   4  -5   8       1758.02       2015.81        71.25 o
   5  -5   8       2030.93       1956.16        53.90 o
   6  -5   8       1600.65       1762.38        63.92 o
   7  -5   8        418.48        326.09        42.55 o
   8  -5   8       1089.61       1125.58        59.22 o
 -11  -4   8        736.07        609.20        42.86 o
 -10  -4   8        425.52        451.62        37.04 o
  -9  -4   8       1056.84       1051.37        53.96 o
  -8  -4   8       1532.79       1454.40        58.86 o
  -7  -4   8       1361.90       1455.72        90.93 o
  -6  -4   8        664.30        679.31        34.59 o
  -5  -4   8        871.17        987.60        66.41 o
  -4  -4   8       2222.67       2190.73        54.80 o
  -3  -4   8       2019.48       2027.80        51.27 o
  -2  -4   8       1106.48       1103.13        66.56 o
  -1  -4   8        310.15        292.10        66.31 o
   0  -4   8       1153.80       1227.61        73.50 o
   1  -4   8       1190.74       1479.28       224.77 o
   2  -4   8         41.58         55.58        34.61 o
   3  -4   8          9.11         51.52        66.31 o
   4  -4   8         16.31         10.15        45.34 o
   5  -4   8         69.09        134.35        43.76 o
   6  -4   8        152.73        177.32        41.42 o
   7  -4   8          6.12         35.01        37.93 o
   8  -4   8        247.11        246.09        42.12 o
 -11  -3   8          8.36         38.44        54.84 o
 -10  -3   8         94.76        130.48        32.95 o
  -9  -3   8        530.55        474.21        34.70 o
  -8  -3   8        343.15        328.23        31.33 o
  -7  -3   8        450.01        487.55        34.15 o
  -6  -3   8        670.42        683.85        35.13 o
  -5  -3   8        934.14       1036.84        48.35 o
  -4  -3   8        319.70        314.06        36.93 o
  -3  -3   8        413.79        434.16        38.14 o
  -2  -3   8       3829.05       3993.79       505.13 o
  -1  -3   8       2365.87       2302.72        77.37 o
   0  -3   8       2259.74       2301.01       242.97 o
   1  -3   8       3032.86       2950.67       229.31 o
   2  -3   8       3065.26       3178.88        61.43 o
   3  -3   8       3346.48       3392.03        62.18 o
   4  -3   8       1765.15       1735.05        50.90 o
   5  -3   8       1090.90       1044.96        48.51 o
   6  -3   8        143.37        119.43        58.21 o
   7  -3   8          1.21         86.04        38.18 o
   8  -3   8         51.00         56.37        39.76 o
 -11  -2   8         21.39         93.75        79.23 o
 -10  -2   8        186.79        222.22        69.55 o
  -9  -2   8        597.25        545.53        36.08 o
  -8  -2   8        648.23        646.92        89.89 o
  -7  -2   8        304.98        343.01        58.89 o
  -6  -2   8         19.73         39.54        38.86 o
  -5  -2   8        344.10        378.56        35.60 o
  -4  -2   8       1330.44       1511.58       117.53 o
  -3  -2   8         21.13         69.11        38.36 o
  -2  -2   8       1425.91       1464.74        58.27 o
  -1  -2   8        621.34        654.07        41.43 o
   0  -2   8       1798.34       1664.28       100.40 o
   1  -2   8       3037.61       2675.52       146.49 o
   2  -2   8       2417.62       2484.22        56.94 o
   3  -2   8       1687.05       2008.47        69.92 o
   4  -2   8       1757.41       1601.92        53.18 o
   5  -2   8       2313.02       2404.45        68.83 o
   6  -2   8        529.31        451.30        42.67 o
   7  -2   8        391.02        382.12        55.87 o
 -12  -1   8        193.17        195.97        28.79 o
 -11  -1   8        290.44        319.74        32.80 o
 -10  -1   8       1282.96       1353.18       191.97 o
  -9  -1   8       1297.56       1403.65       117.20 o
  -8  -1   8       1649.61       1694.81        61.28 o
  -7  -1   8       3695.97       3965.61        79.44 o
  -6  -1   8       2982.63       3189.60        79.45 o
  -5  -1   8       2525.87       3054.05        66.00 o
  -4  -1   8       1554.00       1748.10        56.94 o
  -3  -1   8       2931.79       3309.31        82.10 o
  -1  -1   8        572.82        681.65        73.25 o
   0  -1   8        483.28        441.37        39.49 o
   1  -1   8        116.98         96.81        37.66 o
   2  -1   8         65.94        116.89        67.02 o
   3  -1   8        502.28        546.65        45.66 o
   4  -1   8        494.94        480.50        46.32 o
   5  -1   8        462.85        403.41        43.09 o
   6  -1   8        548.92        514.11        43.09 o
   7  -1   8        250.40        241.31        56.91 o
 -12   0   8        131.01        147.49        65.63 o
 -11   0   8        126.58         99.79        37.92 o
 -10   0   8         61.13         48.34        34.03 o
  -9   0   8         18.43         -3.79        42.00 o
  -8   0   8        145.47        160.46        48.09 o
  -7   0   8       1958.96       2113.61        55.85 o
  -6   0   8       2820.58       3004.43        64.89 o
  -5   0   8       2915.39       2987.82        64.54 o
  -4   0   8       3090.69       3171.09        63.34 o
  -3   0   8       5818.48       6224.00        80.34 o
  -2   0   8       4590.27       5664.19       103.12 o
  -1   0   8       2568.00       2653.96        79.77 o
   0   0   8       2011.43       1957.18        94.01 o
   1   0   8       1716.94       1705.51       102.43 o
   2   0   8       2155.33       2244.76        54.12 o
   3   0   8       1435.72       1527.03        49.74 o
   4   0   8       1331.93       1262.16        48.81 o
   5   0   8        720.84        852.11        44.95 o
   6   0   8        118.25        192.05        44.19 o
   7   0   8        439.00        382.06        63.21 o
   8   0   8        208.75        129.13        45.25 o
 -13   1   8        656.13        580.32       103.47 o
 -12   1   8        859.95        730.53        55.46 o
 -11   1   8        758.36        887.36        61.20 o
 -10   1   8        737.68        698.50        46.37 o
  -9   1   8        405.98        379.73        46.91 o
  -8   1   8        103.28        122.59        50.58 o
  -7   1   8         93.32        189.89        71.20 o
  -6   1   8        302.76        291.06        72.98 o
  -5   1   8          0.01          1.88        34.68 o
  -4   1   8         80.47         30.25        38.85 o
  -3   1   8        129.56         99.74        39.80 o
  -2   1   8        244.47        282.43        81.52 o
  -1   1   8        295.03        330.41        29.30 o
   0   1   8       1016.02       1028.10       113.35 o
   1   1   8        549.35        496.28        35.38 o
   2   1   8        139.02        167.90        34.18 o
   3   1   8        318.09        305.18        36.22 o
   4   1   8       1377.94       1432.49        58.30 o
   5   1   8       1319.81       1430.69        51.54 o
   6   1   8        344.01        366.34        37.16 o
   7   1   8        330.18        294.23        34.02 o
 -13   2   8         54.07         30.41        28.47 o
 -12   2   8         22.75         -1.23        40.74 o
 -11   2   8        814.23        747.65        46.62 o
 -10   2   8       1360.07       1432.13        48.87 o
  -9   2   8        268.37        310.41        47.26 o
  -8   2   8       1778.75       1893.24        60.40 o
  -7   2   8       2638.05       2965.34       186.82 o
  -6   2   8        767.89        901.63        54.60 o
  -5   2   8         12.12          9.43        39.29 o
  -4   2   8        313.23        320.47        33.92 o
  -3   2   8       2829.66       2814.42       119.97 o
  -2   2   8       1255.39       1289.93        39.38 o
  -1   2   8        566.02        592.72        36.44 o
   0   2   8        780.55        826.32        40.84 o
   1   2   8        867.82        787.21        96.15 o
   2   2   8        841.73        905.41        29.80 o
   3   2   8        369.67        466.53        34.95 o
   4   2   8          8.22         -8.83        30.86 o
   5   2   8        125.92        164.19        26.49 o
   6   2   8        115.84        103.91        30.07 o
   7   2   8        138.37        125.89        30.95 o
 -13   3   8          3.61         -2.04        40.14 o
 -12   3   8         54.27        115.97        58.02 o
 -11   3   8         57.33         45.83        60.23 o
 -10   3   8         77.43         44.99        63.68 o
  -9   3   8        229.54        322.86        49.75 o
  -8   3   8        250.59        308.72        46.99 o
  -7   3   8         52.46         84.29        54.81 o
  -6   3   8        454.17        560.74        37.10 o
  -5   3   8        458.13        529.55        86.28 o
  -4   3   8       1587.71       1687.77        66.73 o
  -3   3   8       3564.94       3709.42        91.72 o
  -2   3   8       2365.25       2366.36        55.66 o
  -1   3   8       5285.98       5570.93        52.72 o
   0   3   8       3601.30       3430.49       314.67 o
   1   3   8       1051.46       1051.35        35.57 o
   2   3   8       1562.01       1642.34        31.42 o
   3   3   8       1490.10       1435.42        64.75 o
   4   3   8       1021.90       1059.40        58.52 o
   5   3   8        280.43        368.47        71.55 o
   6   3   8        136.97        135.58        30.69 o
 -13   4   8        110.31        139.06        41.13 o
 -12   4   8        218.61        253.56        42.01 o
 -11   4   8        969.85        854.29        47.96 o
 -10   4   8        400.71        419.07        36.62 o
  -9   4   8        544.25        538.05        34.03 o
  -8   4   8       1908.06       2039.02        45.88 o
  -7   4   8       1143.34       1290.41        85.49 o
  -6   4   8        271.45        323.39        40.50 o
  -5   4   8         50.88        139.95        36.43 o
  -4   4   8          4.01         15.99        33.11 o
  -3   4   8         89.75        116.79        29.72 o
  -2   4   8        341.96        392.09        45.45 o
  -1   4   8        198.46        288.76        47.18 o
   0   4   8        453.78        448.38        32.05 o
   1   4   8       1670.60       1640.24        57.55 o
   2   4   8       1551.93       1539.92        43.49 o
   3   4   8        746.15        782.89        44.03 o
   4   4   8       1410.75       1487.84        71.98 o
   5   4   8       1846.48       1626.58        91.57 o
   6   4   8        886.05        866.93        85.27 o
 -13   5   8        102.45        129.85        57.85 o
 -12   5   8        130.11        128.73        61.33 o
 -11   5   8       1132.74       1189.89        34.89 o
 -10   5   8       1723.12       1899.41        65.46 o
  -9   5   8       1692.46       2053.64       135.75 o
  -8   5   8       1881.19       2093.99        74.06 o
  -7   5   8       3375.78       3472.06        97.66 o
  -6   5   8       7449.58       7740.98       162.71 o
  -5   5   8       6208.98       6521.19       163.61 o
  -4   5   8       3656.92       3810.95        50.43 o
  -3   5   8       2540.17       2476.36       112.83 o
  -2   5   8       3452.39       3313.70       143.91 o
  -1   5   8       1066.82       1013.72        41.55 o
   0   5   8         19.83          0.18        27.25 o
   1   5   8         59.32         81.63        24.99 o
   2   5   8         76.89        103.09        28.26 o
   3   5   8         65.05         93.20        23.48 o
   4   5   8         69.00         53.30        23.88 o
   5   5   8         16.40         34.18        30.56 o
 -13   6   8        427.09        426.29        40.97 o
 -12   6   8        385.04        350.22        31.91 o
 -11   6   8          0.14         36.53        30.21 o
 -10   6   8        148.78        191.65        31.03 o
  -9   6   8        425.98        465.76        34.74 o
  -8   6   8        154.28        190.44        39.02 o
  -7   6   8        103.42        153.79        28.48 o
  -6   6   8       2045.90       2085.57        38.71 o
  -5   6   8       1628.08       1658.94        72.11 o
  -4   6   8        686.20        730.61        31.48 o
  -3   6   8       1699.32       1700.04        46.56 o
  -2   6   8       2250.64       2283.74        90.07 o
  -1   6   8        761.84        743.54        28.41 o
   0   6   8        511.04        498.59        25.88 o
   1   6   8       1462.36       1512.75        30.98 o
   2   6   8        511.75        528.11        28.26 o
   3   6   8        315.10        348.30        36.21 o
   4   6   8        891.58        887.60        28.00 o
 -13   7   8        490.21        436.04        36.40 o
 -12   7   8        601.73        573.10        29.60 o
 -11   7   8        962.00       1004.19        60.27 o
 -10   7   8       1238.05       1382.96        95.54 o
  -9   7   8       1127.57       1136.98        30.24 o
  -8   7   8        129.96        161.44        28.48 o
  -7   7   8        339.62        318.53        30.58 o
  -6   7   8        854.13        872.91        47.63 o
  -5   7   8         67.31         45.07        32.61 o
  -4   7   8          9.13         10.95        31.57 o
  -3   7   8         49.61         91.35        29.19 o
  -2   7   8          3.81         15.16        22.18 o
  -1   7   8         24.46         11.40        24.04 o
   0   7   8          0.49         13.16        20.39 o
   1   7   8         83.13        132.71        24.30 o
   2   7   8         86.81         85.36        35.11 o
   3   7   8         48.00         62.05        29.99 o
 -13   8   8        183.00        175.18        28.20 o
 -12   8   8        350.34        350.60        35.15 o
 -11   8   8        658.74        620.70        31.75 o
 -10   8   8       1605.12       1734.26        39.32 o
  -9   8   8       1175.19       1137.22        28.60 o
  -8   8   8          6.85          2.41        25.07 o
  -7   8   8        326.10        331.49        28.57 o
  -6   8   8       1095.61       1168.13        56.92 o
  -5   8   8        768.05        755.43        33.16 o
  -4   8   8       1701.29       1726.19        71.83 o
  -3   8   8       1181.13       1146.58        25.60 o
  -2   8   8       1148.16       1042.87        36.14 o
  -1   8   8        937.44        869.05        34.21 o
   0   8   8        702.78        696.20        41.53 o
   1   8   8        445.28        475.08        37.67 o
   2   8   8         49.45         43.17        31.11 o
   3   8   8         32.32         69.90        47.08 o
 -13   9   8         33.04         28.23        34.94 o
 -12   9   8        286.83        291.46        42.99 o
 -11   9   8         64.87         90.69        27.02 o
 -10   9   8         18.07         38.38        29.10 o
  -9   9   8          2.90         43.01        43.97 o
  -8   9   8         62.00         87.83        33.01 o
  -7   9   8          0.37         41.88        25.11 o
  -6   9   8         51.53         84.51        30.00 o
  -5   9   8        445.56        467.97        27.58 o
  -4   9   8       1061.65       1067.33        59.63 o
  -3   9   8       1436.13       1472.76        46.48 o
  -2   9   8       1496.22       1498.62        44.80 o
  -1   9   8        892.34        884.81        36.12 o
   0   9   8       1175.56       1239.14        43.54 o
   1   9   8        998.66        963.94        28.99 o
   2   9   8        688.95        675.63        33.62 o
 -12  10   8        413.45        433.77        46.61 o
 -11  10   8       1254.14       1143.59        74.99 o
 -10  10   8       1838.01       1742.78       132.75 o
  -9  10   8        915.69        889.85        33.95 o
  -8  10   8        706.62        692.88        40.45 o
  -7  10   8        965.83        941.25        27.38 o
  -6  10   8        971.69        940.86        52.74 o
  -5  10   8       1280.20       1240.32        56.62 o
  -4  10   8        227.92        199.35        24.50 o
  -3  10   8          0.91         32.44        24.10 o
  -2  10   8          0.02         66.88        28.32 o
  -1  10   8        138.11        129.79        33.10 o
   0  10   8        263.91        263.92        41.68 o
   1  10   8        246.81        244.53        24.73 o
 -12  11   8         55.15        115.32        42.71 o
 -11  11   8        907.70        858.54       101.16 o
 -10  11   8       1174.12       1024.38       100.11 o
  -9  11   8        505.68        504.13        79.83 o
  -8  11   8        932.59        920.49        47.59 o
  -7  11   8       1632.08       1690.31        91.06 o
  -6  11   8        548.70        530.06        51.72 o
  -5  11   8        559.52        559.48        35.29 o
  -4  11   8       1531.80       1468.19        29.81 o
  -3  11   8       1540.88       1579.49        33.52 o
  -2  11   8        324.22        329.45        24.12 o
  -1  11   8        142.56        168.46        25.68 o
 -11  12   8        271.52        319.92        34.09 o
 -10  12   8         35.07        -24.96        57.49 o
  -9  12   8         80.62         92.55        32.44 o
  -8  12   8         69.51         67.77        28.64 o
  -7  12   8         48.97         71.99        88.52 o
  -6  12   8        217.45        178.78        29.73 o
  -5  12   8        636.19        588.93        53.14 o
  -4  12   8        379.03        342.61        24.44 o
  -3  12   8        260.71        264.54        71.01 o
  -2  12   8        258.38        207.34        37.84 o
  -9  13   8          8.16          5.23        28.43 o
  -8  13   8         26.78         55.15        39.86 o
  -7  13   8         17.42         -7.17        38.98 o
  -6  13   8          5.93        -32.19        33.72 o
  -5  13   8        258.88        244.01        39.23 o
   3 -15   9        225.24        276.82        41.37 o
   4 -15   9        239.54        249.44        29.90 o
  -1 -14   9        997.10       1072.32        45.85 o
   0 -14   9        783.74        752.52       114.23 o
   1 -14   9        214.17        171.76        29.48 o
   2 -14   9        169.75        149.69        32.74 o
   3 -14   9        322.33        323.07        33.11 o
   4 -14   9        111.75        119.87        40.09 o
   5 -14   9          8.10         -1.57        33.07 o
   6 -14   9         10.04         32.25        33.01 o
  -3 -13   9         12.14         22.78        32.41 o
  -2 -13   9         93.10         54.16        27.36 o
  -1 -13   9        324.97        356.24        41.46 o
   0 -13   9       1142.79       1195.05        83.38 o
   1 -13   9       2646.54       2702.61       148.50 o
   2 -13   9       3105.77       3227.16        74.72 o
   3 -13   9       1441.29       1509.80        70.80 o
   4 -13   9        687.02        758.53        42.67 o
   5 -13   9        852.48        942.51        37.40 o
   6 -13   9        371.46        403.57        56.18 o
   7 -13   9        265.80        256.14        27.00 o
  -4 -12   9        132.27        133.12        39.13 o
  -3 -12   9         63.63         73.86        34.45 o
  -2 -12   9         40.26        128.98        31.33 o
  -1 -12   9         10.46         85.87        50.19 o
   0 -12   9        271.09        295.84        36.92 o
   1 -12   9        644.76        644.09        30.88 o
   2 -12   9        280.00        308.09        36.19 o
   3 -12   9        203.36        262.58        39.19 o
   4 -12   9        619.26        627.17        80.31 o
   5 -12   9        633.83        714.75        43.51 o
   6 -12   9         95.37         89.92        25.95 o
   7 -12   9        424.92        451.33        33.36 o
   8 -12   9       1050.45       1070.62        65.22 o
  -5 -11   9        647.56        623.81        43.72 o
  -4 -11   9        262.32        226.52        42.33 o
  -3 -11   9        742.36        739.46        85.33 o
  -2 -11   9        667.65        651.33        31.48 o
  -1 -11   9        168.97        209.28        27.99 o
   0 -11   9        590.08        729.70       104.18 o
   1 -11   9       1339.78       1485.07        45.18 o
   2 -11   9        647.14        656.44        36.13 o
   3 -11   9          7.23         71.28        40.13 o
   4 -11   9          1.04         36.76        29.59 o
   5 -11   9         47.97         74.89        41.42 o
   6 -11   9          0.17        -21.55        27.97 o
   7 -11   9         10.79         23.12        28.52 o
   8 -11   9          0.47        -10.90        34.87 o
  -6 -10   9        623.65        724.17        58.66 o
  -5 -10   9        364.15        344.85        39.46 o
  -4 -10   9        288.05        382.10        55.30 o
  -3 -10   9        470.32        511.15        30.15 o
  -2 -10   9        160.58        127.32        33.30 o
  -1 -10   9        748.07        803.38        35.46 o
   0 -10   9       1407.16       1457.57        47.54 o
   1 -10   9        884.17        878.28        42.64 o
   2 -10   9       1249.35       1227.73        50.40 o
   3 -10   9        696.90        730.33        42.83 o
   4 -10   9       1302.32       1393.05        40.43 o
   5 -10   9       1427.45       1451.61        42.89 o
   6 -10   9        739.49        800.61        63.45 o
   7 -10   9       1270.47       1283.65        59.07 o
   8 -10   9       1026.20        906.80        54.58 o
  -7  -9   9        224.03        162.93        42.61 o
  -6  -9   9        342.15        358.76        43.85 o
  -5  -9   9        118.95        268.81        56.31 o
  -4  -9   9         58.09         -5.23        39.55 o
  -3  -9   9        462.17        478.99        54.86 o
  -2  -9   9        509.25        530.72        83.01 o
  -1  -9   9         63.57         88.87        69.03 o
   0  -9   9         13.29         -4.30        34.12 o
   1  -9   9        136.63        100.72        43.71 o
   2  -9   9         87.80         67.97        62.98 o
   3  -9   9         27.28         49.49        34.29 o
   4  -9   9        454.03        508.99        50.48 o
   5  -9   9        440.49        454.59        44.13 o
   6  -9   9        658.91        689.83        36.08 o
   7  -9   9        751.34        743.59        41.98 o
   8  -9   9        501.08        481.50        56.72 o
   9  -9   9        673.37        444.92        45.09 o
  -8  -8   9        377.00        373.31        41.60 o
  -7  -8   9       1082.84        932.18        60.91 o
  -6  -8   9        969.14        993.11        43.88 o
  -5  -8   9        430.24        420.73        42.34 o
  -4  -8   9        514.27        515.19        43.16 o
  -3  -8   9        630.79        631.12        41.80 o
  -2  -8   9        975.94        981.02        48.78 o
  -1  -8   9       2774.84       2993.82       183.11 o
   0  -8   9       2833.98       2897.24       164.07 o
   1  -8   9       2611.25       2756.62        53.77 o
   2  -8   9       1875.09       2011.74        71.94 o
   3  -8   9       2034.58       1959.30        52.30 o
   4  -8   9       1058.23       1028.27        57.63 o
   5  -8   9          3.71         -6.99        30.24 o
   6  -8   9          3.45          9.21        56.56 o
   7  -8   9          2.12         16.96        38.46 o
   8  -8   9         70.67         94.55        56.51 o
   9  -8   9         27.74         46.22        55.07 o
  -9  -7   9        183.39        192.17        31.70 o
  -8  -7   9        181.79        173.35        41.45 o
  -7  -7   9         92.20         64.63        41.13 o
  -6  -7   9         16.23        -54.05        41.44 o
  -5  -7   9         16.27          6.43        57.88 o
  -4  -7   9         15.78         22.69        41.02 o
  -3  -7   9        798.12        837.10        63.89 o
  -2  -7   9       1011.25        953.30        64.76 o
  -1  -7   9       2255.95       2238.26        56.22 o
   0  -7   9       2272.26       2271.60       127.58 o
   1  -7   9        883.00        904.61        50.07 o
   2  -7   9        711.80        685.45        64.59 o
   3  -7   9       1273.81       1330.41        52.78 o
   4  -7   9        742.50        822.45        50.37 o
   5  -7   9        430.74        459.96        44.31 o
   8  -7   9         47.66          8.85        53.07 o
   9  -7   9         12.20         63.43        55.81 o
  -9  -6   9        424.73        400.09        86.12 o
  -8  -6   9       1110.49       1042.35        83.61 o
  -7  -6   9       1323.79       1177.84        61.81 o
  -6  -6   9       1069.45       1008.99        61.38 o
  -5  -6   9        775.12        745.54        45.46 o
  -4  -6   9        598.10        608.60        63.06 o
  -3  -6   9          5.30         -4.04        59.74 o
  -2  -6   9         25.37         60.13        65.43 o
  -1  -6   9        229.12        232.80        65.07 o
   0  -6   9          0.94         63.85        64.76 o
   1  -6   9       1462.77       1438.71        75.06 o
   2  -6   9        217.55        225.52        67.98 o
   3  -6   9          2.59        -28.45        37.92 o
   4  -6   9        696.58        828.05        64.97 o
   5  -6   9       1292.61       1221.55        46.59 o
   6  -6   9        876.36        873.73        45.75 o
   7  -6   9        588.06        579.38        58.24 o
 -10  -5   9         83.44        144.32        39.72 o
  -9  -5   9        309.16        346.62        33.54 o
  -8  -5   9        705.23        635.33        31.42 o
  -7  -5   9       2923.36       2992.45       221.69 o
  -6  -5   9       2578.16       2430.20        66.59 o
  -5  -5   9       1362.47       1312.44        68.00 o
  -4  -5   9       2642.31       2439.24        55.10 o
  -3  -5   9       1195.89       1122.22        50.25 o
  -2  -5   9       2212.51       2210.45        56.91 o
  -1  -5   9       2403.59       2178.87        60.11 o
   0  -5   9        107.51         78.58        44.12 o
   1  -5   9        335.11        347.22        65.82 o
   2  -5   9        782.66        928.12        85.38 o
   3  -5   9        454.74        579.94        64.07 o
   4  -5   9        166.56        241.30        63.48 o
   5  -5   9        221.03        325.80        57.93 o
   6  -5   9        679.57        695.41        59.34 o
   7  -5   9        270.10        290.96        56.74 o
   8  -5   9         37.60         -9.38        39.90 o
   9  -5   9        129.70        105.87        39.94 o
 -10  -4   9          0.47         18.49        28.32 o
  -9  -4   9         18.59        -16.88        33.52 o
  -8  -4   9          8.47         -9.37        33.21 o
  -7  -4   9         41.50         13.95        42.08 o
  -6  -4   9         26.30         97.59        45.61 o
  -5  -4   9         10.95         61.69        36.39 o
  -4  -4   9          1.12         36.28        37.15 o
  -3  -4   9        736.95        786.85        40.46 o
  -2  -4   9       2544.06       2814.04       211.90 o
  -1  -4   9        564.91        525.49        64.90 o
   0  -4   9       1147.30       1153.43        86.84 o
   1  -4   9       2645.99       2798.62       219.42 o
   2  -4   9        833.67        860.13        52.79 o
   3  -4   9       1104.10       1207.98        69.35 o
   4  -4   9       2460.39       2567.46        70.93 o
   5  -4   9       3397.49       3577.99        72.03 o
   6  -4   9       1530.45       1428.62        47.79 o
   7  -4   9        618.68        633.14        59.50 o
   8  -4   9       1754.39       1754.66        65.67 o
 -11  -3   9         91.22         38.05        32.78 o
 -10  -3   9        191.93        207.34        47.07 o
  -9  -3   9        824.20        876.19        71.18 o
  -8  -3   9       1025.35       1055.12        51.08 o
  -7  -3   9       1257.71       1378.47        46.58 o
  -6  -3   9       1386.21       1434.22        77.14 o
  -5  -3   9       1160.97       1291.22       103.65 o
  -4  -3   9        463.01        444.88        51.51 o
  -3  -3   9       1664.51       1814.53       123.78 o
  -2  -3   9       1660.57       1889.72       186.27 o
  -1  -3   9          5.16         15.08        47.28 o
   0  -3   9        153.93        178.75        37.11 o
   1  -3   9        930.87        986.34        62.84 o
   2  -3   9        595.38        592.84        48.44 o
   3  -3   9         15.64         37.19        44.29 o
   4  -3   9        652.17        645.82        62.89 o
   5  -3   9       1061.90       1086.21        44.77 o
   6  -3   9        353.58        301.89        42.09 o
   7  -3   9        550.97        588.34        56.86 o
   8  -3   9        718.31        644.22        45.17 o
 -11  -2   9         18.03         44.27        31.24 o
 -10  -2   9         29.88          4.75        58.92 o
  -9  -2   9        290.83        355.63        34.63 o
  -8  -2   9        156.44        156.93        34.02 o
  -7  -2   9        193.84        227.60        32.87 o
  -6  -2   9         54.66         66.52        40.90 o
  -5  -2   9        339.51        374.34        33.90 o
  -4  -2   9       1734.13       1942.68       176.31 o
  -3  -2   9       6132.24       6728.05       521.23 o
  -2  -2   9       8668.07       8866.02       103.94 o
  -1  -2   9       6148.05       6601.39       367.57 o
   0  -2   9       5298.63       5316.26       197.62 o
   1  -2   9       1482.30       1448.76       180.26 o
   2  -2   9        111.07        160.25        64.60 o
   3  -2   9        479.96        467.73        48.05 o
   4  -2   9       1657.22       1647.89        63.37 o
   5  -2   9        868.96        848.54        59.81 o
   6  -2   9         15.48         66.10        51.94 o
   7  -2   9         89.74         84.79        38.99 o
 -12  -1   9        501.81        441.72        34.74 o
 -11  -1   9        101.96         91.56        28.32 o
 -10  -1   9         60.72         58.86        34.11 o
  -9  -1   9        529.74        547.81        36.17 o
  -8  -1   9        682.97        636.44        33.90 o
  -7  -1   9        240.91        222.22        50.35 o
  -6  -1   9          0.92         72.66        48.57 o
  -5  -1   9        242.96        323.03        52.46 o
  -4  -1   9         80.30        110.71        48.30 o
  -3  -1   9        469.59        493.89        65.10 o
  -1  -1   9       3930.83       4252.46        91.91 o
   0  -1   9       3397.49       3036.66        94.33 o
   1  -1   9       1297.65       1285.36       141.83 o
   2  -1   9        707.52        706.99        46.48 o
   3  -1   9       1554.35       1674.48        47.91 o
   4  -1   9       1799.75       1780.86        48.21 o
   5  -1   9       1982.07       1818.95        49.86 o
   6  -1   9       1063.83       1019.01        62.46 o
   7  -1   9        230.15        238.21        41.03 o
 -12   0   9        326.85        310.67        32.25 o
 -11   0   9        610.85        580.76        69.48 o
 -10   0   9       2144.43       2149.71        67.87 o
  -9   0   9       1618.66       1667.17        51.11 o
  -8   0   9       2177.92       2260.30        55.60 o
  -7   0   9       2424.64       2670.67        61.84 o
  -6   0   9       1828.65       2007.89        59.54 o
  -5   0   9       3069.49       3205.31        63.08 o
  -4   0   9        630.21        745.26        68.64 o
  -3   0   9        481.31        521.56        69.25 o
  -1   0   9       1026.96       1023.66        42.18 o
   0   0   9         14.11         37.00        38.38 o
   1   0   9        323.94        388.72        45.73 o
   2   0   9         57.65        -17.49        46.68 o
   3   0   9         41.69         97.11        42.64 o
   4   0   9          0.43         48.61        53.59 o
   5   0   9        268.31        244.94        38.89 o
   6   0   9         31.65         53.88        55.67 o
 -12   1   9          9.38         66.59        27.51 o
 -11   1   9       1207.23       1204.59        48.72 o
 -10   1   9       1429.06       1373.02        49.65 o
  -9   1   9        210.66        273.88        43.32 o
  -8   1   9       1069.71       1230.27        55.55 o
  -7   1   9       1636.63       1881.80        58.74 o
  -6   1   9        649.22        747.88        53.58 o
  -5   1   9        781.14       1002.82        96.03 o
  -4   1   9       2835.67       3328.57        97.44 o
  -3   1   9       6504.99       7015.05       661.43 o
  -2   1   9       1774.81       1928.57       166.98 o
  -1   1   9       2087.32       2140.28        61.85 o
   0   1   9       3397.71       3358.69       279.14 o
   1   1   9        839.20        821.71        63.10 o
   2   1   9        873.09        930.98        40.72 o
   3   1   9       1347.84       1341.89        63.25 o
   4   1   9       1556.95       1464.71        48.50 o
   5   1   9       1147.67       1162.36        58.35 o
   6   1   9        239.06        202.95        34.88 o
   7   1   9         29.36        -19.11        60.06 o
 -13   2   9        108.17        161.04        57.74 o
 -12   2   9        368.07        257.89        41.78 o
 -11   2   9       1138.16       1188.15        62.71 o
 -10   2   9        485.78        590.09        63.05 o
  -9   2   9         36.29        124.86        45.31 o
  -8   2   9         34.31         89.49        70.42 o
  -7   2   9        113.35        131.04        61.05 o
  -6   2   9        562.69        642.98        58.67 o
  -5   2   9        356.75        502.47       105.25 o
  -4   2   9          4.98          6.92        53.72 o
  -3   2   9        158.87        212.06        31.99 o
  -2   2   9         23.74         60.20        38.93 o
  -1   2   9        151.13        155.23        39.37 o
   0   2   9         97.47        111.40        33.44 o
   1   2   9        624.12        686.32        39.40 o
   2   2   9        429.81        429.77        31.87 o
   3   2   9        371.67        400.36        27.57 o
   4   2   9       1292.68       1253.22        48.37 o
   5   2   9        905.08        885.49        43.20 o
   6   2   9        673.79        594.21        36.68 o
 -13   3   9         42.22        212.34        55.98 o
 -12   3   9        308.15        344.44        42.76 o
 -11   3   9       1372.95       1199.08        48.30 o
 -10   3   9       1258.38       1314.73        68.46 o
  -9   3   9        459.67        564.33        48.15 o
  -8   3   9        480.89        605.10        77.04 o
  -7   3   9        154.84        158.85        34.78 o
  -6   3   9        432.44        526.36        59.91 o
  -5   3   9       2044.85       2198.23       126.14 o
  -4   3   9       5618.90       5986.97       203.07 o
  -3   3   9       2243.31       2182.55       118.62 o
  -2   3   9       1151.62       1132.20        71.12 o
  -1   3   9       3288.48       3334.74       101.19 o
   0   3   9        313.13        267.56        38.09 o
   1   3   9        173.23        200.61        36.50 o
   2   3   9          1.50         16.16        26.80 o
   3   3   9         29.86         46.07        27.67 o
   4   3   9         49.18         93.79        34.35 o
   5   3   9        265.26        302.90        40.48 o
   6   3   9        101.60        136.91        36.83 o
 -13   4   9          7.80         97.11        56.37 o
 -12   4   9        217.19        229.92        59.75 o
 -11   4   9         75.09        163.57        42.82 o
 -10   4   9         14.50         -3.78        30.94 o
  -9   4   9        176.27        187.87        36.53 o
  -8   4   9        597.54        669.68        41.43 o
  -7   4   9        620.10        713.73        35.92 o
  -6   4   9        964.24       1057.29        37.16 o
  -5   4   9        614.39        653.98        32.22 o
  -4   4   9       2270.94       2410.91        83.61 o
  -3   4   9       4436.01       4440.18       224.15 o
  -2   4   9       1571.59       1715.86        44.66 o
  -1   4   9       1028.85       1055.20        54.79 o
   0   4   9       1186.40       1218.07        59.40 o
   1   4   9       1582.48       1663.81        48.66 o
   2   4   9       1155.61       1274.24        59.98 o
   3   4   9        480.09        508.35        36.35 o
   4   4   9        340.74        369.78        28.85 o
   5   4   9        133.73        135.10        47.59 o
 -13   5   9        699.66        644.16        45.34 o
 -12   5   9        711.51        745.15        45.45 o
 -11   5   9       1052.78       1067.32        45.86 o
 -10   5   9        889.73        943.15        33.61 o
  -9   5   9       1113.72       1195.65        39.64 o
  -8   5   9        489.86        478.92        50.43 o
  -7   5   9         11.45         55.74        34.22 o
  -6   5   9        242.96        331.39        34.19 o
  -5   5   9        574.77        637.49        37.37 o
  -4   5   9         81.27         87.69        30.57 o
  -3   5   9       1045.97       1055.52        30.59 o
  -2   5   9        930.43        963.28        29.78 o
  -1   5   9       1148.40       1197.33       105.72 o
   0   5   9        995.55       1005.93        32.18 o
   1   5   9        977.28        989.43        38.82 o
   2   5   9        756.52        779.17        26.17 o
   3   5   9        406.10        419.99        23.28 o
   4   5   9        750.74        778.33        33.23 o
 -13   6   9        146.67        118.69        42.29 o
 -12   6   9        459.22        460.12        55.29 o
 -11   6   9       1283.62       1355.23        35.79 o
 -10   6   9       1850.49       2053.60        36.04 o
  -9   6   9       4477.70       4801.26       107.64 o
  -8   6   9       2526.87       2646.85       132.60 o
  -7   6   9        886.14        946.42        34.78 o
  -6   6   9       1577.28       1692.44        33.77 o
  -5   6   9       1029.57       1022.24        74.00 o
  -4   6   9       1137.14       1121.60        29.12 o
  -3   6   9        475.36        500.05        40.37 o
  -2   6   9        144.44        150.59        27.47 o
  -1   6   9        193.40        262.46        32.92 o
   0   6   9        252.71        246.13        47.61 o
   1   6   9        291.32        278.07        24.23 o
   2   6   9         62.00         88.09        21.77 o
   3   6   9         76.61        104.89        29.06 o
   4   6   9         38.82         86.87        41.42 o
 -13   7   9        294.63        289.84        46.92 o
 -12   7   9         36.57         51.65        26.31 o
 -11   7   9        101.56        102.63        31.91 o
 -10   7   9        133.12         83.17        32.90 o
  -9   7   9        358.83        473.50        35.71 o
  -8   7   9        435.44        494.91        47.17 o
  -7   7   9        170.36        195.76        27.15 o
  -6   7   9         76.46         75.07        25.05 o
  -5   7   9        412.19        413.68        31.97 o
  -4   7   9       1233.69       1216.07        86.10 o
  -3   7   9       1174.92       1094.46        41.07 o
  -2   7   9       1405.75       1312.02        55.26 o
  -1   7   9        725.21        740.95        24.00 o
   0   7   9        674.01        669.62        41.19 o
   1   7   9        976.68        985.88        64.70 o
   2   7   9        317.72        351.50        36.88 o
   3   7   9        719.84        642.05        28.03 o
 -13   8   9        272.19        270.01        27.98 o
 -12   8   9        391.51        383.11        50.69 o
 -11   8   9        129.09        135.81        29.99 o
 -10   8   9        367.22        344.66        25.10 o
  -9   8   9        727.38        710.23        49.86 o
  -8   8   9        215.01        253.66        27.72 o
  -7   8   9        119.32        138.80        41.49 o
  -6   8   9         38.88         36.61        24.11 o
  -5   8   9        163.79        160.32        24.34 o
  -4   8   9         95.50        102.64        26.29 o
  -3   8   9         37.90        107.94        26.30 o
  -2   8   9          0.65         10.19        24.39 o
  -1   8   9         27.52          9.41        23.43 o
   0   8   9         31.93         61.42        23.35 o
   1   8   9        286.97        306.57        29.86 o
   2   8   9        343.38        417.46        36.30 o
 -12   9   9         65.73         37.35        29.82 o
 -11   9   9        384.87        276.88        35.45 o
 -10   9   9        963.84        942.95        29.67 o
  -9   9   9        876.73        871.86        78.91 o
  -8   9   9        543.57        563.48        34.80 o
  -7   9   9        957.12       1017.11        39.15 o
  -6   9   9        794.36        787.72        28.03 o
  -5   9   9       1863.71       1823.51       107.45 o
  -4   9   9       2902.08       2839.30       196.00 o
  -3   9   9       1400.80       1318.86        32.17 o
  -2   9   9        676.10        633.90        33.75 o
  -1   9   9        407.43        413.31        24.56 o
   0   9   9        393.19        364.64        36.31 o
   1   9   9         66.44         75.64        29.67 o
 -12  10   9          8.06         -8.59        26.66 o
 -11  10   9          2.53         15.08        29.62 o
 -10  10   9         10.68         30.41        26.56 o
  -9  10   9         31.75         35.62        26.12 o
  -8  10   9         16.32         53.31        25.73 o
  -7  10   9        395.50        356.77        27.67 o
  -6  10   9        239.60        195.63        34.09 o
  -5  10   9        995.80        982.48        49.92 o
  -4  10   9       3401.46       3391.23       184.41 o
  -3  10   9       2531.07       2398.50       103.15 o
  -2  10   9        897.00        846.68        31.69 o
  -1  10   9        411.56        458.69        35.64 o
 -11  11   9       1803.85       1483.50       117.85 o
 -10  11   9       1588.37       1312.56       108.16 o
  -9  11   9       1110.47        992.55        54.25 o
  -8  11   9        608.43        568.94        30.56 o
  -7  11   9        115.24        110.22        26.02 o
  -6  11   9         12.19         22.36        28.62 o
  -5  11   9        226.09        217.03        26.33 o
  -4  11   9        145.25        114.64        29.10 o
  -3  11   9          4.73        -15.86        25.32 o
  -2  11   9         19.23          8.87        22.83 o
 -10  12   9        545.21        506.60        51.64 o
  -9  12   9        293.67        238.73        29.14 o
  -8  12   9        419.84        404.07        36.42 o
  -7  12   9        447.65        367.65        54.64 o
  -6  12   9        651.81        656.33        35.86 o
  -5  12   9       1344.83       1300.85        39.19 o
  -4  12   9        658.13        594.26        25.74 o
   0 -14  10        368.59        315.10        31.76 o
   1 -14  10        681.70        729.61        32.53 o
   2 -14  10        235.74        207.89        30.23 o
   3 -14  10        306.29        357.98        43.95 o
   4 -14  10        415.24        417.71        42.19 o
   5 -14  10        687.69        668.70        86.88 o
  -2 -13  10       1195.21       1215.12        65.06 o
  -1 -13  10        771.38        768.33       119.39 o
   0 -13  10        449.80        460.74        40.29 o
   1 -13  10        619.41        598.97        35.88 o
   2 -13  10        245.74        220.44        29.68 o
   3 -13  10          9.97          4.48        41.23 o
   4 -13  10          9.50         40.88        40.25 o
   5 -13  10         36.77         73.27        40.52 o
   6 -13  10         28.65         33.89        26.26 o
  -4 -12  10        456.05        366.14        59.98 o
  -3 -12  10        768.16        673.64        57.82 o
  -2 -12  10        593.46        581.42        44.41 o
  -1 -12  10       1297.48       1411.64       127.78 o
   0 -12  10       3133.01       3311.57       319.80 o
   1 -12  10       1630.12       1658.98       104.84 o
   2 -12  10        749.47        764.09        43.12 o
   3 -12  10        397.73        409.97        51.67 o
   4 -12  10        380.03        368.87        32.61 o
   5 -12  10        454.24        472.12        35.78 o
   6 -12  10        208.66        234.24        33.66 o
   7 -12  10        545.94        527.79        36.10 o
  -5 -11  10          0.49        -27.46        55.07 o
  -4 -11  10         18.81        109.65        55.35 o
  -3 -11  10          2.57         28.31        56.51 o
  -2 -11  10          1.06         -6.70        45.78 o
  -1 -11  10          8.50        -15.98        29.26 o
   0 -11  10         28.77         13.40        33.45 o
   1 -11  10        212.38        242.62        34.47 o
   2 -11  10        427.38        429.42        49.23 o
   3 -11  10        224.44        249.40        30.09 o
   4 -11  10        346.99        391.72        35.62 o
   5 -11  10        559.58        577.69        88.18 o
   6 -11  10        574.18        618.36        36.18 o
   7 -11  10        323.64        310.01        34.87 o
  -6 -10  10        600.55        472.37        43.47 o
  -5 -10  10        702.13        681.16        58.17 o
  -4 -10  10        517.92        452.04        43.05 o
  -3 -10  10        476.48        393.58        58.12 o
  -2 -10  10        662.90        588.91        42.08 o
  -1 -10  10        827.40        893.31        46.60 o
   0 -10  10        269.24        316.29        30.43 o
   1 -10  10        315.95        327.78        35.24 o
   2 -10  10        859.03        904.05        44.13 o
   3 -10  10        503.36        515.59        43.90 o
   4 -10  10        132.60        158.95        33.98 o
   5 -10  10         12.71         25.98        32.71 o
   6 -10  10        137.25        170.15        41.10 o
   7 -10  10         82.07         84.51        33.02 o
   8 -10  10        219.25        173.57        43.38 o
  -7  -9  10        170.84        135.10        55.36 o
  -6  -9  10        147.87         92.73        40.89 o
  -5  -9  10         75.37         78.08        38.99 o
  -4  -9  10         70.63         68.24        40.15 o
  -3  -9  10        221.57        243.70        41.98 o
  -2  -9  10        115.06        132.25        40.82 o
  -1  -9  10        650.31        626.30        59.58 o
   0  -9  10       1351.90       1441.60        43.39 o
   1  -9  10       1808.15       1746.97        82.43 o
   2  -9  10       2477.60       2607.13        49.29 o
   3  -9  10       1483.38       1525.75        67.11 o
   4  -9  10       1510.97       1519.61        49.68 o
   5  -9  10       1383.03       1406.58        69.14 o
   6  -9  10        667.34        709.03       103.65 o
   7  -9  10        238.55        241.90        40.96 o
   8  -9  10        200.60        207.54        58.28 o
  -8  -8  10        425.83        365.91        42.97 o
  -7  -8  10        316.54        251.27        40.68 o
  -6  -8  10        515.67        435.06        40.84 o
  -5  -8  10        553.28        568.47        42.46 o
  -4  -8  10        407.75        379.57        59.70 o
  -3  -8  10        800.25        781.91        44.58 o
  -2  -8  10        636.47        645.19        60.57 o
  -1  -8  10         72.72        106.78        60.48 o
   0  -8  10         14.09         28.20        43.97 o
   1  -8  10         25.39         25.64        43.55 o
   2  -8  10         13.63         34.38        59.46 o
   3  -8  10         70.17         88.86        59.39 o
   4  -8  10       1577.65       1647.31        41.09 o
   5  -8  10       1273.63       1438.69        61.95 o
   6  -8  10        645.66        699.67        58.52 o
   8  -8  10        640.80        737.64        58.45 o
  -8  -7  10        328.36        314.13        47.96 o
  -7  -7  10        578.15        383.82        43.76 o
  -6  -7  10       1771.09       1494.92        49.74 o
  -5  -7  10       1772.20       1723.86        49.32 o
  -4  -7  10       1608.65       1554.32        48.19 o
  -3  -7  10       1002.60        917.29        46.43 o
  -2  -7  10       1636.92       1602.73        52.74 o
  -1  -7  10       2939.86       2896.42        59.38 o
   0  -7  10        783.95        794.50        51.90 o
   1  -7  10        353.33        321.49        47.37 o
   2  -7  10        863.62        848.34        67.52 o
   3  -7  10        812.26        846.20        83.58 o
   4  -7  10        181.93        188.75        41.35 o
   5  -7  10         57.74         79.73        40.29 o
   6  -7  10        182.21        202.30        40.96 o
   7  -7  10         96.62         82.82        54.16 o
  -9  -6  10         42.41         16.12        29.49 o
  -8  -6  10         53.79         63.11        44.45 o
  -7  -6  10         13.35        -25.67        28.43 o
  -6  -6  10        435.49        414.94        42.77 o
  -5  -6  10        231.22        229.16        55.75 o
  -4  -6  10         99.47        224.34        43.06 o
  -3  -6  10        225.66        218.87        62.85 o
  -2  -6  10       1129.72       1097.97        65.58 o
  -1  -6  10       2188.61       2221.64        70.42 o
   0  -6  10       1595.60       1533.36        57.92 o
   1  -6  10        775.79        675.73        51.69 o
   2  -6  10        153.55        186.05        47.15 o
   3  -6  10       1110.19       1147.82        48.40 o
   4  -6  10       1416.43       1353.96        49.48 o
   5  -6  10        776.66        846.26        59.70 o
   6  -6  10       1112.30       1186.46        62.29 o
   7  -6  10        187.14        197.49        57.12 o
   8  -6  10         60.03         29.26        40.78 o
 -10  -5  10        311.08        260.00        69.02 o
  -9  -5  10        805.47        775.94        51.40 o
  -8  -5  10        565.82        596.81        35.91 o
  -7  -5  10        437.60        435.31        32.70 o
  -6  -5  10       1232.45       1135.23        94.36 o
  -5  -5  10       1212.72       1322.86       122.14 o
  -4  -5  10         30.03        -17.67        43.23 o
  -3  -5  10        859.41        813.91        48.04 o
  -2  -5  10          0.17          7.13        44.88 o
  -1  -5  10         15.17         79.23        62.16 o
   0  -5  10        886.25        929.44       116.86 o
   1  -5  10        204.83        173.04        48.27 o
   2  -5  10        116.31         83.85        36.65 o
   3  -5  10         32.33          4.85        44.67 o
   4  -5  10        100.51        176.57        57.64 o
   5  -5  10        687.47        686.53        43.59 o
   6  -5  10       1703.64       1556.11        50.96 o
   7  -5  10       1274.46       1266.94        63.45 o
   8  -5  10        400.38        357.65        57.20 o
 -10  -4  10        627.56        604.11        36.96 o
  -9  -4  10        660.52        576.92        36.31 o
  -8  -4  10        504.48        467.78        37.20 o
  -7  -4  10       1338.65       1335.63        40.69 o
  -6  -4  10       1125.54       1074.35        58.73 o
  -5  -4  10        541.16        590.30        33.78 o
  -4  -4  10        279.84        325.09        45.35 o
  -3  -4  10         96.52        105.31        40.35 o
  -2  -4  10       2061.15       2307.26       242.66 o
  -1  -4  10       2902.63       3330.58       439.90 o
   0  -4  10       1981.97       2094.46       123.00 o
   1  -4  10       1595.67       1560.01       229.85 o
   2  -4  10        866.62        927.10        46.67 o
   3  -4  10        519.90        505.52        45.73 o
   4  -4  10        338.42        378.14        58.75 o
   5  -4  10        463.12        440.68        42.59 o
   6  -4  10        123.22         55.99        39.94 o
   7  -4  10          3.72          7.94        38.88 o
   8  -4  10         10.82         24.06        38.95 o
 -11  -3  10          5.88         39.68        36.40 o
 -10  -3  10         75.01         96.51        40.46 o
  -9  -3  10         16.51         21.97        33.45 o
  -8  -3  10         36.53         50.55        29.02 o
  -7  -3  10        177.51        131.21        29.85 o
  -6  -3  10       1331.31       1316.83        35.49 o
  -5  -3  10         59.45         85.55        37.35 o
  -4  -3  10       2402.00       2542.87       192.74 o
  -3  -3  10       1148.91       1292.38        54.02 o
  -2  -3  10       1201.27       1191.33        52.55 o
  -1  -3  10       2007.46       1994.35       130.53 o
   0  -3  10       2248.88       2125.45       206.88 o
   1  -3  10        823.02        894.25        62.63 o
   2  -3  10        516.32        646.03        65.45 o
   3  -3  10       2254.45       2186.78        53.03 o
   4  -3  10       2529.83       2693.62        54.42 o
   5  -3  10       2853.24       2689.64        55.56 o
   6  -3  10       2711.01       2595.79        55.15 o
   7  -3  10       1160.68       1061.62        45.93 o
 -11  -2  10        170.68        198.24        41.19 o
 -10  -2  10        458.83        461.22        30.63 o
  -9  -2  10        706.79        623.47        50.80 o
  -8  -2  10        624.93        664.59        31.64 o
  -7  -2  10       1514.56       1513.25        56.95 o
  -6  -2  10       1490.77       1559.78        90.35 o
  -5  -2  10       1388.24       1470.69        91.15 o
  -4  -2  10       1367.44       1458.11        58.54 o
  -3  -2  10       1061.44       1019.15        80.70 o
  -2  -2  10        293.05        295.34        47.12 o
  -1  -2  10        196.90        240.16        46.45 o
   0  -2  10         97.25        124.82        36.53 o
   1  -2  10         12.88         82.36        63.50 o
   2  -2  10        102.06         64.95        64.03 o
   3  -2  10        195.86        274.51        58.49 o
   4  -2  10        563.55        552.41        56.62 o
   5  -2  10        900.58        910.29        57.42 o
   6  -2  10        254.45        248.76        41.56 o
   7  -2  10         83.13         60.73        40.46 o
 -12  -1  10         10.67         10.47        63.90 o
 -11  -1  10          8.73        -14.64        31.37 o
 -10  -1  10        269.91        247.79        29.04 o
  -9  -1  10        918.25        910.64        43.41 o
  -8  -1  10        689.89        757.05        57.28 o
  -7  -1  10        412.53        521.54        70.56 o
  -6  -1  10        754.34        780.68        56.65 o
  -5  -1  10       3935.62       4330.28        68.73 o
  -4  -1  10       5519.60       6291.95        92.23 o
  -3  -1  10       7742.35       8976.50       101.65 o
  -2  -1  10       6199.62       7094.59       100.28 o
  -1  -1  10       2190.30       2184.56       106.08 o
   0  -1  10        802.86        773.87        40.25 o
   1  -1  10         55.17         61.96        67.54 o
   2  -1  10        294.00        329.43        60.26 o
   3  -1  10        551.19        616.60        59.08 o
   4  -1  10        320.88        350.44        41.85 o
   5  -1  10        717.76        652.67        44.05 o
   6  -1  10        438.27        387.40        41.32 o
   7  -1  10          7.70         20.37        56.93 o
 -12   0  10         33.80         38.44        44.74 o
 -11   0  10        244.73        246.66        37.98 o
 -10   0  10        490.48        561.11        59.71 o
  -9   0  10         33.92         12.50        42.99 o
  -8   0  10          4.83         59.88        61.04 o
  -7   0  10         30.28         57.18        50.89 o
  -6   0  10         73.61         93.78        50.61 o
  -5   0  10        597.73        597.51        54.81 o
  -4   0  10        908.55       1028.65        73.83 o
  -3   0  10       1868.20       1866.29        59.55 o
  -2   0  10       1520.44       1672.53       110.91 o
  -1   0  10       1417.55       1366.19        43.05 o
   0   0  10       1482.36       1477.27        93.46 o
   1   0  10        493.76        527.87        73.12 o
   2   0  10        452.55        426.15        60.45 o
   3   0  10        603.75        649.60        43.45 o
   4   0  10        994.29       1021.90        60.87 o
   5   0  10        957.89        817.83        43.74 o
   6   0  10        214.77        171.64        42.26 o
 -12   1  10        899.21        893.51        66.83 o
 -11   1  10       1273.56       1190.05        50.09 o
 -10   1  10       1893.62       1734.14        51.05 o
  -9   1  10       1584.29       1486.04        51.63 o
  -8   1  10       1356.17       1554.18        71.12 o
  -7   1  10        337.54        303.00        51.58 o
  -6   1  10        714.55        795.55        70.67 o
  -5   1  10       1959.53       1895.55        59.59 o
  -4   1  10       1353.90       1492.89       130.58 o
  -3   1  10       1357.68       1659.52        78.03 o
  -2   1  10        610.17        634.75        36.90 o
  -1   1  10        568.25        556.70        36.54 o
   0   1  10        102.30         93.41        38.49 o
   1   1  10         91.55         93.61        32.32 o
   2   1  10         38.53         41.52        33.55 o
   3   1  10          4.47         39.79        55.66 o
   4   1  10          1.16         14.96        38.28 o
   5   1  10         44.53         60.51        38.98 o
   6   1  10        138.19        111.70        41.73 o
 -12   2  10        102.07         93.92        57.57 o
 -11   2  10        139.61        134.85        56.90 o
 -10   2  10        676.27        727.00        63.66 o
  -9   2  10        460.95        424.17        46.77 o
  -8   2  10         46.78        103.96        65.68 o
  -7   2  10          4.64         12.72        47.31 o
  -6   2  10       1559.82       1713.07       115.91 o
  -5   2  10       2254.23       2330.43       264.31 o
  -4   2  10        783.69        789.64        38.17 o
  -3   2  10       2466.53       2790.05       109.50 o
  -2   2  10       4206.35       4258.12       279.70 o
  -1   2  10       2592.16       2674.86        99.91 o
   0   2  10        527.12        578.00        35.70 o
   1   2  10        922.42        860.83        55.80 o
   2   2  10       2402.85       2434.70       142.08 o
   3   2  10       1025.12       1055.15        41.58 o
   4   2  10        439.28        435.09        37.31 o
   5   2  10        301.70        278.67        39.91 o
 -13   3  10        759.34        691.93        45.62 o
 -12   3  10        524.92        392.92        42.91 o
 -11   3  10        144.16        116.37        43.84 o
 -10   3  10        535.26        558.03        47.06 o
  -9   3  10        651.71        694.99        47.56 o
  -8   3  10          1.80         10.77        30.94 o
  -7   3  10          2.06         26.17        36.54 o
  -6   3  10       1139.32       1175.04       181.76 o
  -5   3  10       2340.26       2424.22        94.44 o
  -4   3  10        311.31        339.89        34.73 o
  -3   3  10        246.31        277.66        30.17 o
  -2   3  10         28.00        148.02       124.56 o
  -1   3  10        266.31        278.81        38.62 o
   0   3  10       1587.79       1635.47        92.65 o
   1   3  10       1544.06       1575.59        36.42 o
   2   3  10       1289.01       1363.48        39.93 o
   3   3  10        867.23        891.97        30.74 o
   4   3  10        471.27        466.76        28.84 o
   5   3  10        221.64        209.75        31.49 o
 -13   4  10        169.47         91.29        42.12 o
 -12   4  10         35.66        103.19        39.05 o
 -11   4  10        607.07        637.24        64.88 o
 -10   4  10       1318.81       1376.87        36.16 o
  -9   4  10       1381.54       1475.90        96.99 o
  -8   4  10        893.81        944.67        91.85 o
  -7   4  10        594.27        650.50        41.63 o
  -6   4  10       2523.24       2652.46        75.64 o
  -5   4  10       2687.72       2732.55        86.90 o
  -4   4  10       1454.31       1498.67        85.98 o
  -3   4  10       1131.61       1146.85        32.59 o
  -2   4  10        760.89        735.31        35.00 o
  -1   4  10         62.00         83.36        36.36 o
   0   4  10         66.03         67.99        27.11 o
   1   4  10         21.69         49.35        28.28 o
   2   4  10          1.63         15.65        23.19 o
   3   4  10        346.82        393.04        27.17 o
   4   4  10        183.36        182.57        26.48 o
 -13   5  10        145.66        166.74        58.66 o
 -12   5  10         48.86         52.75        42.18 o
 -11   5  10         26.73          6.29        35.34 o
 -10   5  10         62.59         96.43        34.92 o
  -9   5  10        480.77        512.08        26.19 o
  -8   5  10       1628.57       1677.12        70.70 o
  -7   5  10       1172.23       1284.95        34.58 o
  -6   5  10        272.38        296.62        27.77 o
  -5   5  10        364.09        419.47        40.81 o
  -4   5  10       2604.13       2808.45        94.13 o
  -3   5  10       1382.08       1421.69        54.30 o
  -2   5  10       1163.75       1101.29        73.88 o
  -1   5  10       2506.77       2677.38        48.88 o
   0   5  10        573.02        577.19        32.45 o
   1   5  10        485.21        491.54        23.60 o
   2   5  10        837.71        812.49        43.66 o
   3   5  10        243.87        248.44        24.39 o
 -13   6  10        640.77        554.74        47.31 o
 -12   6  10        676.64        718.83        37.25 o
 -11   6  10        545.34        535.22        27.12 o
 -10   6  10        354.22        356.62        28.08 o
  -9   6  10        554.88        556.95        39.16 o
  -8   6  10         10.34         22.47        26.53 o
  -7   6  10        129.87        132.77        26.85 o
  -6   6  10         50.22         46.62        30.32 o
  -5   6  10        158.28        209.88        39.82 o
  -4   6  10        187.70        226.85        24.54 o
  -3   6  10        192.79        171.77        34.70 o
  -2   6  10        500.63        459.08        25.75 o
  -1   6  10        523.72        554.58        39.71 o
   0   6  10        131.96        138.50        27.36 o
   1   6  10        174.56        175.18        23.09 o
   2   6  10        473.31        517.07        26.86 o
   3   6  10        900.40        823.04        63.67 o
 -12   7  10        647.85        578.88        29.44 o
 -11   7  10        741.99        726.57        29.30 o
 -10   7  10        767.36        829.37        31.78 o
  -9   7  10       1510.26       1519.82        32.11 o
  -8   7  10        990.47       1004.22        44.60 o
  -7   7  10        503.10        514.86        32.77 o
  -6   7  10        127.97        132.10        23.86 o
  -5   7  10        210.33        192.60        30.18 o
  -4   7  10        926.77        985.64        55.72 o
  -3   7  10        966.48        975.36        26.36 o
  -2   7  10       1023.75        999.78        49.79 o
  -1   7  10        408.71        441.66        21.54 o
   0   7  10        287.80        254.73        30.07 o
   1   7  10        295.79        312.09        24.80 o
   2   7  10         58.66         87.53        29.28 o
 -12   8  10         14.22         -7.27        35.21 o
 -11   8  10         28.09         32.79        28.73 o
 -10   8  10         42.28         91.11        26.12 o
  -9   8  10        304.21        319.40        29.41 o
  -8   8  10         78.43        120.43        31.36 o
  -7   8  10        209.74        237.92        27.18 o
  -6   8  10        727.82        747.39        35.67 o
  -5   8  10        322.95        335.86        27.12 o
  -4   8  10        334.61        348.63        40.24 o
  -3   8  10        885.74        824.84        82.45 o
  -2   8  10       1305.66       1339.50       129.71 o
  -1   8  10        856.64        918.30        53.10 o
   0   8  10        931.30        865.22        75.40 o
   1   8  10        913.40        962.71        67.25 o
 -12   9  10        151.26        146.93        27.24 o
 -11   9  10        482.19        444.25        35.09 o
 -10   9  10        778.87        718.60        39.32 o
  -9   9  10        463.78        431.75        30.52 o
  -8   9  10        414.97        403.00        30.19 o
  -7   9  10        507.93        525.44        26.01 o
  -6   9  10         44.27         96.32        43.77 o
  -5   9  10         29.98         38.88        29.43 o
  -4   9  10          4.00        -24.05        25.46 o
  -3   9  10          6.73         31.28        33.03 o
  -2   9  10          2.22          4.45        25.36 o
  -1   9  10         34.57         50.18        20.27 o
   0   9  10        217.89        145.76        26.47 o
 -11  10  10        473.78        360.25        27.46 o
 -10  10  10       1054.25        950.00        48.27 o
  -9  10  10       1247.18       1131.66        28.58 o
  -8  10  10       1173.52       1102.31        47.37 o
  -7  10  10       1962.76       1795.23        45.48 o
  -6  10  10       1481.34       1476.77       100.30 o
  -5  10  10       1508.67       1446.61       103.49 o
  -4  10  10        693.53        644.61        28.04 o
  -3  10  10        190.19        182.74        40.15 o
  -2  10  10        279.50        294.00        46.31 o
 -10  11  10         37.17         46.92        45.61 o
  -9  11  10        119.61        151.95        26.57 o
  -8  11  10        397.13        396.75        31.32 o
  -7  11  10        648.62        610.89        42.86 o
  -6  11  10        989.06       1000.62        64.66 o
  -5  11  10       1378.61       1297.37       139.12 o
  -4  11  10        697.85        646.59        68.52 o
  -3  11  10        449.16        438.00        30.87 o
  -8  12  10        120.44        103.10        24.16 o
  -7  12  10          0.95         12.00        24.27 o
  -6  12  10        192.45        236.96        38.70 o
  -1 -13  11        130.97        108.99        42.75 o
   0 -13  11        256.83        293.33        34.71 o
   1 -13  11         25.41         51.16        37.02 o
   2 -13  11        215.58        187.64        34.25 o
   3 -13  11        691.72        618.17        33.15 o
   4 -13  11        544.64        558.50        61.18 o
   5 -13  11        723.82        687.47        75.17 o
  -3 -12  11        808.88        746.46        42.29 o
  -2 -12  11        700.73        713.69        44.04 o
  -1 -12  11        492.77        501.90        34.54 o
   0 -12  11        226.15        229.67        33.90 o
   1 -12  11          3.37         -2.68        44.20 o
   2 -12  11         46.57         39.91        31.70 o
   3 -12  11          1.81         20.43        32.67 o
   4 -12  11          1.99        -30.70        40.55 o
   5 -12  11         23.49         43.36        40.55 o
   6 -12  11          3.79         29.22        28.04 o
  -4 -11  11        642.29        554.46        42.14 o
  -3 -11  11        980.03        947.97        60.83 o
  -2 -11  11        742.54        665.46        43.69 o
  -1 -11  11        312.52        210.20        40.68 o
   0 -11  11        213.31        257.69        34.56 o
   1 -11  11        332.27        424.37        67.79 o
   2 -11  11        894.76        897.64        71.64 o
   3 -11  11        560.99        519.62        36.69 o
   4 -11  11        440.94        419.62        36.77 o
   5 -11  11        673.86        646.05        31.61 o
   6 -11  11        550.34        577.67        46.30 o
  -5 -10  11         25.83         31.36        38.84 o
  -4 -10  11         35.49         -5.79        39.55 o
  -3 -10  11         13.25        -41.48        39.72 o
  -2 -10  11          0.27         71.40        40.42 o
  -1 -10  11         33.69        103.36        56.55 o
   0 -10  11        114.16        188.62        59.50 o
   1 -10  11        557.07        541.00        35.66 o
   2 -10  11        358.76        368.13        42.54 o
   3 -10  11         39.83         41.72        33.62 o
   4 -10  11        288.35        329.27        39.86 o
   5 -10  11        659.48        642.12        36.94 o
   6 -10  11        502.00        441.72        98.64 o
   7 -10  11        482.56        549.15        59.70 o
  -6  -9  11        417.17        476.21        59.84 o
  -5  -9  11        602.55        615.26        42.98 o
  -4  -9  11        718.94        696.67        44.26 o
  -3  -9  11       1101.85       1100.06        45.55 o
  -2  -9  11        722.08        744.17        46.75 o
  -1  -9  11        693.52        720.11        59.83 o
   0  -9  11        766.77        745.71        45.84 o
   1  -9  11        403.75        360.53        60.33 o
   2  -9  11        204.47        242.25        60.04 o
   3  -9  11        366.94        379.72        59.63 o
   4  -9  11        319.37        395.05        62.66 o
   5  -9  11          0.53          2.51        47.57 o
   6  -9  11        100.89        124.09        54.83 o
  -7  -8  11          1.39         19.70        38.49 o
  -6  -8  11        156.93        212.66        38.25 o
  -5  -8  11         75.63         46.22        56.93 o
  -4  -8  11        150.32         96.32        55.68 o
  -3  -8  11        555.33        546.17        42.53 o
  -2  -8  11        795.31        811.01        45.99 o
  -1  -8  11       1360.98       1461.33        63.41 o
   0  -8  11       1490.87       1446.80        63.91 o
   1  -8  11       3706.25       3554.17        76.93 o
   2  -8  11       2819.41       2510.21        61.66 o
   3  -8  11        630.87        663.03        63.34 o
   4  -8  11        952.20        946.54        38.28 o
   5  -8  11        862.78        929.79        59.84 o
   6  -8  11        573.83        670.23        60.76 o
   7  -8  11        310.25        320.44        56.53 o
  -8  -7  11        283.21        312.41        76.06 o
  -7  -7  11        308.91        229.55        65.19 o
  -6  -7  11        754.29        725.78        58.39 o
  -5  -7  11        683.19        653.12        43.90 o
  -4  -7  11        579.74        691.95        43.41 o
  -3  -7  11        158.40        160.08        38.85 o
  -2  -7  11         33.80         43.80        55.11 o
  -1  -7  11         39.11         30.35        59.50 o
   0  -7  11        183.33        279.03        59.97 o
   1  -7  11       1295.93       1096.29        49.23 o
   2  -7  11        878.30        960.29        49.37 o
   3  -7  11        459.22        473.88        35.19 o
   4  -7  11        585.79        713.31        59.68 o
   5  -7  11        492.15        524.39        42.17 o
   6  -7  11        666.09        640.68        44.95 o
   7  -7  11        373.80        317.23        56.99 o
  -9  -6  11        553.56        427.46        51.78 o
  -8  -6  11        636.02        561.24        43.99 o
  -7  -6  11        889.52        926.31        76.42 o
  -6  -6  11       1659.41       1695.20        87.55 o
  -5  -6  11       1708.59       1764.33       134.63 o
  -4  -6  11       1453.46       1485.68        47.41 o
  -3  -6  11        592.01        621.74        59.09 o
  -2  -6  11        659.41        741.66        61.20 o
  -1  -6  11        584.67        581.61        46.01 o
   0  -6  11        791.91        778.90        49.26 o
   1  -6  11       1458.92       1432.12       153.56 o
   2  -6  11        382.98        382.93        53.94 o
   3  -6  11         70.25        152.75        57.15 o
   4  -6  11        131.78        105.17        41.98 o
   5  -6  11         79.30        106.00        57.39 o
   6  -6  11          1.56         40.39        36.59 o
   7  -6  11         78.72        125.25        55.99 o
  -9  -5  11         11.94         -8.42        71.00 o
  -8  -5  11         59.01        173.23        54.04 o
  -7  -5  11        256.37        242.78        34.30 o
  -6  -5  11        222.21        231.72        30.04 o
  -5  -5  11         54.79         79.30        33.77 o
  -4  -5  11        737.16        706.39        33.47 o
  -3  -5  11        824.00        891.93        97.42 o
  -2  -5  11        608.48        662.53        79.18 o
  -1  -5  11       1529.67       1551.45       178.40 o
   0  -5  11       1519.53       1669.29        92.51 o
   1  -5  11        781.24        802.94        78.62 o
   2  -5  11        636.46        684.53        47.03 o
   3  -5  11        917.01        985.22        46.28 o
   4  -5  11        557.60        649.57        61.37 o
   5  -5  11       1071.16       1110.25        46.84 o
   6  -5  11       1063.82        954.63        45.82 o
   7  -5  11        195.32        226.26        57.19 o
 -10  -4  11        274.65        251.67        30.14 o
  -9  -4  11        545.01        500.22        30.72 o
  -8  -4  11        342.77        369.97        33.50 o
  -7  -4  11         32.73         81.99        48.85 o
  -6  -4  11         72.51        101.38        28.93 o
  -5  -4  11        326.13        343.33        31.14 o
  -4  -4  11        136.21        138.66        37.36 o
  -3  -4  11         39.76         44.34        32.94 o
  -2  -4  11        102.73        138.50        44.57 o
  -1  -4  11        210.47        272.02        47.04 o
   0  -4  11        185.29        183.41        45.56 o
   1  -4  11          2.25         60.47        40.49 o
   2  -4  11        117.54         92.94        42.40 o
   3  -4  11        315.16        347.21        41.88 o
   4  -4  11        122.42         36.99        39.52 o
   5  -4  11        386.68        330.43        41.99 o
   6  -4  11       1390.83       1600.92        63.85 o
   7  -4  11        634.10        574.14        43.83 o
 -10  -3  11        109.13        194.44        39.05 o
  -9  -3  11        332.88        383.84        34.62 o
  -8  -3  11        444.06        377.42        29.85 o
  -7  -3  11        697.51        705.67        35.35 o
  -6  -3  11        400.60        381.49        39.53 o
  -5  -3  11       1745.80       1867.87       196.44 o
  -4  -3  11       2019.99       2113.75       223.00 o
  -3  -3  11        732.03        745.18        52.62 o
  -2  -3  11       2733.77       2549.02        72.81 o
  -1  -3  11       2845.50       2953.61       276.62 o
   0  -3  11       1823.12       1894.19        48.09 o
   1  -3  11       1470.57       1715.78        67.93 o
   2  -3  11        680.68        720.29        59.45 o
   3  -3  11        272.67        345.57        57.90 o
   4  -3  11         83.96        190.33        54.83 o
   5  -3  11         62.18        103.30        55.07 o
   6  -3  11         27.21        -11.98        39.76 o
   7  -3  11          9.28         24.86        40.53 o
 -11  -2  11         37.84         11.52        28.61 o
 -10  -2  11        259.56        271.89        34.41 o
  -9  -2  11        310.52        370.00        29.83 o
  -8  -2  11          0.04         -6.57        32.24 o
  -7  -2  11        106.90        122.83        33.25 o
  -6  -2  11         24.97         58.49        61.55 o
  -5  -2  11          6.91         70.33        37.32 o
  -4  -2  11        270.19        297.37        37.86 o
  -3  -2  11       2774.35       2873.07        60.52 o
  -2  -2  11       1630.40       1773.09       161.21 o
  -1  -2  11         70.52        118.02        46.88 o
   0  -2  11       1536.09       1635.53        71.44 o
   1  -2  11       3402.41       3685.57        72.44 o
   2  -2  11       2413.85       2587.44        65.94 o
   3  -2  11        969.96        965.96        43.43 o
   4  -2  11        354.71        383.37        39.53 o
   5  -2  11       1165.14        882.01        45.48 o
   6  -2  11        672.75        631.81        44.43 o
 -11  -1  11        388.65        439.55        34.67 o
 -10  -1  11       1486.92       1457.91       188.27 o
  -9  -1  11       1112.36       1062.11        32.93 o
  -8  -1  11        794.81        729.90        38.94 o
  -7  -1  11       1672.24       1876.17        72.63 o
  -6  -1  11       1958.66       2124.61        60.23 o
  -5  -1  11       1028.32       1089.50        53.43 o
  -4  -1  11        270.94        309.29        49.72 o
  -2  -1  11          0.98         26.30        46.46 o
  -1  -1  11        160.19        171.52        40.74 o
   0  -1  11         32.10         40.78        31.39 o
   1  -1  11         88.47        174.01        60.94 o
   2  -1  11        144.93        183.68        39.31 o
   3  -1  11        134.31        157.54        40.96 o
   4  -1  11        328.72        344.14        55.76 o
   5  -1  11        289.32        232.19        41.10 o
   6  -1  11        130.31         76.33        41.80 o
 -12   0  11        281.12        308.42        29.53 o
 -11   0  11          6.73         46.17        30.13 o
 -10   0  11        205.59        280.57        57.86 o
  -9   0  11        956.72        983.48        63.16 o
  -8   0  11       2332.41       2640.01        58.45 o
  -7   0  11       3066.24       3093.48        75.04 o
  -6   0  11       1112.73       1302.15        69.90 o
  -5   0  11        787.24       1026.25        71.21 o
  -4   0  11       2254.16       2473.45        59.43 o
  -2   0  11        585.36        712.97        42.91 o
  -1   0  11        314.33        345.14        41.22 o
   0   0  11        609.08        683.03        41.52 o
   1   0  11        409.86        512.60        59.28 o
   2   0  11        439.18        469.35        42.49 o
   3   0  11        149.68        176.55        55.22 o
   4   0  11        210.79        148.46        40.08 o
   5   0  11        131.15        187.36        40.78 o
 -12   1  11        137.77        132.71        28.41 o
 -11   1  11        148.77        121.71        41.27 o
 -10   1  11         97.02         56.30        44.40 o
  -9   1  11         47.26         58.41        42.88 o
  -8   1  11         14.34         60.30        44.99 o
  -7   1  11        219.91        299.46        45.53 o
  -6   1  11        487.24        613.05        67.87 o
  -5   1  11        333.04        404.93        51.55 o
  -4   1  11         16.16         50.78        32.52 o
  -3   1  11        275.15        304.95        39.26 o
  -2   1  11       1518.27       1732.54        57.64 o
  -1   1  11        785.10        782.57        32.99 o
   0   1  11        585.99        539.39        32.77 o
   1   1  11        774.50        818.26       139.10 o
   2   1  11       1141.87       1205.49        60.43 o
   3   1  11        787.06        737.35        43.28 o
   4   1  11        723.45        679.47        43.80 o
   5   1  11        753.75        609.72        42.04 o
 -12   2  11        279.42        324.40        60.18 o
 -11   2  11         77.86         55.67        59.57 o
 -10   2  11        409.08        489.09        65.53 o
  -9   2  11        954.91        987.93        49.34 o
  -8   2  11       1832.87       1865.59        54.30 o
  -7   2  11        637.03        534.39        65.24 o
  -6   2  11        659.20        724.97        44.49 o
  -5   2  11       1157.28       1265.84       139.22 o
  -4   2  11        599.78        684.08        44.21 o
  -3   2  11        633.38        715.82        50.17 o
  -2   2  11        396.60        502.23        31.51 o
  -1   2  11         89.26        112.54        42.88 o
   0   2  11         28.07         85.42        30.19 o
   1   2  11          3.34         10.96        28.99 o
   2   2  11         46.94         62.96        30.60 o
   3   2  11         49.23         -6.57        36.91 o
   4   2  11        169.73        119.08        39.73 o
 -12   3  11          2.51        -49.13        59.42 o
 -11   3  11         83.09         88.26        42.64 o
 -10   3  11         35.77         78.74        42.57 o
  -9   3  11         97.17        110.78        44.12 o
  -8   3  11        438.43        465.98        36.79 o
  -7   3  11        435.30        483.62        37.84 o
  -6   3  11       1762.71       2017.93        82.10 o
  -5   3  11       1530.64       1624.04       131.62 o
  -4   3  11       1359.08       1475.07        34.42 o
  -3   3  11       2361.61       2611.63       184.76 o
  -2   3  11       2736.30       2865.14       193.80 o
  -1   3  11       4183.90       4453.06       234.42 o
   0   3  11       1733.83       1782.51       111.89 o
   1   3  11        472.72        491.39        30.49 o
   2   3  11        695.23        709.28        35.53 o
   3   3  11        408.91        438.88        45.88 o
   4   3  11        268.70        236.15        35.38 o
 -12   4  11        372.45        335.58        45.82 o
 -11   4  11        189.06         77.74        61.97 o
 -10   4  11        226.39        210.53        45.53 o
  -9   4  11        870.34        869.23        39.69 o
  -8   4  11        741.45        795.64        93.23 o
  -7   4  11         43.47        103.39        31.44 o
  -6   4  11          2.89         66.81        31.82 o
  -5   4  11          0.76         68.52        30.45 o
  -4   4  11         89.97        166.42        35.74 o
  -3   4  11        588.19        595.98        31.84 o
  -2   4  11       1325.28       1353.98        47.06 o
  -1   4  11       1434.47       1399.00       103.88 o
   0   4  11        853.66        851.05        32.78 o
   1   4  11        927.31        901.17        94.37 o
   2   4  11        663.00        636.59        54.76 o
   3   4  11        281.72        262.04        34.31 o
 -12   5  11        282.85        295.14        62.71 o
 -11   5  11        831.09        817.21       110.21 o
 -10   5  11       1217.64       1221.78        62.52 o
  -9   5  11       1764.36       1872.67        52.10 o
  -8   5  11       1458.50       1582.54        32.15 o
  -7   5  11        954.75       1004.95        70.31 o
  -6   5  11       1108.88       1142.16        81.74 o
  -5   5  11        854.33        995.64        50.47 o
  -4   5  11        423.61        451.62        44.05 o
  -3   5  11        135.48        172.02        34.58 o
  -2   5  11        580.31        600.27        35.05 o
  -1   5  11        197.30        182.54        26.19 o
   0   5  11         63.41         88.47        28.77 o
   1   5  11          1.66        -14.99        25.26 o
   2   5  11         22.56         -5.10        27.76 o
 -12   6  11         17.09         86.90        27.26 o
 -11   6  11        167.05        114.20        30.19 o
 -10   6  11        215.71        223.42        26.70 o
  -9   6  11        714.11        710.11        31.81 o
  -8   6  11       1040.17       1117.05        30.12 o
  -7   6  11        848.63        815.03        32.18 o
  -6   6  11        995.44        982.10        29.50 o
  -5   6  11        719.37        711.18        26.44 o
  -4   6  11        887.09        864.17        51.73 o
  -3   6  11        848.53        774.00        35.84 o
  -2   6  11        923.65        850.26        75.92 o
  -1   6  11        745.15        814.10        55.42 o
   0   6  11        597.04        579.90        62.08 o
   1   6  11        782.23        732.44        47.91 o
   2   6  11        264.31        307.24        24.80 o
 -12   7  11        214.81        209.75        48.88 o
 -11   7  11        155.32         16.56        64.92 o
 -10   7  11         84.91         81.00        26.35 o
  -9   7  11         50.95         61.99        26.76 o
  -8   7  11          0.54         57.50        29.21 o
  -7   7  11          1.29          2.37        26.81 o
  -6   7  11         19.15         57.83        25.85 o
  -5   7  11          0.01          9.97        34.02 o
  -4   7  11          0.12         49.75        32.54 o
  -3   7  11         15.15         61.32        27.29 o
  -2   7  11         78.42         77.35        25.12 o
  -1   7  11        233.52        228.92        43.12 o
   0   7  11         90.72        111.29        24.55 o
   1   7  11        422.20        409.70        40.46 o
 -12   8  11        328.32        244.26        44.21 o
 -11   8  11        166.81        170.32        26.94 o
 -10   8  11        458.22        510.58        30.61 o
  -9   8  11        997.57        977.58        49.34 o
  -8   8  11        306.19        322.81        30.55 o
  -7   8  11        894.24        933.88        38.53 o
  -6   8  11       1051.25       1049.40        27.40 o
  -5   8  11        500.07        516.33        59.04 o
  -4   8  11       1007.00       1048.85        78.42 o
  -3   8  11       1149.47       1117.37        53.33 o
  -2   8  11        787.59        835.86        59.72 o
  -1   8  11        232.56        212.13        28.88 o
   0   8  11         59.57         91.46        47.33 o
 -11   9  11         30.59         56.99        29.58 o
 -10   9  11          6.21         78.22        29.09 o
  -9   9  11        179.72        122.29        29.58 o
  -8   9  11        293.65        316.53        26.86 o
  -7   9  11        552.66        587.76        27.40 o
  -6   9  11        374.55        334.55        31.32 o
  -5   9  11        276.55        288.82        35.74 o
  -4   9  11        348.34        358.70        66.98 o
  -3   9  11        716.44        671.76        35.01 o
  -2   9  11       1192.23       1143.65        72.39 o
 -10  10  11        591.18        568.26        28.17 o
  -9  10  11        364.81        348.08        26.89 o
  -8  10  11        307.49        290.59        27.01 o
  -7  10  11        106.91        102.91        24.24 o
  -6  10  11         20.88         22.18        23.05 o
  -5  10  11          6.82        -25.91        24.13 o
  -4  10  11         34.00         97.65        29.18 o
  -3  10  11        159.77        220.92        28.56 o
  -8  11  11        863.13        841.14        77.37 o
  -7  11  11        725.90        634.00        35.38 o
  -6  11  11        351.66        275.25        30.44 o
   1 -13  12        189.90        198.95        34.22 o
   2 -13  12        717.90        682.60        40.86 o
  -2 -12  12         46.63         40.00        42.08 o
  -1 -12  12          3.22         34.98        41.37 o
   0 -12  12        171.73         88.31        57.71 o
   1 -12  12        576.39        631.78        45.12 o
   2 -12  12        720.96        658.57        33.19 o
   3 -12  12        215.91        233.69        35.07 o
   4 -12  12         60.78         51.93        34.60 o
  -4 -11  12         67.82         -0.81        39.51 o
  -3 -11  12        105.34        185.60        57.04 o
  -2 -11  12        272.26        235.48        41.52 o
  -1 -11  12         24.12        -50.96        55.42 o
   0 -11  12          0.65         24.83        57.10 o
   1 -11  12          4.66         44.32        40.95 o
   2 -11  12          1.93          9.87        58.26 o
   3 -11  12          0.94         56.26        56.79 o
   4 -11  12          0.18         66.02        57.91 o
   5 -11  12         12.13         24.19        32.46 o
  -5 -10  12        268.23        266.08        42.12 o
  -4 -10  12        278.69        224.45        41.98 o
  -3 -10  12        452.23        481.05        55.98 o
  -2 -10  12        123.68        164.21        39.94 o
  -1 -10  12        295.52        320.97        58.14 o
   0 -10  12        474.55        424.92        43.08 o
   1 -10  12        684.67        630.45        45.10 o
   2 -10  12       1497.84       1544.47        67.31 o
   3 -10  12        625.26        510.12        48.78 o
   4 -10  12        371.44        401.43        35.22 o
   5 -10  12        362.58        294.57        34.96 o
   6 -10  12        283.32        324.22        57.09 o
  -6  -9  12         65.38         58.79        38.35 o
  -5  -9  12         79.08         75.58        40.39 o
  -4  -9  12         40.87         25.57        39.16 o
  -3  -9  12          0.02         24.23        39.37 o
  -2  -9  12          3.33        -53.35        41.06 o
  -1  -9  12         19.95        -33.08        39.90 o
   0  -9  12         94.99         71.58        58.76 o
   1  -9  12        518.26        569.50        60.83 o
   2  -9  12        923.08        920.35        61.74 o
   3  -9  12        823.08        812.56        65.95 o
   4  -9  12        667.66        704.70        42.68 o
   5  -9  12        402.12        402.70        41.85 o
   6  -9  12       1080.27       1131.95        63.86 o
  -7  -8  12        211.59        255.86        41.73 o
  -6  -8  12        501.64        501.56        41.57 o
  -5  -8  12        926.87        777.07        59.03 o
  -4  -8  12       1194.35       1334.16        62.93 o
  -3  -8  12       1128.56       1016.43        47.31 o
  -2  -8  12       1147.16       1057.39        45.48 o
  -1  -8  12        811.31        816.30        44.90 o
   0  -8  12        287.62        259.46        41.35 o
   1  -8  12        299.99        278.08        60.99 o
   2  -8  12         66.57        101.28        41.50 o
   3  -8  12          6.98         -9.98        31.87 o
   4  -8  12          1.05        -26.06        55.42 o
   5  -8  12         10.75        -13.17        38.91 o
   6  -8  12          0.15         45.80        55.84 o
  -8  -7  12          7.31         48.29        29.03 o
  -7  -7  12        108.42         83.24        28.90 o
  -6  -7  12        602.63        598.58        35.83 o
  -5  -7  12        452.31        507.04        30.52 o
  -4  -7  12        777.06        741.02        45.11 o
  -3  -7  12       1366.07       1349.20        62.28 o
  -2  -7  12       1326.44       1299.77        63.16 o
  -1  -7  12       1958.43       1901.56        53.39 o
   0  -7  12       2068.68       2262.16       177.63 o
   1  -7  12       2103.59       2078.02        54.20 o
   2  -7  12       1411.68       1408.15        78.66 o
   3  -7  12        780.97        885.57        59.62 o
   4  -7  12        267.70        223.79        42.51 o
   5  -7  12        151.78        162.32        39.83 o
   6  -7  12        675.11        708.33        61.05 o
  -8  -6  12        375.19        394.13        30.55 o
  -7  -6  12        122.38         76.33        32.06 o
  -6  -6  12         31.34         52.71        32.48 o
  -5  -6  12          0.89         15.54        33.98 o
  -4  -6  12         10.88          9.63        53.91 o
  -3  -6  12         12.01        -18.76        64.71 o
  -2  -6  12         80.79        107.47        34.73 o
  -1  -6  12        166.99        217.89        42.10 o
   0  -6  12        214.94        215.89        42.36 o
   1  -6  12        806.98        865.76        46.64 o
   2  -6  12        430.63        520.27        57.02 o
   3  -6  12        354.10        342.47        43.78 o
   4  -6  12        328.09        322.81        41.81 o
   5  -6  12         31.22          9.90        55.14 o
   6  -6  12        141.37        142.50        54.69 o
  -9  -5  12        468.76        430.96        70.00 o
  -8  -5  12        649.94        596.47        67.25 o
  -7  -5  12       1513.83       1422.99        41.86 o
  -6  -5  12       1012.91        987.48       114.06 o
  -5  -5  12        579.56        582.09        42.64 o
  -4  -5  12       1800.21       1877.77       198.93 o
  -3  -5  12       1095.04       1120.95        39.56 o
  -2  -5  12        590.94        548.59        43.97 o
  -1  -5  12        582.49        705.29        77.26 o
   0  -5  12        553.79        545.55        44.43 o
   1  -5  12       1065.61        989.14        78.76 o
   2  -5  12        639.98        679.46        56.28 o
   3  -5  12        116.00        219.88        56.41 o
   4  -5  12         41.35        103.68        54.09 o
   5  -5  12         89.53        189.56        55.35 o
   6  -5  12         60.66        140.91        56.83 o
 -10  -4  12          2.60         10.94        36.09 o
  -9  -4  12         25.31         23.32        28.04 o
  -8  -4  12         73.66        109.27        47.85 o
  -7  -4  12        309.30        334.96        30.45 o
  -6  -4  12        486.64        423.28        30.76 o
  -5  -4  12        338.96        341.35        35.70 o
  -4  -4  12         38.66         44.82        33.18 o
  -3  -4  12          3.54         24.34        36.94 o
  -2  -4  12        883.86        916.81        64.67 o
  -1  -4  12       1256.47       1409.81        51.53 o
   0  -4  12       1293.99       1284.32        50.75 o
   1  -4  12       1722.44       1981.14        64.04 o
   2  -4  12       1713.16       1773.89        48.79 o
   3  -4  12       1399.22       1464.81        47.96 o
   4  -4  12        284.35        315.28        41.35 o
   5  -4  12        348.78        298.89        42.02 o
   6  -4  12        456.06        471.10        59.59 o
 -10  -3  12        175.99         96.18        33.48 o
  -9  -3  12        614.93        539.07        35.94 o
  -8  -3  12        617.21        548.10        31.75 o
  -7  -3  12        283.65        316.59        42.39 o
  -6  -3  12        322.64        328.12        34.24 o
  -5  -3  12        991.27       1012.95        71.78 o
  -4  -3  12       1242.74       1316.38        47.94 o
  -3  -3  12       1239.93       1240.46        42.43 o
  -2  -3  12        324.31        352.86        46.25 o
  -1  -3  12         26.38         35.61        43.52 o
   0  -3  12         40.12         15.02        36.74 o
   1  -3  12        157.04        166.33        40.40 o
   2  -3  12        604.23        670.89        41.62 o
   3  -3  12        340.35        445.87        57.06 o
   4  -3  12         93.56        108.67        40.36 o
   5  -3  12        420.45        355.94        43.01 o
   6  -3  12        518.44        500.96        58.68 o
 -11  -2  12          8.84          1.32        27.87 o
 -10  -2  12         18.35          3.09        32.69 o
  -9  -2  12        287.51        309.83        44.00 o
  -8  -2  12        749.83        757.55        36.79 o
  -7  -2  12       2009.20       2004.04        41.87 o
  -6  -2  12       2682.85       2667.55        83.57 o
  -5  -2  12       1719.33       1762.80        56.02 o
  -4  -2  12        171.45        166.33        36.10 o
  -3  -2  12        958.43        968.75        65.63 o
  -2  -2  12       3136.24       3313.35       244.75 o
  -1  -2  12       1354.43       1348.25        84.10 o
   0  -2  12        666.85        718.99        58.98 o
   1  -2  12        617.11        639.98        43.23 o
   2  -2  12        401.54        521.39        57.31 o
   3  -2  12          7.59        -45.23        39.30 o
   4  -2  12         68.36         75.02        54.83 o
   5  -2  12         24.46        -38.04        38.35 o
 -11  -1  12        104.70         62.32        28.69 o
 -10  -1  12        217.76        261.51        51.25 o
  -9  -1  12        207.92        238.11        33.93 o
  -8  -1  12          7.08          4.69        32.09 o
  -7  -1  12        424.77        429.06        47.72 o
  -6  -1  12        558.36        571.93        46.99 o
  -5  -1  12        293.67        297.66        64.65 o
  -4  -1  12          3.58         60.51        45.41 o
  -2  -1  12       2044.36       2276.88        83.76 o
  -1  -1  12       1516.20       1545.09        49.73 o
   0  -1  12       1240.20       1236.57        36.93 o
   1  -1  12       1173.28       1302.47        60.26 o
   2  -1  12       1203.46       1202.78        45.94 o
   3  -1  12        444.67        496.45        57.10 o
   4  -1  12         70.38         53.18        38.88 o
   5  -1  12        279.57        359.32        40.93 o
 -11   0  12        294.65        261.88        29.55 o
 -10   0  12        710.06        638.54        46.57 o
  -9   0  12        808.85        768.45        47.18 o
  -8   0  12        936.86       1009.28        67.69 o
  -7   0  12        717.47        769.33        46.51 o
  -6   0  12        310.33        333.79        63.31 o
  -5   0  12        169.93        183.02        64.50 o
  -4   0  12         10.85         44.46        63.53 o
  -3   0  12        132.27        162.46        65.55 o
  -2   0  12          0.43        -78.59        68.61 o
  -1   0  12          0.03         -2.04        34.60 o
   0   0  12        202.80        174.03        34.30 o
   1   0  12        117.37        119.95        40.25 o
   2   0  12         12.32         89.98        54.58 o
   3   0  12         55.80        120.64        38.85 o
   4   0  12        252.68        270.92        41.17 o
   5   0  12        554.32        481.37        43.93 o
 -11   1  12        228.35        242.04        41.80 o
 -10   1  12        651.15        593.41        44.64 o
  -9   1  12        244.09        243.60        61.87 o
  -8   1  12       1243.21       1329.03        67.65 o
  -7   1  12       2346.08       2538.91        68.11 o
  -6   1  12        877.95        927.67        63.12 o
  -5   1  12         38.64         71.19        44.78 o
  -4   1  12         17.30         73.85        37.03 o
  -3   1  12       1017.16       1116.46        64.93 o
  -2   1  12       1273.80       1345.50        46.78 o
  -1   1  12       1475.83       1515.62        39.30 o
   0   1  12       1361.50       1410.10       147.59 o
   1   1  12        589.77        637.20        85.51 o
   2   1  12        502.45        445.57        41.85 o
   3   1  12        136.19        108.54        40.15 o
   4   1  12         32.72         21.14        37.26 o
 -12   2  12        112.38        165.89        40.85 o
 -11   2  12         63.71         80.08        59.08 o
 -10   2  12          4.68        110.00        42.14 o
  -9   2  12          7.52         59.91        61.00 o
  -8   2  12         43.77        133.88        61.78 o
  -7   2  12         46.09         79.55        42.74 o
  -6   2  12        262.51        217.61        31.22 o
  -5   2  12         83.88         67.95        25.85 o
  -4   2  12        104.76         82.06        27.63 o
  -3   2  12        435.85        456.15        51.36 o
  -2   2  12        576.79        604.04        31.75 o
  -1   2  12       1529.81       1420.28       165.92 o
   0   2  12       1678.14       1709.46        51.26 o
   1   2  12        890.28        852.81        40.55 o
   2   2  12        811.81        791.41        58.74 o
   3   2  12        769.84        692.14        43.20 o
 -12   3  12         95.23         60.55        58.90 o
 -11   3  12        151.83        154.03        42.68 o
 -10   3  12        205.55        295.61        60.18 o
  -9   3  12        769.27        660.49        48.97 o
  -8   3  12       2122.43       2184.79        44.47 o
  -7   3  12       1459.23       1542.16        34.27 o
  -6   3  12        638.11        669.01        38.34 o
  -5   3  12        241.07        245.05        38.11 o
  -4   3  12        704.24        752.62        29.07 o
  -3   3  12        437.37        459.29        66.94 o
  -2   3  12         23.59         42.01        26.26 o
  -1   3  12        126.60        143.20        33.97 o
   0   3  12         17.53         27.10        28.17 o
   1   3  12         68.09         36.16        28.39 o
   2   3  12        121.75         91.53        30.82 o
   3   3  12        183.86        234.16        54.73 o
 -12   4  12         41.48        124.29        44.32 o
 -11   4  12         50.39         -3.02        58.13 o
 -10   4  12        478.75        491.58        46.32 o
  -9   4  12        704.35        723.97        59.83 o
  -8   4  12       1002.43       1052.04        28.40 o
  -7   4  12       1634.01       1747.66        89.75 o
  -6   4  12       2508.11       2516.69       119.69 o
  -5   4  12       1521.67       1560.15        71.48 o
  -4   4  12       1791.36       2075.77        82.25 o
  -3   4  12       2156.19       2384.91       156.59 o
  -2   4  12       1534.67       1689.05        61.08 o
  -1   4  12       1397.30       1407.00       147.55 o
   0   4  12        730.03        706.88        28.93 o
   1   4  12        431.78        460.74        35.92 o
   2   4  12        132.91        163.57        27.89 o
 -12   5  12        194.82        165.70        44.93 o
 -11   5  12        200.00        214.55        30.25 o
 -10   5  12        206.52        197.23        26.97 o
  -9   5  12         36.39         35.54        26.71 o
  -8   5  12          9.06          3.61        24.96 o
  -7   5  12          5.08         19.81        26.06 o
  -6   5  12        222.18        267.95        27.54 o
  -5   5  12        489.75        480.73        25.93 o
  -4   5  12        368.14        443.19        70.12 o
  -3   5  12        421.69        482.13        30.93 o
  -2   5  12        765.84        794.20        48.68 o
  -1   5  12        999.75       1006.19        58.54 o
   0   5  12        228.71        190.54        45.97 o
   1   5  12         93.40         80.05        28.74 o
 -12   6  12        533.21        474.54        28.94 o
 -11   6  12        890.16        951.68        71.80 o
 -10   6  12        853.78        846.62        27.61 o
  -9   6  12       1849.43       1855.12        64.11 o
  -8   6  12       1220.52       1279.91       111.77 o
  -7   6  12        356.56        377.28        33.61 o
  -6   6  12        433.42        493.91        31.20 o
  -5   6  12        276.43        318.39        54.55 o
  -4   6  12        227.27        261.05        26.54 o
  -3   6  12        247.43        230.45        27.47 o
  -2   6  12        289.99        323.49        33.08 o
  -1   6  12        145.57        141.47        29.18 o
   0   6  12         67.77         50.41        25.56 o
 -11   7  12        177.31        138.30        26.86 o
 -10   7  12         68.33         56.77        26.17 o
  -9   7  12        360.38        303.07        26.96 o
  -8   7  12        402.80        418.28        37.38 o
  -7   7  12        445.30        385.13        34.50 o
  -6   7  12        472.90        442.77        27.22 o
  -5   7  12        422.80        428.34        31.44 o
  -4   7  12        538.83        488.86        37.20 o
  -3   7  12        667.99        668.27        45.22 o
  -2   7  12       1439.58       1476.79       163.03 o
  -1   7  12        478.42        430.81        31.82 o
 -11   8  12        103.69         75.86        26.81 o
 -10   8  12        265.12        234.51        32.03 o
  -9   8  12        339.53        360.96        25.01 o
  -8   8  12         76.01        116.38        29.42 o
  -7   8  12        179.68        181.79        25.97 o
  -6   8  12        217.06        224.05        27.50 o
  -5   8  12         53.91         43.84        29.45 o
  -4   8  12          0.20         35.84        28.19 o
  -3   8  12        107.18        109.35        28.24 o
  -2   8  12        295.49        273.56        26.51 o
 -10   9  12        491.00        473.31        30.61 o
  -9   9  12        879.43        840.10       106.26 o
  -8   9  12        985.31        922.93        33.54 o
  -7   9  12        852.70        791.59        42.97 o
  -6   9  12        366.72        357.80        24.32 o
  -5   9  12        707.48        712.34        53.37 o
  -4   9  12        707.98        593.25        71.92 o
  -3   9  12        216.16        242.67        25.92 o
  -8  10  12         58.42         80.91        25.30 o
  -7  10  12        600.53        549.56        37.33 o
  -6  10  12        600.19        536.65        63.83 o
   0 -12  13        369.23        269.73        43.43 o
   1 -12  13        379.02        426.92        60.12 o
   2 -12  13        395.50        343.80        45.89 o
  -3 -11  13          0.21          7.59        55.38 o
  -2 -11  13        110.71         91.78        58.20 o
  -1 -11  13        213.68        199.92        41.91 o
   0 -11  13        105.20         80.33        42.39 o
   1 -11  13        270.89        259.62        42.51 o
   2 -11  13        741.83        644.69        46.26 o
   3 -11  13        109.40        121.46        56.58 o
  -4 -10  13         40.03        -14.61        41.13 o
  -3 -10  13         79.29        114.85        57.11 o
  -2 -10  13        177.13        179.50        56.13 o
  -1 -10  13        309.45        240.80        41.25 o
   0 -10  13        189.21        126.88        58.70 o
   1 -10  13         28.12        100.41        57.81 o
   2 -10  13          0.42         48.15        56.82 o
   3 -10  13          2.15        -27.25        57.53 o
   4 -10  13          0.40         -4.03        31.70 o
  -5  -9  13        139.57        125.50        40.01 o
  -4  -9  13        178.52        145.39        39.41 o
  -3  -9  13        506.05        485.13        58.65 o
  -2  -9  13        693.41        643.91        60.32 o
  -1  -9  13       1160.36       1154.47        61.20 o
   0  -9  13       1071.20       1161.66        63.44 o
   1  -9  13       1580.09       1531.73        67.56 o
   2  -9  13       1635.96       1645.11        52.83 o
   3  -9  13        431.38        449.34        33.56 o
   4  -9  13        184.27        122.42        40.99 o
   5  -9  13        163.42        196.53        58.03 o
  -6  -8  13         11.33        110.88        35.84 o
  -5  -8  13         80.95        108.45        43.03 o
  -4  -8  13         67.82         57.90        33.71 o
  -3  -8  13          3.85          0.61        28.36 o
  -2  -8  13         36.67         81.91        33.86 o
  -1  -8  13        253.92        228.07        57.51 o
   0  -8  13        411.90        369.12        36.39 o
   1  -8  13        711.41        737.25        46.13 o
   2  -8  13       1016.85       1041.51        59.52 o
   3  -8  13        957.39       1020.54        47.54 o
   4  -8  13        729.50        761.04        44.15 o
   5  -8  13        269.09        296.47        56.17 o
  -7  -7  13        591.50        501.54        56.14 o
  -6  -7  13        837.21        740.55        58.55 o
  -5  -7  13        682.24        674.57        56.59 o
  -4  -7  13        834.19        748.85        33.48 o
  -3  -7  13       1164.52       1209.65        44.95 o
  -2  -7  13        986.43       1112.93       153.13 o
  -1  -7  13        498.37        551.08        63.15 o
   0  -7  13         77.67        119.38        41.50 o
   1  -7  13          8.13          6.30        40.74 o
   2  -7  13         30.50         27.11        37.87 o
   3  -7  13         12.33         94.61        39.48 o
   4  -7  13         42.35         62.38        40.50 o
   5  -7  13         34.32         54.30        55.46 o
  -8  -6  13        133.52        116.04        36.62 o
  -7  -6  13        840.01        803.95        77.76 o
  -6  -6  13       1242.23       1150.24       244.49 o
  -5  -6  13        320.95        374.90        41.26 o
  -4  -6  13        417.58        442.67        55.26 o
  -3  -6  13        525.98        570.07       114.11 o
  -2  -6  13        692.61        702.24        60.43 o
  -1  -6  13        989.22       1139.30        46.45 o
   0  -6  13       1045.25       1039.30        50.99 o
   1  -6  13       1223.40       1162.91       166.28 o
   2  -6  13        438.57        520.56        42.59 o
   3  -6  13        427.32        398.75        57.45 o
   4  -6  13        339.50        431.41        56.28 o
   5  -6  13         87.07        157.32        57.08 o
  -9  -5  13        195.08        156.70        44.56 o
  -8  -5  13        139.88        209.66        50.12 o
  -7  -5  13        154.16        139.18        28.66 o
  -6  -5  13         14.23         -6.52        39.77 o
  -5  -5  13        251.01        256.39        29.61 o
  -4  -5  13          3.54         54.71        28.65 o
  -3  -5  13         97.68        113.02        34.32 o
  -2  -5  13         43.86         40.17        29.22 o
  -1  -5  13         20.46         50.34        33.77 o
   0  -5  13        427.85        416.08        43.04 o
   1  -5  13        352.18        384.64        47.14 o
   2  -5  13         96.65         82.68        40.74 o
   3  -5  13        356.36        411.36        41.42 o
   4  -5  13        315.96        409.86        57.51 o
   5  -5  13        354.10        346.28        56.32 o
  -9  -4  13        336.51        320.24        34.84 o
  -8  -4  13        403.14        406.46        42.62 o
  -7  -4  13       1102.29       1019.94        37.48 o
  -6  -4  13       1008.09        965.37        38.46 o
  -5  -4  13        666.85        705.77       111.92 o
  -4  -4  13        401.04        442.00        64.15 o
  -3  -4  13        443.03        349.83        41.68 o
  -2  -4  13       1580.77       1671.18        78.53 o
  -1  -4  13       1240.64       1178.84        42.47 o
   0  -4  13        683.32        694.15        53.14 o
   1  -4  13        335.69        346.44        40.58 o
   2  -4  13        146.85        221.61        56.59 o
   3  -4  13        176.38        189.76        38.96 o
   4  -4  13          0.37        -10.04        38.63 o
   5  -4  13        100.88         94.69        56.90 o
 -10  -3  13         23.99        -45.32        32.27 o
  -9  -3  13          0.87         88.03        64.69 o
  -8  -3  13          2.06        -29.89        28.29 o
  -7  -3  13        104.66         42.08        63.65 o
  -6  -3  13        346.00        343.47        49.65 o
  -5  -3  13        678.02        714.71       115.51 o
  -4  -3  13        423.21        409.49        36.67 o
  -3  -3  13         86.34        128.10        55.39 o
  -2  -3  13        981.38        961.02        90.84 o
  -1  -3  13       2092.78       2195.36        73.24 o
   0  -3  13       1845.03       1818.36        98.73 o
   1  -3  13       1669.36       1857.84        64.17 o
   2  -3  13       1476.41       1547.36        50.25 o
   3  -3  13        689.66        744.54        58.42 o
   4  -3  13        403.55        347.50        42.97 o
   5  -3  13        901.75        916.16        61.42 o
 -10  -2  13        624.36        542.61        57.39 o
  -9  -2  13        853.23        768.12        36.64 o
  -8  -2  13        550.54        526.85        35.54 o
  -7  -2  13        784.12        810.26       108.82 o
  -6  -2  13        982.32       1010.46        40.14 o
  -5  -2  13        222.42        275.16        67.78 o
  -4  -2  13         86.27        133.84        29.93 o
  -3  -2  13        266.18        297.12        41.00 o
  -2  -2  13          1.22         -4.83        33.27 o
  -1  -2  13        170.44        197.29        33.54 o
   0  -2  13        341.90        317.36        34.54 o
   1  -2  13        614.73        651.93        41.65 o
   2  -2  13        514.82        629.97        56.61 o
   3  -2  13        271.17        296.19        39.73 o
   4  -2  13        141.76        138.04        40.82 o
 -10  -1  13        393.29        283.65        31.19 o
  -9  -1  13        828.00        774.75        43.66 o
  -8  -1  13        871.28        765.45        38.25 o
  -7  -1  13       1370.01       1340.88        52.53 o
  -6  -1  13       2097.15       2147.52        58.54 o
  -5  -1  13       2515.39       2543.49        58.75 o
  -4  -1  13        259.33        250.04        63.48 o
  -3  -1  13         50.55         83.24        58.97 o
  -2  -1  13        687.74        652.06        29.48 o
  -1  -1  13        691.76        721.16        46.91 o
   0  -1  13        561.58        513.51        40.42 o
   1  -1  13        223.60        223.64        54.94 o
   2  -1  13         99.00        119.25        38.64 o
   3  -1  13        104.27         59.22        40.08 o
   4  -1  13         50.15         82.61        38.99 o
 -11   0  13         86.37         78.45        28.74 o
 -10   0  13          3.26         55.59        39.33 o
  -9   0  13         48.77        170.69        61.04 o
  -8   0  13         43.78         47.13        43.90 o
  -7   0  13        187.32        183.44        42.44 o
  -6   0  13       1042.69       1203.66        66.26 o
  -5   0  13        651.29        666.90        48.23 o
  -4   0  13         49.26         78.57        42.71 o
  -3   0  13        665.09        753.23        44.71 o
  -2   0  13       1162.46       1206.36       170.20 o
  -1   0  13        910.92        889.76        37.35 o
   0   0  13        762.59        703.88        36.82 o
   1   0  13        315.48        352.22        38.54 o
   2   0  13        630.80        592.30        41.86 o
   3   0  13        425.06        415.60        41.67 o
 -11   1  13        198.30        240.06        43.31 o
 -10   1  13        344.97        428.57        62.08 o
  -9   1  13        172.98        111.85        44.75 o
  -8   1  13        263.83        198.07        43.98 o
  -7   1  13        143.15        196.88        59.75 o
  -6   1  13        243.95        247.47        44.16 o
  -5   1  13        300.66        326.51        30.64 o
  -4   1  13         23.29         21.38        43.37 o
  -3   1  13          0.19         -1.23        56.26 o
  -2   1  13          2.09        -16.34        33.98 o
  -1   1  13          2.53          9.74        32.25 o
   0   1  13          3.82        -14.99        34.47 o
   1   1  13         45.99        172.73        55.60 o
   2   1  13         22.56        100.69        52.79 o
   3   1  13         52.98        142.10        53.74 o
 -11   2  13          9.89         54.08        59.91 o
 -10   2  13        481.42        347.01        46.31 o
  -9   2  13        342.35        338.00        45.04 o
  -8   2  13        512.52        575.12        47.44 o
  -7   2  13       1062.27       1195.37        66.79 o
  -6   2  13       1478.81       1626.45        40.71 o
  -5   2  13        761.31        769.57        49.16 o
  -4   2  13        508.23        551.87        32.20 o
  -3   2  13       1257.58       1404.21        34.11 o
  -2   2  13       1799.69       1699.16        82.38 o
  -1   2  13       1642.92       1591.12        39.71 o
   0   2  13        570.42        577.25        36.32 o
   1   2  13        408.79        353.22        36.61 o
   2   2  13        338.81        330.22        40.79 o
 -11   3  13         16.00         18.30        43.27 o
 -10   3  13         20.80        141.15        58.51 o
  -9   3  13         22.33        -10.82        61.39 o
  -8   3  13          1.19         -5.20        42.88 o
  -7   3  13         45.08         87.03        36.96 o
  -6   3  13          3.50        -24.76        29.91 o
  -5   3  13        169.81        163.81        25.05 o
  -4   3  13        460.97        445.24        31.20 o
  -3   3  13        849.14        917.97        29.79 o
  -2   3  13        802.50        864.34        48.83 o
  -1   3  13       1553.46       1627.19        67.09 o
   0   3  13       1499.45       1378.12        42.18 o
   1   3  13        461.38        544.58        85.97 o
   2   3  13        241.79        176.84        39.87 o
 -11   4  13        674.49        734.93        64.64 o
 -10   4  13        568.33        632.83        44.77 o
  -9   4  13        834.59        806.99        29.53 o
  -8   4  13       2054.91       2092.93        70.89 o
  -7   4  13       1728.58       1927.79        36.21 o
  -6   4  13        637.17        645.80        29.57 o
  -5   4  13         40.32         40.15        26.29 o
  -4   4  13         20.70         65.96        29.71 o
  -3   4  13         48.81         88.60        32.43 o
  -2   4  13          1.46         71.47        28.70 o
  -1   4  13         34.64         59.67        24.85 o
   0   4  13          0.13         -5.28        27.29 o
   1   4  13          0.31         23.44        29.82 o
 -11   5  13        312.55        259.79        41.67 o
 -10   5  13        658.32        645.61        34.32 o
  -9   5  13       1533.88       1598.55        50.53 o
  -8   5  13        691.45        691.57        42.38 o
  -7   5  13        227.63        239.08        24.95 o
  -6   5  13        908.06        952.11        65.42 o
  -5   5  13       1130.05       1215.29        30.90 o
  -4   5  13       1299.18       1271.49       112.02 o
  -3   5  13        663.80        723.18        42.69 o
  -2   5  13        773.76        757.25        58.54 o
  -1   5  13        933.78        915.12        43.39 o
   0   5  13         17.16         22.71        27.83 o
 -11   6  13         32.88         32.30        29.15 o
 -10   6  13          6.40         13.68        23.48 o
  -9   6  13          8.48         26.81        29.09 o
  -8   6  13          0.38         -6.71        28.60 o
  -7   6  13        128.34        110.85        33.48 o
  -6   6  13        162.06        144.84        24.15 o
  -5   6  13        130.01        160.13        25.78 o
  -4   6  13        190.52        215.49        32.53 o
  -3   6  13        310.63        351.52        42.21 o
  -2   6  13        421.77        440.06        34.30 o
  -1   6  13        155.43        153.99        28.20 o
 -10   7  13        726.99        694.90        32.24 o
  -9   7  13        479.74        456.30        27.97 o
  -8   7  13        133.47        103.96        33.85 o
  -7   7  13        392.42        327.27        27.50 o
  -6   7  13        542.23        576.91        38.95 o
  -5   7  13        347.23        322.82        57.42 o
  -4   7  13        337.58        313.09        26.15 o
  -3   7  13        386.25        370.91        32.07 o
  -2   7  13        333.21        282.44        35.26 o
  -9   8  13        183.15        217.76        28.89 o
  -8   8  13         56.89         27.16        38.49 o
  -7   8  13        228.94        274.61        41.69 o
  -6   8  13        808.54        833.88        61.71 o
  -5   8  13        709.89        679.18        73.95 o
  -4   8  13        561.92        520.27        25.89 o
  -7   9  13         26.55         97.71        27.34 o
   0 -11  14        356.44        293.65        45.22 o
  -3 -10  14          0.73         50.92        39.83 o
  -2 -10  14         84.83         35.47        40.22 o
  -1 -10  14        200.83        175.01        41.77 o
   0 -10  14        335.02        358.61        58.50 o
   1 -10  14        158.23        145.46        43.31 o
   2 -10  14         90.54         44.03        53.25 o
  -4  -9  14        255.28        284.87        35.56 o
  -3  -9  14        440.61        425.53        80.04 o
  -2  -9  14        276.72        235.57       105.31 o
  -1  -9  14        384.12        441.83        58.57 o
   0  -9  14        561.94        585.29        39.28 o
   1  -9  14         12.18        -12.03        33.14 o
   2  -9  14        124.69         98.83        44.74 o
   3  -9  14          0.10         39.05        41.41 o
  -5  -8  14        373.74        353.99        30.74 o
  -4  -8  14        558.05        522.26        58.16 o
  -3  -8  14        980.66        883.92       105.36 o
  -2  -8  14       1040.27        986.42        65.60 o
  -1  -8  14       1521.33       1558.13        71.57 o
   0  -8  14        899.53        955.03        49.05 o
   1  -8  14        873.04        799.05        63.95 o
   2  -8  14        438.72        429.83        34.31 o
   3  -8  14         42.12         43.76        41.62 o
   4  -8  14        129.35        217.18        57.99 o
  -6  -7  14        243.78        223.63        30.61 o
  -5  -7  14         18.59         50.55        39.70 o
  -4  -7  14         63.39         97.14        41.52 o
  -3  -7  14        158.15        191.16        35.46 o
  -2  -7  14        234.75        203.05        40.89 o
  -1  -7  14        190.38        177.09        40.68 o
   0  -7  14        260.48        271.91        41.22 o
   1  -7  14        837.41        785.20        50.87 o
   2  -7  14        514.01        597.55        43.26 o
   3  -7  14        318.60        415.41        42.69 o
   4  -7  14        383.99        389.58        59.55 o
  -7  -6  14        606.61        619.29        40.56 o
  -6  -6  14        219.21        238.58        40.27 o
  -5  -6  14        196.44        203.43        40.82 o
  -4  -6  14        520.17        544.58        64.72 o
  -3  -6  14        340.70        336.52        41.53 o
  -2  -6  14        266.10        284.74        42.82 o
  -1  -6  14        283.58        254.52        35.17 o
   0  -6  14        271.61        276.78        41.47 o
   1  -6  14         34.01         52.73        31.74 o
   2  -6  14         57.23        -57.14        53.42 o
   3  -6  14          2.56        -14.89        41.37 o
   4  -6  14          1.45         38.56        55.24 o
  -8  -5  14         22.69         95.40        34.16 o
  -7  -5  14         53.46         45.12        32.59 o
  -6  -5  14        240.20        179.05        44.19 o
  -5  -5  14        233.37        217.78        35.46 o
  -4  -5  14        461.05        469.40        46.33 o
  -3  -5  14        310.47        255.88        42.58 o
  -2  -5  14        518.71        475.57        73.82 o
  -1  -5  14        724.58        731.30        44.36 o
   0  -5  14        274.58        324.24        43.46 o
   1  -5  14        276.90        286.75        41.28 o
   2  -5  14        731.05        717.43        59.72 o
   3  -5  14        710.25        686.47        45.73 o
   4  -5  14        110.53         35.44        54.90 o
  -8  -4  14        184.46        150.86        30.12 o
  -7  -4  14         39.57         33.19        80.74 o
  -6  -4  14        104.01        104.09        30.27 o
  -5  -4  14         43.29         91.07        34.37 o
  -4  -4  14          7.39         39.68        33.75 o
  -3  -4  14         48.22        -28.66        41.09 o
  -2  -4  14         10.56         33.69        32.47 o
  -1  -4  14        170.86        138.42        33.56 o
   0  -4  14        225.95        207.36        30.38 o
   1  -4  14       1722.37       2060.25        62.47 o
   2  -4  14        919.79        885.73        43.56 o
   3  -4  14        761.81        686.08        44.89 o
   4  -4  14       1033.13        850.58        45.39 o
  -9  -3  14        129.94        113.97        44.28 o
  -8  -3  14        156.91        140.12        33.86 o
  -7  -3  14        869.16        815.12       121.64 o
  -6  -3  14        936.46        879.56        33.51 o
  -5  -3  14       1444.68       1408.66        41.68 o
  -4  -3  14       1239.54       1190.60        38.99 o
  -3  -3  14        554.88        540.81        37.62 o
  -2  -3  14        945.54        928.08        39.29 o
  -1  -3  14        412.44        430.08        35.46 o
   0  -3  14         69.40         61.35        32.12 o
   1  -3  14         99.16         66.14        39.27 o
   2  -3  14         47.88         19.25        37.40 o
   3  -3  14          7.74         -1.79        54.79 o
  -9  -2  14          0.12         -2.15        28.71 o
  -8  -2  14         30.78         78.26        42.01 o
  -7  -2  14        554.01        551.90        69.50 o
  -6  -2  14        761.44        697.83        74.00 o
  -5  -2  14       1015.24        969.81        61.61 o
  -4  -2  14       1066.50        928.30        46.04 o
  -3  -2  14       1320.98       1383.08        86.32 o
  -2  -2  14        937.06        959.30        31.99 o
  -1  -2  14        732.41        728.66        31.87 o
   0  -2  14       2816.97       2862.09        54.10 o
   1  -2  14       2209.27       2053.28        49.06 o
   2  -2  14        731.76        804.95        58.67 o
   3  -2  14        720.62        672.02        56.63 o
 -10  -1  14        711.90        653.99        37.04 o
  -9  -1  14        519.92        550.59       152.34 o
  -8  -1  14        334.92        313.46        31.15 o
  -7  -1  14        236.75        227.85        35.81 o
  -6  -1  14         82.67         74.85        37.72 o
  -5  -1  14         10.85         34.55        34.62 o
  -4  -1  14          1.92         -4.39        56.58 o
  -3  -1  14         19.26         49.76        29.35 o
  -2  -1  14        192.69        144.45        29.10 o
  -1  -1  14         26.34         12.94        32.38 o
   0  -1  14          0.61         28.24        53.94 o
   1  -1  14        190.25        225.49        57.68 o
   2  -1  14        308.21        388.25        57.30 o
   3  -1  14         36.08         65.01        40.71 o
 -10   0  14        628.73        530.64       201.07 o
  -9   0  14        740.43        642.14        46.93 o
  -8   0  14        596.33        508.28        46.11 o
  -7   0  14        893.26        931.10        48.56 o
  -6   0  14       1129.52       1126.71        50.79 o
  -5   0  14        993.78        899.85        48.18 o
  -4   0  14        714.75        716.24        45.42 o
  -3   0  14        421.18        441.28        72.32 o
  -2   0  14          3.92         19.10        40.30 o
  -1   0  14        241.14        212.83        29.04 o
   0   0  14       1421.48       1399.64        47.11 o
   1   0  14        506.79        437.44        40.45 o
   2   0  14         67.93        134.80        38.46 o
 -10   1  14         34.54        -32.66        44.64 o
  -9   1  14         57.68        120.26        61.08 o
  -8   1  14        152.62        130.32        60.38 o
  -7   1  14        206.80        198.55        44.33 o
  -6   1  14        313.85        282.27        62.01 o
  -5   1  14        396.30        390.17        36.83 o
  -4   1  14        176.07        218.21        41.98 o
  -3   1  14        397.08        580.05       117.26 o
  -2   1  14        337.57        339.97        40.88 o
  -1   1  14        235.67        232.81        32.99 o
   0   1  14        443.05        472.09        77.06 o
   1   1  14        505.14        575.71        56.51 o
   2   1  14        658.04        549.86        43.26 o
 -10   2  14        313.88        296.84        42.48 o
  -9   2  14        390.78        328.84        47.15 o
  -8   2  14        788.86        896.08        64.65 o
  -7   2  14        649.48        655.51        36.97 o
  -6   2  14        460.07        496.20        44.29 o
  -5   2  14        456.58        435.40        31.52 o
  -4   2  14        222.45        277.31        56.17 o
  -3   2  14          0.11         56.63        32.54 o
  -2   2  14         92.63        104.05        32.88 o
  -1   2  14         45.50         40.81        33.46 o
   0   2  14          3.78         -0.06        31.48 o
   1   2  14         23.39        157.83        53.95 o
 -10   3  14         36.98         29.92        42.81 o
  -9   3  14        288.09        287.98        45.21 o
  -8   3  14       1871.32       1880.48        84.76 o
  -7   3  14        860.97        875.14        58.17 o
  -6   3  14        714.11        731.87        54.89 o
  -5   3  14       1310.77       1275.26        64.38 o
  -4   3  14       1295.56       1364.43        45.15 o
  -3   3  14        808.53        780.39        63.26 o
  -2   3  14        584.89        590.15        30.36 o
  -1   3  14        994.96        928.81        32.55 o
   0   3  14        247.26        228.38        33.50 o
 -10   4  14         98.13        135.86        73.18 o
  -9   4  14        203.40        235.45        64.37 o
  -8   4  14        149.08        115.96        29.85 o
  -7   4  14         41.56         42.06        23.49 o
  -6   4  14        545.18        579.91        26.29 o
  -5   4  14        509.67        547.89        46.49 o
  -4   4  14        746.91        675.19        63.75 o
  -3   4  14        839.05        856.60        33.31 o
  -2   4  14        468.59        458.12        26.95 o
  -1   4  14        343.64        301.75        38.98 o
   0   4  14        175.23        126.56        28.95 o
 -10   5  14         99.56        125.93        24.84 o
  -9   5  14        363.61        311.31        31.56 o
  -8   5  14        369.03        378.00        53.10 o
  -7   5  14        137.54        187.56        29.90 o
  -6   5  14        233.10        244.04        47.62 o
  -5   5  14        154.30        144.34        24.32 o
  -4   5  14          0.42          3.92        28.13 o
  -3   5  14        109.85         87.46        23.90 o
  -2   5  14         16.56         45.68        32.30 o
  -1   5  14         18.19         44.70        25.48 o
  -9   6  14        142.35        115.00        30.73 o
  -8   6  14        204.86        223.06        25.08 o
  -7   6  14        611.54        603.75        46.57 o
  -6   6  14        677.21        654.56        44.46 o
  -5   6  14        491.03        432.28        29.45 o
  -4   6  14        723.80        593.71        72.60 o
  -3   6  14        252.39        186.84        36.60 o
  -9   7  14         68.51        153.16        31.82 o
  -8   7  14          0.21        -16.15        27.23 o
  -7   7  14          0.14         -4.12        36.77 o
  -6   7  14         18.31         21.85        23.23 o
  -5   7  14         35.41         95.33        33.56 o
  -4   7  14        219.66        176.03        33.40 o
  -3  -9  15         39.79        -34.38        83.64 o
  -2  -9  15         27.45          5.31        34.36 o
  -1  -9  15         77.99        102.59        44.97 o
   0  -9  15         73.15         77.48        41.30 o
   1  -9  15        166.60        164.36        42.57 o
  -4  -8  15        214.42        207.61        35.27 o
  -3  -8  15         55.97         94.52        49.33 o
  -2  -8  15         80.12         77.62        40.29 o
  -1  -8  15        147.25        125.39        30.23 o
   0  -8  15          6.89         -1.31        40.02 o
   1  -8  15         47.01         30.97        43.41 o
   2  -8  15         57.59        146.77        40.95 o
  -5  -7  15       1288.76       1176.13        72.09 o
  -4  -7  15       1712.75       1556.61       198.88 o
  -3  -7  15        649.40        618.01        97.90 o
  -2  -7  15        397.84        364.60        61.23 o
  -1  -7  15        639.29        662.33        44.05 o
   0  -7  15        301.48        270.38        41.80 o
   1  -7  15        188.03        187.93        32.54 o
   2  -7  15        170.75        159.54        42.08 o
  -6  -6  15          2.21         54.62        29.41 o
  -5  -6  15         14.11         40.68        34.54 o
  -4  -6  15        301.80        281.45        72.44 o
  -3  -6  15        481.48        366.79        43.50 o
  -2  -6  15        207.17        211.39        32.93 o
  -1  -6  15         11.94         41.69        39.00 o
   0  -6  15          8.09         -9.09        28.42 o
   1  -6  15        398.18        380.42        41.95 o
   2  -6  15        580.84        597.86        44.67 o
  -7  -5  15          6.75         39.78        45.73 o
  -6  -5  15        471.30        482.25       134.23 o
  -5  -5  15       1000.39        944.43       130.40 o
  -4  -5  15        543.09        507.39        36.75 o
  -3  -5  15        150.07        151.25        57.33 o
  -2  -5  15        326.40        332.90        39.85 o
  -1  -5  15        273.13        256.26        61.87 o
   0  -5  15          0.97         -7.36        29.68 o
   1  -5  15          8.04         16.44        40.04 o
   2  -5  15         51.08         40.35        37.83 o
  -8  -4  15          5.54         37.50        41.76 o
  -7  -4  15        196.11        206.62        35.91 o
  -6  -4  15         93.90        149.71        41.93 o
  -5  -4  15        198.40        245.09        62.16 o
  -4  -4  15        838.58        782.29        37.36 o
  -3  -4  15        448.47        443.70        53.69 o
  -2  -4  15        361.54        309.09        42.21 o
  -1  -4  15        348.29        322.24        32.18 o
   0  -4  15        664.54        697.52       113.22 o
   1  -4  15        969.94        901.68        45.22 o
   2  -4  15        796.97        752.12        43.69 o
  -8  -3  15         85.77        107.67        29.50 o
  -7  -3  15         87.22        121.26        41.50 o
  -6  -3  15         79.09         51.24        29.73 o
  -5  -3  15         23.98         87.39        40.25 o
  -4  -3  15          9.68         69.68        56.05 o
  -3  -3  15         76.74         33.56        40.10 o
  -2  -3  15        282.08        349.94        57.66 o
  -1  -3  15        756.51        774.84        31.88 o
   0  -3  15        819.49        871.91        44.58 o
   1  -3  15        359.25        287.12        40.12 o
   2  -3  15        698.65        677.13        45.48 o
  -9  -2  15        481.07        365.20        33.31 o
  -8  -2  15        746.69        647.18        36.42 o
  -7  -2  15        627.96        593.96        40.91 o
  -6  -2  15        736.64        704.43        50.39 o
  -5  -2  15       1602.81       1467.31        49.86 o
  -4  -2  15        759.18        611.95        60.50 o
  -3  -2  15        372.07        348.93        29.27 o
  -2  -2  15        486.51        431.53        29.36 o
  -1  -2  15        271.31        261.20        38.40 o
   0  -2  15        115.37        152.58        53.25 o
   1  -2  15          0.36         36.74        52.82 o
   2  -2  15          1.10         58.51        55.52 o
  -9  -1  15         96.31        149.61        72.81 o
  -8  -1  15        159.51        153.88        34.67 o
  -7  -1  15        381.56        322.71        30.51 o
  -6  -1  15        863.78        786.84       103.47 o
  -5  -1  15       1708.41       1521.23        37.47 o
  -4  -1  15       1001.85       1006.62       186.10 o
  -3  -1  15        599.20        574.24        42.24 o
  -2  -1  15        927.97        928.51       102.71 o
  -1  -1  15       1036.81        972.02        69.26 o
   0  -1  15        825.35        851.97        43.13 o
   1  -1  15        396.03        402.69        56.88 o
  -9   0  15        145.12         93.12        62.87 o
  -8   0  15         80.62        168.87        60.06 o
  -7   0  15         71.29        112.18        43.66 o
  -6   0  15         11.53         19.77        43.20 o
  -5   0  15          1.60         -1.45        41.66 o
  -4   0  15         52.90         13.15        34.00 o
  -3   0  15         88.66         72.55        33.31 o
  -2   0  15         68.27         72.28        24.40 o
  -1   0  15         29.22         18.76        32.93 o
   0   0  15        152.87        162.88        37.76 o
   1   0  15        347.96        311.21        41.42 o
  -9   1  15        220.53        198.02        45.07 o
  -8   1  15        475.08        490.37        63.71 o
  -7   1  15        394.75        335.31        45.92 o
  -6   1  15        412.15        463.83        38.05 o
  -5   1  15        886.82        915.42        62.97 o
  -4   1  15        507.05        454.45        34.32 o
  -3   1  15        213.38        169.50        34.11 o
  -2   1  15        167.64        179.67        32.65 o
  -1   1  15        571.18        545.81        49.74 o
   0   1  15        603.94        727.98        57.50 o
  -9   2  15          8.20         26.16        44.39 o
  -8   2  15          0.34         87.24        33.79 o
  -7   2  15         18.14         59.12        42.04 o
  -6   2  15        310.99        279.97        95.81 o
  -5   2  15        368.06        417.15        42.09 o
  -4   2  15        411.35        409.81        44.08 o
  -3   2  15        447.04        449.47        33.39 o
  -2   2  15        138.33        112.41        31.82 o
  -1   2  15        558.26        530.27        59.18 o
   0   2  15        861.76        738.52        44.72 o
  -9   3  15        687.98        729.53        36.83 o
  -8   3  15        439.84        473.22        43.49 o
  -7   3  15          2.98         48.39        34.38 o
  -6   3  15         65.97        109.22        33.31 o
  -5   3  15        263.97        280.66        65.78 o
  -4   3  15         59.61         90.78        29.33 o
  -3   3  15         25.20         45.99        25.05 o
  -2   3  15         45.08         29.35        34.42 o
  -1   3  15         15.00         28.12        38.52 o
  -9   4  15        416.54        340.66        50.68 o
  -8   4  15        771.55        781.59        44.84 o
  -7   4  15       1428.55       1283.62        95.50 o
  -6   4  15       1814.10       1622.12        76.57 o
  -5   4  15        799.85        758.56        32.48 o
  -4   4  15        387.00        431.13        27.54 o
  -3   4  15        259.22        280.52        51.52 o
  -2   4  15        201.07        177.52        29.41 o
  -8   5  15        662.58        572.88        32.02 o
  -7   5  15        681.89        600.53        27.52 o
  -6   5  15        226.58        208.04        24.49 o
  -5   5  15         56.48         53.34        23.42 o
  -4   5  15        112.08        158.57        47.98 o
  -3  -7  16          0.98         38.84        57.35 o
  -2  -7  16          9.80         70.77        40.48 o
  -1  -7  16          6.47         -5.83        41.62 o
  -5  -6  16        868.37        833.28       102.76 o
  -4  -6  16        667.58        600.36       119.16 o
  -3  -6  16        401.06        360.72        98.28 o
  -2  -6  16        313.54        272.72        43.04 o
  -1  -6  16        160.06        122.08        41.59 o
   0  -6  16        130.75         32.40        38.64 o
  -6  -5  16         50.23         79.37        80.18 o
  -5  -5  16          7.21         21.80        29.07 o
  -4  -5  16         32.70         92.93        33.50 o
  -3  -5  16         71.32         55.30        33.62 o
  -2  -5  16        124.18        101.09        39.78 o
  -1  -5  16        152.61        143.26        29.40 o
   0  -5  16        354.70        417.25        57.16 o
  -6  -4  16        762.48        656.78        37.20 o
  -5  -4  16        585.92        537.94        62.50 o
  -4  -4  16        355.62        372.11        58.04 o
  -3  -4  16        241.42        211.23        34.00 o
  -2  -4  16        145.14        122.30        31.56 o
  -1  -4  16         62.21         42.97        27.22 o
   0  -4  16        290.77        370.11        56.07 o
  -7  -3  16         25.44         96.71        42.38 o
  -6  -3  16        105.98        100.14        35.84 o
  -5  -3  16        787.85        767.88        79.74 o
  -4  -3  16        925.64        743.70        78.88 o
  -3  -3  16        403.92        371.61        28.32 o
  -2  -3  16        957.05        834.05       101.92 o
  -1  -3  16       1124.60       1051.36        85.09 o
   0  -3  16        365.68        423.65        55.86 o
  -7  -2  16         56.94         79.50        30.11 o
  -6  -2  16         26.33         57.50        33.29 o
  -5  -2  16        173.51        140.03        34.33 o
  -4  -2  16        305.90        266.40        35.11 o
  -3  -2  16         68.67         76.66        35.14 o
  -2  -2  16        292.02        285.30        33.49 o
  -1  -2  16        347.08        283.89        31.81 o
   0  -2  16        148.50         85.88        38.64 o
  -8  -1  16        623.64        629.88        71.99 o
  -7  -1  16        300.28        276.59        34.15 o
  -6  -1  16        340.34        303.06        30.69 o
  -5  -1  16       1070.77       1033.16        71.44 o
  -4  -1  16        497.76        495.92        37.14 o
  -3  -1  16        158.27        168.68        28.78 o
  -2  -1  16        189.35        141.36        28.98 o
  -1  -1  16         10.44         11.24        30.34 o
  -8   0  16        208.90        132.10        34.60 o
  -7   0  16         68.57         93.22        42.39 o
  -6   0  16        309.50        303.86        38.15 o
  -5   0  16        668.82        739.05        43.93 o
  -4   0  16        211.82        213.76        29.67 o
  -3   0  16        393.87        306.87        27.45 o
  -2   0  16        608.00        599.44       100.82 o
  -1   0  16        597.86        430.27        57.15 o
  -8   1  16         93.53         95.50        43.45 o
  -7   1  16         43.47         95.75        39.25 o
  -6   1  16         12.55         63.37        72.15 o
  -5   1  16         41.29         23.39        57.11 o
  -4   1  16         41.96        107.41        33.48 o
  -3   1  16         17.33          0.62        40.93 o
  -2   1  16          3.39        -31.69        31.48 o
  -8   2  16        111.80        101.03        49.98 o
  -7   2  16        221.83        232.78        33.69 o
  -6   2  16        578.58        508.61        60.71 o
  -5   2  16        594.44        631.19        42.98 o
  -4   2  16        596.27        587.33        35.64 o
  -3   2  16        583.22        561.69        53.51 o
  -7   3  16        460.61        421.00        34.88 o
  -6   3  16        680.67        680.55        43.97 o
  -5   3  16        481.30        480.70        59.00 o
  -4   3  16        320.63        232.94        42.12 o
  -4  -2  17        265.42        199.56        34.69 o
                                                
